# Supplementary material for: Landscape transcriptomic analysis of bovine follicular cells during key phases of ovarian follicular development
Source: Biol Res. 2024 Oct 28;57:76. doi: 10.1186/s40659-024-00558-2 (PMC11514973; doi:10.1186/s40659-024-00558-2)
Supplement: Supplementary file 1 — Additional file 1 [file 40659_2024_558_MOESM1_ESM.xlsx]

## Sheet: Supplementary data
	Supplementary data of paper: Landscape transcriptomic analysis of bovine follicular cells during key phases of ovarian follicular development
	Henry David Mogollón García123, Rodrigo de Andrade Ferrazza4, Julian Camilo Ochoa1, Flávia Florencio deAthayde5, Pedro Marcus Pereira Vidigal6, Milo Wiltibank7, John Patrick Kastelic8, Roberto Sartori Filh9, João CarlosPinheiro Ferreira1*
	1 Department of Veterinary Surgery and Animal Reproduction, School of Veterinary Medicine and Animal Science, São Paulo State University (UNESP), Botucatu, São Paulo, Brazil 2 Department of Genetic, Evolution, Microbiology and Immunology. Biology Institute, Campinas State University, Campinas, São Paulo, Brazil. 3 Computational Systems Biology Laboratory (CSBL), Institut Pasteur, University of Sã…
	Sheet 1. Number of reads by sample at each follicular stage.
	Supplementary table 1. Diferentially expressed genes (DEGs) at DevF2 follicular stage.
	Supplementary table 2. Diferentially expressed genes (DEGs) at Dev follicular stage.
	Supplementary table 3. Diferentially expressed genes (DEGs) at PostDev follicular stage.
	Supplementary table 4. Diferentially expressed genes (DEGs) at PreOv follicular stage.
	Supplementary table 5. Gene Ontology at DevF2 follicular stage.
	Supplementary table 6. Gene Ontology at Dev follicular stage.
	Supplementary table 7. Gene Ontology at PostDev follicular stage.
	Supplementary table 8. Gene Ontology at PreOv follicular stage.
	Supplementary table 9. Hub DEGs at PostDev follicular stage.
	Supplementary table 10. Hub DEGs at PreOv follicular stage.
	Supplementary figure 1. Correlations between samples at each follicular stage
	Supplementary figure 2. Distance sample-to-sample
	Supplementary figure 3. PCA between samples among follicular stage

## Sheet: Reads by sample
	PreDev_A					PreDev_B					PreDev_C					DevF2_A					DevF2_B					DevF2_C					DevF1_A					DevF1_B					DevF1_C					PostDev_A
	N_unmapped	1315313	1315313	1315313		N_unmapped	969010	969010	969010		N_unmapped	1354050	1354050	1354050		N_unmapped	1368222	1368222	1368222		N_unmapped	1218964	1218964	1218964		N_unmapped	1047840	1047840	1047840		N_unmapped	1137089	1137089	1137089		N_unmapped	909921	909921	909921		N_unmapped	1061650	1061650	1061650		N_unmapped	1783409	1783409	1783409
	N_multimapping	0	0	0		N_multimapping	0	0	0		N_multimapping	0	0	0		N_multimapping	0	0	0		N_multimapping	0	0	0		N_multimapping	0	0	0		N_multimapping	0	0	0		N_multimapping	0	0	0		N_multimapping	0	0	0		N_multimapping	0	0	0
	N_noFeature	1920426	7133912	7138172		N_noFeature	1727347	6250324	6243933		N_noFeature	1698508	7111497	7116482		N_noFeature	1952489	6937427	6941236		N_noFeature	2040755	6538554	6546598		N_noFeature	2226221	7708993	7693342		N_noFeature	2167705	7254391	7266923		N_noFeature	1733873	6402933	6413114		N_noFeature	2446928	7881034	7874339		N_noFeature	2060583	7760446	7768030
	N_ambiguous	171610	29263	29238		N_ambiguous	142613	24227	24114		N_ambiguous	180223	28716	28578		N_ambiguous	155205	29290	29143		N_ambiguous	162493	34678	34481		N_ambiguous	177774	28823	29332		N_ambiguous	152748	27520	27816		N_ambiguous	145181	24313	24563		N_ambiguous	166590	28908	29246		N_ambiguous	182710	34930	35170
	ENSBTAG00000006648	7	5	3		ENSBTAG00000006648	18	9	9		ENSBTAG00000006648	2	2	0		ENSBTAG00000006648	11	7	4		ENSBTAG00000006648	3	3	0		ENSBTAG00000006648	12	8	6		ENSBTAG00000006648	5	3	2		ENSBTAG00000006648	4	2	2		ENSBTAG00000006648	3	1	2		ENSBTAG00000006648	2	2	0
	ENSBTAG00000049697	0	0	0		ENSBTAG00000049697	0	0	0		ENSBTAG00000049697	0	0	0		ENSBTAG00000049697	0	0	0		ENSBTAG00000049697	0	0	0		ENSBTAG00000049697	0	0	0		ENSBTAG00000049697	0	0	0		ENSBTAG00000049697	0	0	0		ENSBTAG00000049697	0	0	0		ENSBTAG00000049697	0	0	0
	ENSBTAG00000047028	0	0	0		ENSBTAG00000047028	0	0	0		ENSBTAG00000047028	0	0	0		ENSBTAG00000047028	0	0	0		ENSBTAG00000047028	0	0	0		ENSBTAG00000047028	0	0	0		ENSBTAG00000047028	0	0	0		ENSBTAG00000047028	0	0	0		ENSBTAG00000047028	0	0	0		ENSBTAG00000047028	0	0	0
	ENSBTAG00000053686	0	0	0		ENSBTAG00000053686	0	0	0		ENSBTAG00000053686	0	0	0		ENSBTAG00000053686	0	0	0		ENSBTAG00000053686	0	0	0		ENSBTAG00000053686	0	0	0		ENSBTAG00000053686	0	0	0		ENSBTAG00000053686	0	0	0		ENSBTAG00000053686	0	0	0		ENSBTAG00000053686	0	0	0
	ENSBTAG00000054829	380	191	190		ENSBTAG00000054829	545	250	295		ENSBTAG00000054829	263	126	137		ENSBTAG00000054829	675	354	321		ENSBTAG00000054829	227	110	117		ENSBTAG00000054829	630	307	325		ENSBTAG00000054829	40	21	19		ENSBTAG00000054829	239	107	132		ENSBTAG00000054829	249	128	121		ENSBTAG00000054829	235	118	117
	ENSBTAG00000046619	0	0	0		ENSBTAG00000046619	0	0	0		ENSBTAG00000046619	0	0	0		ENSBTAG00000046619	0	0	0		ENSBTAG00000046619	1	1	0		ENSBTAG00000046619	3	0	3		ENSBTAG00000046619	0	0	0		ENSBTAG00000046619	0	0	0		ENSBTAG00000046619	1	0	1		ENSBTAG00000046619	0	0	0
	ENSBTAG00000001753	46	22	24		ENSBTAG00000001753	22	14	8		ENSBTAG00000001753	14	10	4		ENSBTAG00000001753	43	16	27		ENSBTAG00000001753	776	414	362		ENSBTAG00000001753	31	14	17		ENSBTAG00000001753	1	1	0		ENSBTAG00000001753	13	5	8		ENSBTAG00000001753	15	6	9		ENSBTAG00000001753	123	70	53
	ENSBTAG00000046015	0	0	0		ENSBTAG00000046015	0	0	0		ENSBTAG00000046015	0	0	0		ENSBTAG00000046015	0	0	0		ENSBTAG00000046015	0	0	0		ENSBTAG00000046015	0	0	0		ENSBTAG00000046015	0	0	0		ENSBTAG00000046015	0	0	0		ENSBTAG00000046015	0	0	0		ENSBTAG00000046015	0	0	0
	ENSBTAG00000021251	14	6	8		ENSBTAG00000021251	6	2	4		ENSBTAG00000021251	12	5	7		ENSBTAG00000021251	24	16	8		ENSBTAG00000021251	336	170	166		ENSBTAG00000021251	2	1	1		ENSBTAG00000021251	21	8	13		ENSBTAG00000021251	2	0	2		ENSBTAG00000021251	0	0	0		ENSBTAG00000021251	89	49	40
	ENSBTAG00000020035	105	58	47		ENSBTAG00000020035	81	43	38		ENSBTAG00000020035	85	39	46		ENSBTAG00000020035	136	62	74		ENSBTAG00000020035	444	222	222		ENSBTAG00000020035	90	45	45		ENSBTAG00000020035	124	60	64		ENSBTAG00000020035	82	47	35		ENSBTAG00000020035	95	53	42		ENSBTAG00000020035	179	73	106
	ENSBTAG00000005540	0	0	0		ENSBTAG00000005540	0	0	0		ENSBTAG00000005540	0	0	0		ENSBTAG00000005540	0	0	0		ENSBTAG00000005540	0	0	0		ENSBTAG00000005540	0	0	0		ENSBTAG00000005540	0	0	0		ENSBTAG00000005540	0	0	0		ENSBTAG00000005540	0	0	0		ENSBTAG00000005540	0	0	0
	ENSBTAG00000001150	1	0	1		ENSBTAG00000001150	0	0	0		ENSBTAG00000001150	0	0	0		ENSBTAG00000001150	0	0	0		ENSBTAG00000001150	0	0	0		ENSBTAG00000001150	0	0	0		ENSBTAG00000001150	0	0	0		ENSBTAG00000001150	0	0	0		ENSBTAG00000001150	0	0	0		ENSBTAG00000001150	0	0	0
	ENSBTAG00000026259	0	0	0		ENSBTAG00000026259	0	0	0		ENSBTAG00000026259	0	0	0		ENSBTAG00000026259	0	0	0		ENSBTAG00000026259	0	0	0		ENSBTAG00000026259	0	0	0		ENSBTAG00000026259	0	0	0		ENSBTAG00000026259	0	0	0		ENSBTAG00000026259	0	0	0		ENSBTAG00000026259	1	1	0
	ENSBTAG00000051226	0	0	0		ENSBTAG00000051226	0	0	0		ENSBTAG00000051226	0	0	0		ENSBTAG00000051226	0	0	0		ENSBTAG00000051226	0	0	0		ENSBTAG00000051226	0	0	0		ENSBTAG00000051226	0	0	0		ENSBTAG00000051226	0	0	0		ENSBTAG00000051226	0	0	0		ENSBTAG00000051226	0	0	0
	ENSBTAG00000013841	0	0	0		ENSBTAG00000013841	0	0	0		ENSBTAG00000013841	0	0	0		ENSBTAG00000013841	0	0	0		ENSBTAG00000013841	0	0	0		ENSBTAG00000013841	0	0	0		ENSBTAG00000013841	0	0	0		ENSBTAG00000013841	0	0	0		ENSBTAG00000013841	0	0	0		ENSBTAG00000013841	0	0	0
	ENSBTAG00000021253	77	42	35		ENSBTAG00000021253	105	46	59		ENSBTAG00000021253	98	47	51		ENSBTAG00000021253	74	38	36		ENSBTAG00000021253	96	51	45		ENSBTAG00000021253	159	82	77		ENSBTAG00000021253	112	51	61		ENSBTAG00000021253	82	46	36		ENSBTAG00000021253	133	73	60		ENSBTAG00000021253	82	43	39
	ENSBTAG00000011528	44	23	21		ENSBTAG00000011528	31	13	18		ENSBTAG00000011528	51	20	31		ENSBTAG00000011528	60	29	31		ENSBTAG00000011528	46	24	22		ENSBTAG00000011528	24	14	10		ENSBTAG00000011528	27	11	16		ENSBTAG00000011528	43	22	21		ENSBTAG00000011528	28	13	15		ENSBTAG00000011528	51	33	18
	ENSBTAG00000026260	2	2	0		ENSBTAG00000026260	4	1	3		ENSBTAG00000026260	3	1	2		ENSBTAG00000026260	0	0	0		ENSBTAG00000026260	0	0	0		ENSBTAG00000026260	0	0	0		ENSBTAG00000026260	2	0	2		ENSBTAG00000026260	2	2	0		ENSBTAG00000026260	0	0	0		ENSBTAG00000026260	1	0	1
	ENSBTAG00000054497	1	0	1		ENSBTAG00000054497	3	2	1		ENSBTAG00000054497	0	0	0		ENSBTAG00000054497	1	1	0		ENSBTAG00000054497	0	0	0		ENSBTAG00000054497	0	0	0		ENSBTAG00000054497	2	1	1		ENSBTAG00000054497	2	0	2		ENSBTAG00000054497	1	0	1		ENSBTAG00000054497	2	0	2
	ENSBTAG00000012594	3270	1595	1675		ENSBTAG00000012594	2295	1173	1122		ENSBTAG00000012594	4026	1936	2090		ENSBTAG00000012594	3217	1640	1577		ENSBTAG00000012594	1014	499	515		ENSBTAG00000012594	2372	1243	1129		ENSBTAG00000012594	2784	1447	1337		ENSBTAG00000012594	2793	1406	1387		ENSBTAG00000012594	2899	1503	1396		ENSBTAG00000012594	3721	1880	1841
	ENSBTAG00000021259	18	8	10		ENSBTAG00000021259	29	13	16		ENSBTAG00000021259	26	17	9		ENSBTAG00000021259	27	17	10		ENSBTAG00000021259	135	64	71		ENSBTAG00000021259	47	21	26		ENSBTAG00000021259	30	8	22		ENSBTAG00000021259	21	9	12		ENSBTAG00000021259	33	21	12		ENSBTAG00000021259	46	28	18
	ENSBTAG00000049850	0	0	0		ENSBTAG00000049850	0	0	0		ENSBTAG00000049850	0	0	0		ENSBTAG00000049850	0	0	0		ENSBTAG00000049850	0	0	0		ENSBTAG00000049850	0	0	0		ENSBTAG00000049850	0	0	0		ENSBTAG00000049850	0	0	0		ENSBTAG00000049850	0	0	0		ENSBTAG00000049850	0	0	0
	ENSBTAG00000018278	2746	1418	1328		ENSBTAG00000018278	1908	967	941		ENSBTAG00000018278	2858	1460	1398		ENSBTAG00000018278	1938	960	978		ENSBTAG00000018278	1224	622	602		ENSBTAG00000018278	2593	1283	1310		ENSBTAG00000018278	1989	957	1032		ENSBTAG00000018278	2165	1072	1093		ENSBTAG00000018278	1980	961	1019		ENSBTAG00000018278	1966	983	983
	ENSBTAG00000030836	116	57	59		ENSBTAG00000030836	193	100	93		ENSBTAG00000030836	154	75	79		ENSBTAG00000030836	85	39	46		ENSBTAG00000030836	114	60	54		ENSBTAG00000030836	220	108	112		ENSBTAG00000030836	224	104	120		ENSBTAG00000030836	179	85	94		ENSBTAG00000030836	256	126	130		ENSBTAG00000030836	197	106	91
	ENSBTAG00000021997	492	230	262		ENSBTAG00000021997	392	210	182		ENSBTAG00000021997	372	195	177		ENSBTAG00000021997	710	356	354		ENSBTAG00000021997	736	350	386		ENSBTAG00000021997	517	260	257		ENSBTAG00000021997	507	255	252		ENSBTAG00000021997	507	260	247		ENSBTAG00000021997	597	276	321		ENSBTAG00000021997	506	248	258
	ENSBTAG00000021270	0	0	0		ENSBTAG00000021270	0	0	0		ENSBTAG00000021270	0	0	0		ENSBTAG00000021270	0	0	0		ENSBTAG00000021270	0	0	0		ENSBTAG00000021270	0	0	0		ENSBTAG00000021270	0	0	0		ENSBTAG00000021270	0	0	0		ENSBTAG00000021270	0	0	0		ENSBTAG00000021270	0	0	0
	ENSBTAG00000054338	0	0	0		ENSBTAG00000054338	0	0	0		ENSBTAG00000054338	0	0	0		ENSBTAG00000054338	0	0	0		ENSBTAG00000054338	0	0	0		ENSBTAG00000054338	0	0	0		ENSBTAG00000054338	0	0	0		ENSBTAG00000054338	0	0	0		ENSBTAG00000054338	0	0	0		ENSBTAG00000054338	0	0	0
	ENSBTAG00000053248	1	1	0		ENSBTAG00000053248	0	0	0		ENSBTAG00000053248	0	0	0		ENSBTAG00000053248	1	0	1		ENSBTAG00000053248	3	1	2		ENSBTAG00000053248	0	0	0		ENSBTAG00000053248	0	0	0		ENSBTAG00000053248	0	0	0		ENSBTAG00000053248	0	0	0		ENSBTAG00000053248	0	0	0
	ENSBTAG00000008490	325	164	161		ENSBTAG00000008490	261	126	135		ENSBTAG00000008490	380	181	199		ENSBTAG00000008490	380	167	213		ENSBTAG00000008490	229	107	122		ENSBTAG00000008490	276	127	149		ENSBTAG00000008490	274	132	142		ENSBTAG00000008490	282	152	130		ENSBTAG00000008490	247	133	114		ENSBTAG00000008490	315	145	170
	ENSBTAG00000021272	5	0	5		ENSBTAG00000021272	7	3	4		ENSBTAG00000021272	3	2	1		ENSBTAG00000021272	3	0	3		ENSBTAG00000021272	44	24	20		ENSBTAG00000021272	4	3	1		ENSBTAG00000021272	2	0	2		ENSBTAG00000021272	0	0	0		ENSBTAG00000021272	0	0	0		ENSBTAG00000021272	80	41	39
	ENSBTAG00000035175	287	137	152		ENSBTAG00000035175	367	168	200		ENSBTAG00000035175	337	168	170		ENSBTAG00000035175	98	52	46		ENSBTAG00000035175	122	45	77		ENSBTAG00000035175	571	297	277		ENSBTAG00000035175	367	185	182		ENSBTAG00000035175	316	177	139		ENSBTAG00000035175	350	176	175		ENSBTAG00000035175	351	182	169
	ENSBTAG00000021276	285	150	135		ENSBTAG00000021276	0	0	0		ENSBTAG00000021276	101	49	52		ENSBTAG00000021276	402	191	211		ENSBTAG00000021276	2130	1105	1025		ENSBTAG00000021276	10	4	6		ENSBTAG00000021276	462	230	232		ENSBTAG00000021276	7	3	4		ENSBTAG00000021276	0	0	0		ENSBTAG00000021276	1647	817	830
	ENSBTAG00000030814	0	0	0		ENSBTAG00000030814	0	0	0		ENSBTAG00000030814	89	39	50		ENSBTAG00000030814	263	130	133		ENSBTAG00000030814	222	109	113		ENSBTAG00000030814	1	0	1		ENSBTAG00000030814	864	434	430		ENSBTAG00000030814	0	0	0		ENSBTAG00000030814	0	0	0		ENSBTAG00000030814	2	2	0
	ENSBTAG00000008482	2749	1349	1402		ENSBTAG00000008482	3325	1670	1656		ENSBTAG00000008482	2330	1188	1143		ENSBTAG00000008482	2668	1322	1346		ENSBTAG00000008482	3950	1999	1951		ENSBTAG00000008482	4517	2253	2267		ENSBTAG00000008482	3615	1796	1819		ENSBTAG00000008482	2968	1490	1478		ENSBTAG00000008482	4097	2037	2061		ENSBTAG00000008482	3304	1629	1675
	ENSBTAG00000048276	91	45	46		ENSBTAG00000048276	0	0	0		ENSBTAG00000048276	0	0	0		ENSBTAG00000048276	17	10	7		ENSBTAG00000048276	0	0	0		ENSBTAG00000048276	0	0	0		ENSBTAG00000048276	0	0	0		ENSBTAG00000048276	0	0	0		ENSBTAG00000048276	1	0	1		ENSBTAG00000048276	5	3	2
	ENSBTAG00000021280	2	2	0		ENSBTAG00000021280	0	0	0		ENSBTAG00000021280	1	0	1		ENSBTAG00000021280	9	5	4		ENSBTAG00000021280	15	10	5		ENSBTAG00000021280	0	0	0		ENSBTAG00000021280	0	0	0		ENSBTAG00000021280	0	0	0		ENSBTAG00000021280	0	0	0		ENSBTAG00000021280	61	26	35
	ENSBTAG00000023398	2	0	2		ENSBTAG00000023398	3	1	2		ENSBTAG00000023398	1	0	1		ENSBTAG00000023398	3	2	1		ENSBTAG00000023398	17	11	6		ENSBTAG00000023398	1	0	1		ENSBTAG00000023398	2	0	2		ENSBTAG00000023398	0	0	0		ENSBTAG00000023398	0	0	0		ENSBTAG00000023398	22	11	11
	ENSBTAG00000052933	0	0	0		ENSBTAG00000052933	0	0	0		ENSBTAG00000052933	0	0	0		ENSBTAG00000052933	0	0	0		ENSBTAG00000052933	0	0	0		ENSBTAG00000052933	0	0	0		ENSBTAG00000052933	0	0	0		ENSBTAG00000052933	0	0	0		ENSBTAG00000052933	0	0	0		ENSBTAG00000052933	0	0	0
	ENSBTAG00000009188	639	345	294		ENSBTAG00000009188	798	402	396		ENSBTAG00000009188	826	409	417		ENSBTAG00000009188	386	181	205		ENSBTAG00000009188	616	324	292		ENSBTAG00000009188	999	502	497		ENSBTAG00000009188	827	400	427		ENSBTAG00000009188	734	345	389		ENSBTAG00000009188	754	373	381		ENSBTAG00000009188	720	379	341
	ENSBTAG00000009187	55	30	25		ENSBTAG00000009187	48	31	17		ENSBTAG00000009187	53	21	32		ENSBTAG00000009187	49	18	31		ENSBTAG00000009187	39	21	18		ENSBTAG00000009187	77	31	46		ENSBTAG00000009187	64	30	34		ENSBTAG00000009187	50	23	27		ENSBTAG00000009187	40	20	20		ENSBTAG00000009187	37	16	21
	ENSBTAG00000001258	479	255	224		ENSBTAG00000001258	422	206	216		ENSBTAG00000001258	541	273	268		ENSBTAG00000001258	427	193	234		ENSBTAG00000001258	431	216	215		ENSBTAG00000001258	353	170	183		ENSBTAG00000001258	652	324	328		ENSBTAG00000001258	456	236	220		ENSBTAG00000001258	493	237	256		ENSBTAG00000001258	717	377	340
	ENSBTAG00000021284	12	7	5		ENSBTAG00000021284	15	6	9		ENSBTAG00000021284	10	7	3		ENSBTAG00000021284	4	2	2		ENSBTAG00000021284	2	1	1		ENSBTAG00000021284	6	2	4		ENSBTAG00000021284	9	7	2		ENSBTAG00000021284	4	0	4		ENSBTAG00000021284	10	6	4		ENSBTAG00000021284	13	4	9
	ENSBTAG00000043399	0	0	0		ENSBTAG00000043399	1	1	0		ENSBTAG00000043399	0	0	0		ENSBTAG00000043399	1	1	0		ENSBTAG00000043399	0	0	0		ENSBTAG00000043399	0	0	0		ENSBTAG00000043399	0	0	0		ENSBTAG00000043399	0	0	0		ENSBTAG00000043399	0	0	0		ENSBTAG00000043399	0	0	0
	ENSBTAG00000050537	0	0	0		ENSBTAG00000050537	0	0	0		ENSBTAG00000050537	0	0	0		ENSBTAG00000050537	0	0	0		ENSBTAG00000050537	0	0	0		ENSBTAG00000050537	0	0	0		ENSBTAG00000050537	0	0	0		ENSBTAG00000050537	0	0	0		ENSBTAG00000050537	0	0	0		ENSBTAG00000050537	0	0	0
	ENSBTAG00000012899	332	172	160		ENSBTAG00000012899	353	177	176		ENSBTAG00000012899	479	256	223		ENSBTAG00000012899	543	280	263		ENSBTAG00000012899	789	373	416		ENSBTAG00000012899	413	215	198		ENSBTAG00000012899	297	158	139		ENSBTAG00000012899	331	157	174		ENSBTAG00000012899	310	146	164		ENSBTAG00000012899	455	229	226
	ENSBTAG00000051592	0	0	0		ENSBTAG00000051592	0	0	0		ENSBTAG00000051592	0	0	0		ENSBTAG00000051592	0	0	0		ENSBTAG00000051592	1	0	1		ENSBTAG00000051592	0	0	0		ENSBTAG00000051592	0	0	0		ENSBTAG00000051592	0	0	0		ENSBTAG00000051592	0	0	0		ENSBTAG00000051592	0	0	0
	ENSBTAG00000006813	5	3	2		ENSBTAG00000006813	2	0	2		ENSBTAG00000006813	1	0	1		ENSBTAG00000006813	4	3	1		ENSBTAG00000006813	2	1	1		ENSBTAG00000006813	3	1	2		ENSBTAG00000006813	1	0	1		ENSBTAG00000006813	0	0	0		ENSBTAG00000006813	6	4	2		ENSBTAG00000006813	2	1	1
	ENSBTAG00000013205	4	2	2		ENSBTAG00000013205	8	2	6		ENSBTAG00000013205	11	7	4		ENSBTAG00000013205	19	10	9		ENSBTAG00000013205	60	31	29		ENSBTAG00000013205	9	5	4		ENSBTAG00000013205	13	8	5		ENSBTAG00000013205	7	2	5		ENSBTAG00000013205	8	5	3		ENSBTAG00000013205	21	10	11
	ENSBTAG00000021286	24	15	9		ENSBTAG00000021286	7	1	6		ENSBTAG00000021286	7	6	1		ENSBTAG00000021286	73	38	35		ENSBTAG00000021286	422	226	196		ENSBTAG00000021286	8	2	6		ENSBTAG00000021286	118	55	63		ENSBTAG00000021286	1	1	0		ENSBTAG00000021286	2	1	1		ENSBTAG00000021286	67	32	35
	ENSBTAG00000013456	0	0	0		ENSBTAG00000013456	0	0	0		ENSBTAG00000013456	0	0	0		ENSBTAG00000013456	0	0	0		ENSBTAG00000013456	0	0	0		ENSBTAG00000013456	0	0	0		ENSBTAG00000013456	0	0	0		ENSBTAG00000013456	0	0	0		ENSBTAG00000013456	0	0	0		ENSBTAG00000013456	0	0	0
	ENSBTAG00000006494	0	0	0		ENSBTAG00000006494	0	0	0		ENSBTAG00000006494	0	0	0		ENSBTAG00000006494	0	0	0		ENSBTAG00000006494	0	0	0		ENSBTAG00000006494	0	0	0		ENSBTAG00000006494	0	0	0		ENSBTAG00000006494	0	0	0		ENSBTAG00000006494	0	0	0		ENSBTAG00000006494	0	0	0
	ENSBTAG00000013148	36	15	21		ENSBTAG00000013148	7	2	5		ENSBTAG00000013148	5	2	3		ENSBTAG00000013148	82	44	38		ENSBTAG00000013148	207	104	103		ENSBTAG00000013148	2	2	0		ENSBTAG00000013148	75	34	41		ENSBTAG00000013148	0	0	0		ENSBTAG00000013148	3	1	2		ENSBTAG00000013148	99	52	47
	ENSBTAG00000021025	191	102	89		ENSBTAG00000021025	39	22	17		ENSBTAG00000021025	45	29	16		ENSBTAG00000021025	1304	637	667		ENSBTAG00000021025	1017	500	517		ENSBTAG00000021025	16	6	10		ENSBTAG00000021025	87	46	41		ENSBTAG00000021025	145	69	76		ENSBTAG00000021025	34	19	15		ENSBTAG00000021025	90	50	40
	ENSBTAG00000015460	3	2	1		ENSBTAG00000015460	0	0	0		ENSBTAG00000015460	1	0	1		ENSBTAG00000015460	0	0	0		ENSBTAG00000015460	18	6	12		ENSBTAG00000015460	1	1	0		ENSBTAG00000015460	0	0	0		ENSBTAG00000015460	0	0	0		ENSBTAG00000015460	0	0	0		ENSBTAG00000015460	22	8	14
	ENSBTAG00000021819	579	299	280		ENSBTAG00000021819	540	277	263		ENSBTAG00000021819	655	314	341		ENSBTAG00000021819	546	270	276		ENSBTAG00000021819	969	467	502		ENSBTAG00000021819	690	320	370		ENSBTAG00000021819	579	313	266		ENSBTAG00000021819	530	257	273		ENSBTAG00000021819	646	317	329		ENSBTAG00000021819	689	346	343
	ENSBTAG00000053900	0	0	0		ENSBTAG00000053900	0	0	0		ENSBTAG00000053900	0	0	0		ENSBTAG00000053900	0	0	0		ENSBTAG00000053900	0	0	0		ENSBTAG00000053900	0	0	0		ENSBTAG00000053900	0	0	0		ENSBTAG00000053900	0	0	0		ENSBTAG00000053900	0	0	0		ENSBTAG00000053900	0	0	0
	ENSBTAG00000019404	1019	504	515		ENSBTAG00000019404	931	455	476		ENSBTAG00000019404	1154	540	614		ENSBTAG00000019404	1737	799	938		ENSBTAG00000019404	960	492	468		ENSBTAG00000019404	1144	550	594		ENSBTAG00000019404	883	418	465		ENSBTAG00000019404	931	481	450		ENSBTAG00000019404	896	426	470		ENSBTAG00000019404	879	421	458
	ENSBTAG00000032538	0	0	0		ENSBTAG00000032538	0	0	0		ENSBTAG00000032538	0	0	0		ENSBTAG00000032538	0	0	0		ENSBTAG00000032538	0	0	0		ENSBTAG00000032538	0	0	0		ENSBTAG00000032538	0	0	0		ENSBTAG00000032538	0	0	0		ENSBTAG00000032538	0	0	0		ENSBTAG00000032538	0	0	0
	ENSBTAG00000021899	14	6	8		ENSBTAG00000021899	9	6	3		ENSBTAG00000021899	14	6	8		ENSBTAG00000021899	44	22	22		ENSBTAG00000021899	57	30	27		ENSBTAG00000021899	19	10	9		ENSBTAG00000021899	11	7	4		ENSBTAG00000021899	14	8	6		ENSBTAG00000021899	13	9	4		ENSBTAG00000021899	8	7	1
	ENSBTAG00000015212	120	72	48		ENSBTAG00000015212	151	79	72		ENSBTAG00000015212	133	69	64		ENSBTAG00000015212	250	122	128		ENSBTAG00000015212	321	158	163		ENSBTAG00000015212	144	76	68		ENSBTAG00000015212	129	63	66		ENSBTAG00000015212	117	56	61		ENSBTAG00000015212	79	41	38		ENSBTAG00000015212	140	73	67
	ENSBTAG00000044001	47	25	22		ENSBTAG00000044001	36	17	19		ENSBTAG00000044001	41	13	28		ENSBTAG00000044001	95	46	49		ENSBTAG00000044001	133	71	62		ENSBTAG00000044001	36	18	18		ENSBTAG00000044001	46	24	22		ENSBTAG00000044001	25	16	9		ENSBTAG00000044001	67	36	31		ENSBTAG00000044001	80	37	43
	ENSBTAG00000021490	57	24	33		ENSBTAG00000021490	106	55	51		ENSBTAG00000021490	78	45	33		ENSBTAG00000021490	34	18	16		ENSBTAG00000021490	90	50	40		ENSBTAG00000021490	120	60	60		ENSBTAG00000021490	72	45	27		ENSBTAG00000021490	58	31	27		ENSBTAG00000021490	68	32	37		ENSBTAG00000021490	96	53	46
	ENSBTAG00000036372	0	0	0		ENSBTAG00000036372	0	0	0		ENSBTAG00000036372	0	0	0		ENSBTAG00000036372	0	0	0		ENSBTAG00000036372	0	0	0		ENSBTAG00000036372	0	0	0		ENSBTAG00000036372	0	0	0		ENSBTAG00000036372	0	0	0		ENSBTAG00000036372	0	0	0		ENSBTAG00000036372	0	0	0
	ENSBTAG00000049984	0	0	0		ENSBTAG00000049984	0	0	0		ENSBTAG00000049984	0	0	0		ENSBTAG00000049984	0	0	0		ENSBTAG00000049984	0	0	0		ENSBTAG00000049984	0	0	0		ENSBTAG00000049984	0	0	0		ENSBTAG00000049984	0	0	0		ENSBTAG00000049984	0	0	0		ENSBTAG00000049984	0	0	0
	ENSBTAG00000051429	0	0	0		ENSBTAG00000051429	0	0	0		ENSBTAG00000051429	0	0	0		ENSBTAG00000051429	0	0	0		ENSBTAG00000051429	0	0	0		ENSBTAG00000051429	0	0	0		ENSBTAG00000051429	0	0	0		ENSBTAG00000051429	0	0	0		ENSBTAG00000051429	0	0	0		ENSBTAG00000051429	0	0	0
	ENSBTAG00000055241	0	0	0		ENSBTAG00000055241	1	0	1		ENSBTAG00000055241	0	0	0		ENSBTAG00000055241	0	0	0		ENSBTAG00000055241	0	0	0		ENSBTAG00000055241	0	0	0		ENSBTAG00000055241	0	0	0		ENSBTAG00000055241	0	0	0		ENSBTAG00000055241	0	0	0		ENSBTAG00000055241	0	0	0
	ENSBTAG00000051548	0	0	0		ENSBTAG00000051548	0	0	0		ENSBTAG00000051548	0	0	0		ENSBTAG00000051548	0	0	0		ENSBTAG00000051548	0	0	0		ENSBTAG00000051548	0	0	0		ENSBTAG00000051548	0	0	0		ENSBTAG00000051548	0	0	0		ENSBTAG00000051548	0	0	0		ENSBTAG00000051548	0	0	0
	ENSBTAG00000001511	62	28	34		ENSBTAG00000001511	102	58	44		ENSBTAG00000001511	59	31	28		ENSBTAG00000001511	237	117	120		ENSBTAG00000001511	285	153	132		ENSBTAG00000001511	76	40	36		ENSBTAG00000001511	44	23	21		ENSBTAG00000001511	71	46	25		ENSBTAG00000001511	78	45	33		ENSBTAG00000001511	172	88	84
	ENSBTAG00000037547	0	0	0		ENSBTAG00000037547	0	0	0		ENSBTAG00000037547	0	0	0		ENSBTAG00000037547	0	0	0		ENSBTAG00000037547	0	0	0		ENSBTAG00000037547	0	0	0		ENSBTAG00000037547	0	0	0		ENSBTAG00000037547	0	0	0		ENSBTAG00000037547	0	0	0		ENSBTAG00000037547	0	0	0
	ENSBTAG00000054023	0	0	0		ENSBTAG00000054023	0	0	0		ENSBTAG00000054023	0	0	0		ENSBTAG00000054023	0	0	0		ENSBTAG00000054023	0	0	0		ENSBTAG00000054023	0	0	0		ENSBTAG00000054023	0	0	0		ENSBTAG00000054023	0	0	0		ENSBTAG00000054023	1	1	0		ENSBTAG00000054023	0	0	0
	ENSBTAG00000049136	0	0	0		ENSBTAG00000049136	0	0	0		ENSBTAG00000049136	0	0	0		ENSBTAG00000049136	0	0	0		ENSBTAG00000049136	0	0	0		ENSBTAG00000049136	0	0	0		ENSBTAG00000049136	0	0	0		ENSBTAG00000049136	0	0	0		ENSBTAG00000049136	0	0	0		ENSBTAG00000049136	0	0	0
	ENSBTAG00000043993	1	1	0		ENSBTAG00000043993	3	0	3		ENSBTAG00000043993	0	0	0		ENSBTAG00000043993	2	1	1		ENSBTAG00000043993	1	1	0		ENSBTAG00000043993	1	0	1		ENSBTAG00000043993	3	1	2		ENSBTAG00000043993	0	0	0		ENSBTAG00000043993	1	1	0		ENSBTAG00000043993	4	3	1
	ENSBTAG00000003179	0	0	0		ENSBTAG00000003179	0	0	0		ENSBTAG00000003179	0	0	0		ENSBTAG00000003179	0	0	0		ENSBTAG00000003179	0	0	0		ENSBTAG00000003179	0	0	0		ENSBTAG00000003179	0	0	0		ENSBTAG00000003179	0	0	0		ENSBTAG00000003179	0	0	0		ENSBTAG00000003179	0	0	0
	ENSBTAG00000003064	578	290	288		ENSBTAG00000003064	658	330	328		ENSBTAG00000003064	437	209	228		ENSBTAG00000003064	471	229	242		ENSBTAG00000003064	575	276	299		ENSBTAG00000003064	760	372	388		ENSBTAG00000003064	798	399	399		ENSBTAG00000003064	522	275	247		ENSBTAG00000003064	929	443	486		ENSBTAG00000003064	635	314	321
	ENSBTAG00000017312	4	0	4		ENSBTAG00000017312	0	0	0		ENSBTAG00000017312	1	0	1		ENSBTAG00000017312	0	0	0		ENSBTAG00000017312	47	28	19		ENSBTAG00000017312	0	0	0		ENSBTAG00000017312	2	1	1		ENSBTAG00000017312	0	0	0		ENSBTAG00000017312	0	0	0		ENSBTAG00000017312	0	0	0
	ENSBTAG00000021491	733	370	363		ENSBTAG00000021491	704	357	347		ENSBTAG00000021491	945	495	450		ENSBTAG00000021491	626	303	323		ENSBTAG00000021491	637	328	309		ENSBTAG00000021491	997	505	492		ENSBTAG00000021491	729	371	358		ENSBTAG00000021491	661	316	345		ENSBTAG00000021491	747	385	363		ENSBTAG00000021491	908	478	433
	ENSBTAG00000032265	3	2	1		ENSBTAG00000032265	4	2	2		ENSBTAG00000032265	3	2	1		ENSBTAG00000032265	25	9	16		ENSBTAG00000032265	183	89	94		ENSBTAG00000032265	0	0	0		ENSBTAG00000032265	10	7	3		ENSBTAG00000032265	0	0	0		ENSBTAG00000032265	0	0	0		ENSBTAG00000032265	12	6	6
	ENSBTAG00000003063	516	254	262		ENSBTAG00000003063	587	286	301		ENSBTAG00000003063	509	243	266		ENSBTAG00000003063	322	172	150		ENSBTAG00000003063	510	263	247		ENSBTAG00000003063	491	223	268		ENSBTAG00000003063	619	309	310		ENSBTAG00000003063	539	270	269		ENSBTAG00000003063	733	366	367		ENSBTAG00000003063	723	361	362
	ENSBTAG00000012467	3	2	1		ENSBTAG00000012467	201	99	102		ENSBTAG00000012467	659	335	324		ENSBTAG00000012467	17	8	9		ENSBTAG00000012467	18	6	12		ENSBTAG00000012467	1	1	0		ENSBTAG00000012467	18	6	12		ENSBTAG00000012467	5	3	2		ENSBTAG00000012467	825	414	411		ENSBTAG00000012467	3198	1619	1579
	ENSBTAG00000014153	182	96	86		ENSBTAG00000014153	166	76	90		ENSBTAG00000014153	220	104	116		ENSBTAG00000014153	129	72	57		ENSBTAG00000014153	139	74	65		ENSBTAG00000014153	255	127	128		ENSBTAG00000014153	179	88	91		ENSBTAG00000014153	180	95	85		ENSBTAG00000014153	193	94	99		ENSBTAG00000014153	166	73	93
	ENSBTAG00000000160	75	34	41		ENSBTAG00000000160	32	11	21		ENSBTAG00000000160	46	18	28		ENSBTAG00000000160	98	40	58		ENSBTAG00000000160	235	111	124		ENSBTAG00000000160	92	52	40		ENSBTAG00000000160	85	43	42		ENSBTAG00000000160	29	16	13		ENSBTAG00000000160	63	32	31		ENSBTAG00000000160	93	57	36
	ENSBTAG00000012706	0	0	0		ENSBTAG00000012706	0	0	0		ENSBTAG00000012706	0	0	0		ENSBTAG00000012706	1	1	0		ENSBTAG00000012706	0	0	0		ENSBTAG00000012706	0	0	0		ENSBTAG00000012706	0	0	0		ENSBTAG00000012706	0	0	0		ENSBTAG00000012706	0	0	0		ENSBTAG00000012706	0	0	0
	ENSBTAG00000011645	1039	521	518		ENSBTAG00000011645	980	496	484		ENSBTAG00000011645	1242	636	606		ENSBTAG00000011645	693	340	353		ENSBTAG00000011645	653	334	319		ENSBTAG00000011645	1493	779	714		ENSBTAG00000011645	882	437	445		ENSBTAG00000011645	868	415	453		ENSBTAG00000011645	1047	492	555		ENSBTAG00000011645	1063	538	525
	ENSBTAG00000035493	0	0	0		ENSBTAG00000035493	0	0	0		ENSBTAG00000035493	0	0	0		ENSBTAG00000035493	0	0	0		ENSBTAG00000035493	0	0	0		ENSBTAG00000035493	0	0	0		ENSBTAG00000035493	0	0	0		ENSBTAG00000035493	0	0	0		ENSBTAG00000035493	0	0	0		ENSBTAG00000035493	0	0	0
	ENSBTAG00000003059	486	249	237		ENSBTAG00000003059	427	206	221		ENSBTAG00000003059	495	233	262		ENSBTAG00000003059	356	176	180		ENSBTAG00000003059	434	221	213		ENSBTAG00000003059	596	313	283		ENSBTAG00000003059	399	202	197		ENSBTAG00000003059	376	219	157		ENSBTAG00000003059	431	233	198		ENSBTAG00000003059	543	272	271
	ENSBTAG00000010357	293	162	131		ENSBTAG00000010357	389	198	191		ENSBTAG00000010357	346	165	181		ENSBTAG00000010357	556	251	305		ENSBTAG00000010357	464	217	247		ENSBTAG00000010357	579	283	296		ENSBTAG00000010357	197	96	101		ENSBTAG00000010357	338	192	146		ENSBTAG00000010357	341	163	178		ENSBTAG00000010357	367	181	186
	ENSBTAG00000017310	5	3	2		ENSBTAG00000017310	2	1	1		ENSBTAG00000017310	8	5	3		ENSBTAG00000017310	8	5	3		ENSBTAG00000017310	107	55	52		ENSBTAG00000017310	2	1	1		ENSBTAG00000017310	7	5	2		ENSBTAG00000017310	0	0	0		ENSBTAG00000017310	0	0	0		ENSBTAG00000017310	80	42	38
	ENSBTAG00000003134	0	0	0		ENSBTAG00000003134	0	0	0		ENSBTAG00000003134	0	0	0		ENSBTAG00000003134	0	0	0		ENSBTAG00000003134	0	0	0		ENSBTAG00000003134	0	0	0		ENSBTAG00000003134	0	0	0		ENSBTAG00000003134	0	0	0		ENSBTAG00000003134	0	0	0		ENSBTAG00000003134	0	0	0
	ENSBTAG00000045003	0	0	0		ENSBTAG00000045003	0	0	0		ENSBTAG00000045003	0	0	0		ENSBTAG00000045003	0	0	0		ENSBTAG00000045003	0	0	0		ENSBTAG00000045003	0	0	0		ENSBTAG00000045003	0	0	0		ENSBTAG00000045003	0	0	0		ENSBTAG00000045003	0	0	0		ENSBTAG00000045003	0	0	0
	ENSBTAG00000006872	1	0	1		ENSBTAG00000006872	1	1	0		ENSBTAG00000006872	0	0	0		ENSBTAG00000006872	5	2	3		ENSBTAG00000006872	1	1	0		ENSBTAG00000006872	1	0	1		ENSBTAG00000006872	0	0	0		ENSBTAG00000006872	2	0	2		ENSBTAG00000006872	1	0	1		ENSBTAG00000006872	0	0	0
	ENSBTAG00000052213	0	0	0		ENSBTAG00000052213	0	0	0		ENSBTAG00000052213	0	0	0		ENSBTAG00000052213	0	0	0		ENSBTAG00000052213	0	0	0		ENSBTAG00000052213	0	0	0		ENSBTAG00000052213	0	0	0		ENSBTAG00000052213	0	0	0		ENSBTAG00000052213	0	0	0		ENSBTAG00000052213	1	0	1
	ENSBTAG00000014727	472	233	244		ENSBTAG00000014727	456	214	244		ENSBTAG00000014727	632	328	304		ENSBTAG00000014727	190	95	101		ENSBTAG00000014727	202	93	110		ENSBTAG00000014727	971	486	490		ENSBTAG00000014727	414	219	198		ENSBTAG00000014727	382	207	179		ENSBTAG00000014727	428	204	226		ENSBTAG00000014727	356	179	177
	ENSBTAG00000014724	8056	4000	4061		ENSBTAG00000014724	5695	2768	2929		ENSBTAG00000014724	8183	4141	4042		ENSBTAG00000014724	10797	5410	5393		ENSBTAG00000014724	4359	2212	2148		ENSBTAG00000014724	5204	2690	2519		ENSBTAG00000014724	6942	3503	3442		ENSBTAG00000014724	6458	3292	3170		ENSBTAG00000014724	6812	3423	3391		ENSBTAG00000014724	8244	4000	4244
	ENSBTAG00000042702	1	1	0		ENSBTAG00000042702	3	2	1		ENSBTAG00000042702	1	1	0		ENSBTAG00000042702	2	2	0		ENSBTAG00000042702	3	0	3		ENSBTAG00000042702	0	0	0		ENSBTAG00000042702	9	4	5		ENSBTAG00000042702	1	0	1		ENSBTAG00000042702	2	0	2		ENSBTAG00000042702	2	2	0
	ENSBTAG00000042475	2	0	2		ENSBTAG00000042475	1	0	1		ENSBTAG00000042475	0	0	0		ENSBTAG00000042475	0	0	0		ENSBTAG00000042475	0	0	0		ENSBTAG00000042475	3	2	1		ENSBTAG00000042475	2	0	2		ENSBTAG00000042475	0	0	0		ENSBTAG00000042475	0	0	0		ENSBTAG00000042475	5	3	2
	ENSBTAG00000044788	0	0	0		ENSBTAG00000044788	0	0	0		ENSBTAG00000044788	0	0	0		ENSBTAG00000044788	0	0	0		ENSBTAG00000044788	0	0	0		ENSBTAG00000044788	1	0	1		ENSBTAG00000044788	0	0	0		ENSBTAG00000044788	0	0	0		ENSBTAG00000044788	1	0	1		ENSBTAG00000044788	0	0	0
	ENSBTAG00000050812	0	0	0		ENSBTAG00000050812	0	0	0		ENSBTAG00000050812	0	0	0		ENSBTAG00000050812	0	0	0		ENSBTAG00000050812	0	0	0		ENSBTAG00000050812	0	0	0		ENSBTAG00000050812	0	0	0		ENSBTAG00000050812	0	0	0		ENSBTAG00000050812	0	0	0		ENSBTAG00000050812	0	0	0
	ENSBTAG00000044311	0	0	0		ENSBTAG00000044311	2	2	0		ENSBTAG00000044311	0	0	0		ENSBTAG00000044311	0	0	0		ENSBTAG00000044311	5	4	1		ENSBTAG00000044311	3	3	0		ENSBTAG00000044311	3	2	1		ENSBTAG00000044311	0	0	0		ENSBTAG00000044311	1	1	0		ENSBTAG00000044311	5	2	3
	ENSBTAG00000011437	74	41	33		ENSBTAG00000011437	186	94	92		ENSBTAG00000011437	82	42	40		ENSBTAG00000011437	20	12	8		ENSBTAG00000011437	280	139	141		ENSBTAG00000011437	123	61	62		ENSBTAG00000011437	126	62	64		ENSBTAG00000011437	75	32	43		ENSBTAG00000011437	54	26	28		ENSBTAG00000011437	114	60	54
	ENSBTAG00000052654	0	0	0		ENSBTAG00000052654	0	0	0		ENSBTAG00000052654	0	0	0		ENSBTAG00000052654	0	0	0		ENSBTAG00000052654	0	0	0		ENSBTAG00000052654	0	0	0		ENSBTAG00000052654	0	0	0		ENSBTAG00000052654	0	0	0		ENSBTAG00000052654	0	0	0		ENSBTAG00000052654	0	0	0
	ENSBTAG00000012412	149	74	75		ENSBTAG00000012412	202	100	102		ENSBTAG00000012412	131	74	57		ENSBTAG00000012412	203	103	100		ENSBTAG00000012412	202	105	97		ENSBTAG00000012412	277	137	140		ENSBTAG00000012412	191	89	102		ENSBTAG00000012412	119	65	54		ENSBTAG00000012412	194	94	100		ENSBTAG00000012412	211	118	93
	ENSBTAG00000023718	184	99	85		ENSBTAG00000023718	209	101	108		ENSBTAG00000023718	144	78	66		ENSBTAG00000023718	165	75	90		ENSBTAG00000023718	32	16	16		ENSBTAG00000023718	68	33	35		ENSBTAG00000023718	258	126	132		ENSBTAG00000023718	151	72	79		ENSBTAG00000023718	176	95	81		ENSBTAG00000023718	568	271	297
	ENSBTAG00000016619	335	155	180		ENSBTAG00000016619	349	196	153		ENSBTAG00000016619	365	170	195		ENSBTAG00000016619	54	30	24		ENSBTAG00000016619	79	32	47		ENSBTAG00000016619	673	352	321		ENSBTAG00000016619	302	145	157		ENSBTAG00000016619	274	150	124		ENSBTAG00000016619	285	145	140		ENSBTAG00000016619	308	150	158
	ENSBTAG00000005122	0	0	0		ENSBTAG00000005122	0	0	0		ENSBTAG00000005122	0	0	0		ENSBTAG00000005122	0	0	0		ENSBTAG00000005122	1	0	1		ENSBTAG00000005122	0	0	0		ENSBTAG00000005122	0	0	0		ENSBTAG00000005122	0	0	0		ENSBTAG00000005122	0	0	0		ENSBTAG00000005122	2	2	0
	ENSBTAG00000001265	0	0	0		ENSBTAG00000001265	0	0	0		ENSBTAG00000001265	0	0	0		ENSBTAG00000001265	0	0	0		ENSBTAG00000001265	0	0	0		ENSBTAG00000001265	0	0	0		ENSBTAG00000001265	1	0	1		ENSBTAG00000001265	0	0	0		ENSBTAG00000001265	0	0	0		ENSBTAG00000001265	0	0	0
	ENSBTAG00000017531	0	0	0		ENSBTAG00000017531	0	0	0		ENSBTAG00000017531	0	0	0		ENSBTAG00000017531	0	0	0		ENSBTAG00000017531	0	0	0		ENSBTAG00000017531	0	0	0		ENSBTAG00000017531	0	0	0		ENSBTAG00000017531	0	0	0		ENSBTAG00000017531	0	0	0		ENSBTAG00000017531	0	0	0
	ENSBTAG00000000522	4	2	2		ENSBTAG00000000522	7	2	5		ENSBTAG00000000522	3	1	2		ENSBTAG00000000522	7	5	2		ENSBTAG00000000522	3	2	1		ENSBTAG00000000522	3	2	1		ENSBTAG00000000522	8	4	4		ENSBTAG00000000522	2	2	0		ENSBTAG00000000522	2	0	2		ENSBTAG00000000522	10	5	5
	ENSBTAG00000003151	728	383	345		ENSBTAG00000003151	801	375	426		ENSBTAG00000003151	864	459	405		ENSBTAG00000003151	433	230	203		ENSBTAG00000003151	727	344	383		ENSBTAG00000003151	1105	540	565		ENSBTAG00000003151	1018	510	508		ENSBTAG00000003151	914	473	441		ENSBTAG00000003151	986	451	535		ENSBTAG00000003151	1042	504	538
	ENSBTAG00000017407	50	25	25		ENSBTAG00000017407	60	32	28		ENSBTAG00000017407	69	34	35		ENSBTAG00000017407	59	26	33		ENSBTAG00000017407	38	16	22		ENSBTAG00000017407	63	36	27		ENSBTAG00000017407	28	13	15		ENSBTAG00000017407	37	14	23		ENSBTAG00000017407	47	16	31		ENSBTAG00000017407	60	24	36
	ENSBTAG00000003143	190	94	96		ENSBTAG00000003143	146	73	73		ENSBTAG00000003143	212	121	91		ENSBTAG00000003143	101	55	46		ENSBTAG00000003143	119	57	62		ENSBTAG00000003143	243	135	108		ENSBTAG00000003143	142	64	78		ENSBTAG00000003143	159	80	79		ENSBTAG00000003143	155	72	83		ENSBTAG00000003143	167	92	75
	ENSBTAG00000003140	2	0	2		ENSBTAG00000003140	0	0	0		ENSBTAG00000003140	1	1	0		ENSBTAG00000003140	0	0	0		ENSBTAG00000003140	4	3	1		ENSBTAG00000003140	2	0	2		ENSBTAG00000003140	1	1	0		ENSBTAG00000003140	0	0	0		ENSBTAG00000003140	0	0	0		ENSBTAG00000003140	2	1	1
	ENSBTAG00000017418	289	143	146		ENSBTAG00000017418	361	188	173		ENSBTAG00000017418	323	159	164		ENSBTAG00000017418	286	144	142		ENSBTAG00000017418	311	150	161		ENSBTAG00000017418	522	291	231		ENSBTAG00000017418	329	173	156		ENSBTAG00000017418	254	117	137		ENSBTAG00000017418	362	180	182		ENSBTAG00000017418	307	154	153
	ENSBTAG00000018186	753	402	351		ENSBTAG00000018186	1258	639	619		ENSBTAG00000018186	684	351	333		ENSBTAG00000018186	1829	950	879		ENSBTAG00000018186	1615	815	800		ENSBTAG00000018186	1806	903	903		ENSBTAG00000018186	666	336	330		ENSBTAG00000018186	751	371	380		ENSBTAG00000018186	520	268	252		ENSBTAG00000018186	1054	566	488
	ENSBTAG00000018189	3	2	1		ENSBTAG00000018189	0	0	0		ENSBTAG00000018189	0	0	0		ENSBTAG00000018189	4	2	2		ENSBTAG00000018189	229	117	112		ENSBTAG00000018189	1	1	0		ENSBTAG00000018189	2	0	2		ENSBTAG00000018189	0	0	0		ENSBTAG00000018189	0	0	0		ENSBTAG00000018189	33	13	20
	ENSBTAG00000000524	394	197	197		ENSBTAG00000000524	336	173	163		ENSBTAG00000000524	487	252	235		ENSBTAG00000000524	695	347	348		ENSBTAG00000000524	1270	637	633		ENSBTAG00000000524	394	187	207		ENSBTAG00000000524	284	141	143		ENSBTAG00000000524	365	187	178		ENSBTAG00000000524	294	153	141		ENSBTAG00000000524	779	396	383
	ENSBTAG00000020762	10	6	4		ENSBTAG00000020762	15	8	7		ENSBTAG00000020762	12	5	7		ENSBTAG00000020762	53	27	26		ENSBTAG00000020762	108	60	48		ENSBTAG00000020762	88	47	41		ENSBTAG00000020762	16	8	8		ENSBTAG00000020762	9	4	5		ENSBTAG00000020762	4	3	1		ENSBTAG00000020762	10	4	6
	ENSBTAG00000003981	279	127	152		ENSBTAG00000003981	318	162	156		ENSBTAG00000003981	322	165	157		ENSBTAG00000003981	309	148	161		ENSBTAG00000003981	252	133	119		ENSBTAG00000003981	430	221	209		ENSBTAG00000003981	258	128	130		ENSBTAG00000003981	246	123	123		ENSBTAG00000003981	310	156	154		ENSBTAG00000003981	312	177	135
	ENSBTAG00000018855	380	178	202		ENSBTAG00000018855	530	292	238		ENSBTAG00000018855	323	171	152		ENSBTAG00000018855	374	155	219		ENSBTAG00000018855	418	215	203		ENSBTAG00000018855	700	339	361		ENSBTAG00000018855	483	229	254		ENSBTAG00000018855	366	181	185		ENSBTAG00000018855	550	276	274		ENSBTAG00000018855	468	210	258
	ENSBTAG00000020456	448	218	230		ENSBTAG00000020456	471	240	231		ENSBTAG00000020456	473	222	251		ENSBTAG00000020456	471	238	233		ENSBTAG00000020456	530	266	264		ENSBTAG00000020456	545	244	301		ENSBTAG00000020456	475	237	238		ENSBTAG00000020456	415	221	194		ENSBTAG00000020456	473	239	234		ENSBTAG00000020456	630	326	304
	ENSBTAG00000018854	2537	1308	1229		ENSBTAG00000018854	1852	946	906		ENSBTAG00000018854	2971	1463	1508		ENSBTAG00000018854	1341	669	672		ENSBTAG00000018854	1084	565	519		ENSBTAG00000018854	2811	1435	1376		ENSBTAG00000018854	2066	1063	1003		ENSBTAG00000018854	1960	1028	932		ENSBTAG00000018854	2033	1027	1006		ENSBTAG00000018854	2371	1263	1108
	ENSBTAG00000007100	437	226	211		ENSBTAG00000007100	366	181	185		ENSBTAG00000007100	377	185	192		ENSBTAG00000007100	490	242	248		ENSBTAG00000007100	599	306	293		ENSBTAG00000007100	490	245	245		ENSBTAG00000007100	530	246	284		ENSBTAG00000007100	391	204	187		ENSBTAG00000007100	535	291	244		ENSBTAG00000007100	569	258	311
	ENSBTAG00000051337	0	0	0		ENSBTAG00000051337	0	0	0		ENSBTAG00000051337	0	0	0		ENSBTAG00000051337	1	0	1		ENSBTAG00000051337	10	6	4		ENSBTAG00000051337	0	0	0		ENSBTAG00000051337	0	0	0		ENSBTAG00000051337	0	0	0		ENSBTAG00000051337	0	0	0		ENSBTAG00000051337	0	0	0
	ENSBTAG00000007105	114	57	57		ENSBTAG00000007105	238	112	126		ENSBTAG00000007105	144	75	69		ENSBTAG00000007105	141	73	68		ENSBTAG00000007105	213	117	96		ENSBTAG00000007105	357	162	195		ENSBTAG00000007105	218	111	107		ENSBTAG00000007105	142	71	71		ENSBTAG00000007105	181	97	84		ENSBTAG00000007105	210	106	104
	ENSBTAG00000007106	1073	528	545		ENSBTAG00000007106	670	317	353		ENSBTAG00000007106	1053	493	560		ENSBTAG00000007106	1103	552	551		ENSBTAG00000007106	755	383	372		ENSBTAG00000007106	1154	589	565		ENSBTAG00000007106	709	379	330		ENSBTAG00000007106	892	471	421		ENSBTAG00000007106	876	417	459		ENSBTAG00000007106	756	388	368
	ENSBTAG00000005091	0	0	0		ENSBTAG00000005091	0	0	0		ENSBTAG00000005091	0	0	0		ENSBTAG00000005091	0	0	0		ENSBTAG00000005091	0	0	0		ENSBTAG00000005091	0	0	0		ENSBTAG00000005091	0	0	0		ENSBTAG00000005091	0	0	0		ENSBTAG00000005091	0	0	0		ENSBTAG00000005091	0	0	0
	ENSBTAG00000014880	38	21	17		ENSBTAG00000014880	56	33	23		ENSBTAG00000014880	79	38	41		ENSBTAG00000014880	19	8	11		ENSBTAG00000014880	223	113	110		ENSBTAG00000014880	73	39	34		ENSBTAG00000014880	66	33	33		ENSBTAG00000014880	28	13	15		ENSBTAG00000014880	21	12	9		ENSBTAG00000014880	135	72	63
	ENSBTAG00000014915	9	4	5		ENSBTAG00000014915	1	0	1		ENSBTAG00000014915	1	1	0		ENSBTAG00000014915	14	7	7		ENSBTAG00000014915	146	72	74		ENSBTAG00000014915	0	0	0		ENSBTAG00000014915	21	13	8		ENSBTAG00000014915	0	0	0		ENSBTAG00000014915	0	0	0		ENSBTAG00000014915	9	5	4
	ENSBTAG00000014882	0	0	0		ENSBTAG00000014882	0	0	0		ENSBTAG00000014882	0	0	0		ENSBTAG00000014882	0	0	0		ENSBTAG00000014882	2	0	2		ENSBTAG00000014882	0	0	0		ENSBTAG00000014882	0	0	0		ENSBTAG00000014882	0	0	0		ENSBTAG00000014882	0	0	0		ENSBTAG00000014882	0	0	0
	ENSBTAG00000011305	1	1	0		ENSBTAG00000011305	0	0	0		ENSBTAG00000011305	0	0	0		ENSBTAG00000011305	1	1	0		ENSBTAG00000011305	5	4	1		ENSBTAG00000011305	0	0	0		ENSBTAG00000011305	3	2	1		ENSBTAG00000011305	0	0	0		ENSBTAG00000011305	1	1	0		ENSBTAG00000011305	1	0	1
	ENSBTAG00000017839	4	1	3		ENSBTAG00000017839	1	1	0		ENSBTAG00000017839	0	0	0		ENSBTAG00000017839	7	3	4		ENSBTAG00000017839	89	49	40		ENSBTAG00000017839	2	1	1		ENSBTAG00000017839	3	0	3		ENSBTAG00000017839	0	0	0		ENSBTAG00000017839	0	0	0		ENSBTAG00000017839	8	6	2
	ENSBTAG00000044299	0	0	0		ENSBTAG00000044299	0	0	0		ENSBTAG00000044299	0	0	0		ENSBTAG00000044299	0	0	0		ENSBTAG00000044299	0	0	0		ENSBTAG00000044299	0	0	0		ENSBTAG00000044299	0	0	0		ENSBTAG00000044299	0	0	0		ENSBTAG00000044299	0	0	0		ENSBTAG00000044299	0	0	0
	ENSBTAG00000046072	0	0	0		ENSBTAG00000046072	0	0	0		ENSBTAG00000046072	0	0	0		ENSBTAG00000046072	0	0	0		ENSBTAG00000046072	0	0	0		ENSBTAG00000046072	0	0	0		ENSBTAG00000046072	0	0	0		ENSBTAG00000046072	0	0	0		ENSBTAG00000046072	0	0	0		ENSBTAG00000046072	0	0	0
	ENSBTAG00000048631	3	3	0		ENSBTAG00000048631	4	3	1		ENSBTAG00000048631	2	1	1		ENSBTAG00000048631	10	5	5		ENSBTAG00000048631	161	81	80		ENSBTAG00000048631	0	0	0		ENSBTAG00000048631	8	3	5		ENSBTAG00000048631	0	0	0		ENSBTAG00000048631	2	1	1		ENSBTAG00000048631	10	6	4
	ENSBTAG00000043831	0	0	0		ENSBTAG00000043831	0	0	0		ENSBTAG00000043831	0	0	0		ENSBTAG00000043831	0	0	0		ENSBTAG00000043831	0	0	0		ENSBTAG00000043831	0	0	0		ENSBTAG00000043831	0	0	0		ENSBTAG00000043831	0	0	0		ENSBTAG00000043831	0	0	0		ENSBTAG00000043831	0	0	0
	ENSBTAG00000001697	1829	841	988		ENSBTAG00000001697	1780	856	924		ENSBTAG00000001697	2125	1026	1099		ENSBTAG00000001697	984	480	504		ENSBTAG00000001697	1294	628	666		ENSBTAG00000001697	2666	1286	1380		ENSBTAG00000001697	1725	827	898		ENSBTAG00000001697	1705	840	865		ENSBTAG00000001697	1897	895	1002		ENSBTAG00000001697	1604	773	831
	ENSBTAG00000034869	0	0	0		ENSBTAG00000034869	0	0	0		ENSBTAG00000034869	0	0	0		ENSBTAG00000034869	0	0	0		ENSBTAG00000034869	0	0	0		ENSBTAG00000034869	0	0	0		ENSBTAG00000034869	0	0	0		ENSBTAG00000034869	0	0	0		ENSBTAG00000034869	0	0	0		ENSBTAG00000034869	0	0	0
	ENSBTAG00000046804	0	0	0		ENSBTAG00000046804	0	0	0		ENSBTAG00000046804	0	0	0		ENSBTAG00000046804	0	0	0		ENSBTAG00000046804	0	0	0		ENSBTAG00000046804	0	0	0		ENSBTAG00000046804	0	0	0		ENSBTAG00000046804	0	0	0		ENSBTAG00000046804	0	0	0		ENSBTAG00000046804	0	0	0
	ENSBTAG00000015812	0	0	0		ENSBTAG00000015812	0	0	0		ENSBTAG00000015812	0	0	0		ENSBTAG00000015812	0	0	0		ENSBTAG00000015812	0	0	0		ENSBTAG00000015812	0	0	0		ENSBTAG00000015812	0	0	0		ENSBTAG00000015812	0	0	0		ENSBTAG00000015812	0	0	0		ENSBTAG00000015812	0	0	0
	ENSBTAG00000048503	0	0	0		ENSBTAG00000048503	0	0	0		ENSBTAG00000048503	0	0	0		ENSBTAG00000048503	0	0	0		ENSBTAG00000048503	0	0	0		ENSBTAG00000048503	0	0	0		ENSBTAG00000048503	0	0	0		ENSBTAG00000048503	0	0	0		ENSBTAG00000048503	0	0	0		ENSBTAG00000048503	0	0	0
	ENSBTAG00000007666	7	4	3		ENSBTAG00000007666	0	0	0		ENSBTAG00000007666	1	1	0		ENSBTAG00000007666	11	4	7		ENSBTAG00000007666	151	79	72		ENSBTAG00000007666	0	0	0		ENSBTAG00000007666	29	19	10		ENSBTAG00000007666	0	0	0		ENSBTAG00000007666	0	0	0		ENSBTAG00000007666	3	1	2
	ENSBTAG00000050662	0	0	0		ENSBTAG00000050662	0	0	0		ENSBTAG00000050662	0	0	0		ENSBTAG00000050662	0	0	0		ENSBTAG00000050662	0	0	0		ENSBTAG00000050662	0	0	0		ENSBTAG00000050662	0	0	0		ENSBTAG00000050662	0	0	0		ENSBTAG00000050662	0	0	0		ENSBTAG00000050662	0	0	0
	ENSBTAG00000054173	0	0	0		ENSBTAG00000054173	0	0	0		ENSBTAG00000054173	0	0	0		ENSBTAG00000054173	0	0	0		ENSBTAG00000054173	0	0	0		ENSBTAG00000054173	0	0	0		ENSBTAG00000054173	0	0	0		ENSBTAG00000054173	0	0	0		ENSBTAG00000054173	0	0	0		ENSBTAG00000054173	0	0	0
	ENSBTAG00000023393	0	0	0		ENSBTAG00000023393	0	0	0		ENSBTAG00000023393	0	0	0		ENSBTAG00000023393	0	0	0		ENSBTAG00000023393	2	2	0		ENSBTAG00000023393	0	0	0		ENSBTAG00000023393	0	0	0		ENSBTAG00000023393	0	0	0		ENSBTAG00000023393	0	0	0		ENSBTAG00000023393	0	0	0
	ENSBTAG00000049506	0	0	0		ENSBTAG00000049506	0	0	0		ENSBTAG00000049506	0	0	0		ENSBTAG00000049506	0	0	0		ENSBTAG00000049506	0	0	0		ENSBTAG00000049506	0	0	0		ENSBTAG00000049506	0	0	0		ENSBTAG00000049506	0	0	0		ENSBTAG00000049506	0	0	0		ENSBTAG00000049506	0	0	0
	ENSBTAG00000049468	0	0	0		ENSBTAG00000049468	0	0	0		ENSBTAG00000049468	0	0	0		ENSBTAG00000049468	0	0	0		ENSBTAG00000049468	0	0	0		ENSBTAG00000049468	0	0	0		ENSBTAG00000049468	0	0	0		ENSBTAG00000049468	0	0	0		ENSBTAG00000049468	0	0	0		ENSBTAG00000049468	0	0	0
	ENSBTAG00000052340	0	0	0		ENSBTAG00000052340	0	0	0		ENSBTAG00000052340	0	0	0		ENSBTAG00000052340	0	0	0		ENSBTAG00000052340	0	0	0		ENSBTAG00000052340	0	0	0		ENSBTAG00000052340	0	0	0		ENSBTAG00000052340	0	0	0		ENSBTAG00000052340	0	0	0		ENSBTAG00000052340	0	0	0
	ENSBTAG00000044154	0	0	0		ENSBTAG00000044154	0	0	0		ENSBTAG00000044154	0	0	0		ENSBTAG00000044154	0	0	0		ENSBTAG00000044154	0	0	0		ENSBTAG00000044154	0	0	0		ENSBTAG00000044154	0	0	0		ENSBTAG00000044154	0	0	0		ENSBTAG00000044154	0	0	0		ENSBTAG00000044154	0	0	0
	ENSBTAG00000045424	0	0	0		ENSBTAG00000045424	0	0	0		ENSBTAG00000045424	0	0	0		ENSBTAG00000045424	0	0	0		ENSBTAG00000045424	0	0	0		ENSBTAG00000045424	0	0	0		ENSBTAG00000045424	0	0	0		ENSBTAG00000045424	0	0	0		ENSBTAG00000045424	0	0	0		ENSBTAG00000045424	0	0	0
	ENSBTAG00000001749	357	187	170		ENSBTAG00000001749	385	221	164		ENSBTAG00000001749	384	187	197		ENSBTAG00000001749	504	278	226		ENSBTAG00000001749	480	248	232		ENSBTAG00000001749	416	208	208		ENSBTAG00000001749	370	184	186		ENSBTAG00000001749	291	148	143		ENSBTAG00000001749	451	221	230		ENSBTAG00000001749	379	205	174
	ENSBTAG00000001535	3	2	1		ENSBTAG00000001535	0	0	0		ENSBTAG00000001535	2	0	2		ENSBTAG00000001535	28	10	18		ENSBTAG00000001535	228	106	122		ENSBTAG00000001535	2	1	1		ENSBTAG00000001535	27	11	16		ENSBTAG00000001535	0	0	0		ENSBTAG00000001535	0	0	0		ENSBTAG00000001535	14	5	9
	ENSBTAG00000052530	0	0	0		ENSBTAG00000052530	0	0	0		ENSBTAG00000052530	0	0	0		ENSBTAG00000052530	0	0	0		ENSBTAG00000052530	0	0	0		ENSBTAG00000052530	0	0	0		ENSBTAG00000052530	0	0	0		ENSBTAG00000052530	0	0	0		ENSBTAG00000052530	0	0	0		ENSBTAG00000052530	0	0	0
	ENSBTAG00000051544	0	0	0		ENSBTAG00000051544	0	0	0		ENSBTAG00000051544	0	0	0		ENSBTAG00000051544	0	0	0		ENSBTAG00000051544	0	0	0		ENSBTAG00000051544	0	0	0		ENSBTAG00000051544	0	0	0		ENSBTAG00000051544	0	0	0		ENSBTAG00000051544	0	0	0		ENSBTAG00000051544	0	0	0
	ENSBTAG00000051908	0	0	0		ENSBTAG00000051908	0	0	0		ENSBTAG00000051908	0	0	0		ENSBTAG00000051908	0	0	0		ENSBTAG00000051908	1	0	1		ENSBTAG00000051908	0	0	0		ENSBTAG00000051908	0	0	0		ENSBTAG00000051908	0	0	0		ENSBTAG00000051908	0	0	0		ENSBTAG00000051908	0	0	0
	ENSBTAG00000029106	0	0	0		ENSBTAG00000029106	0	0	0		ENSBTAG00000029106	0	0	0		ENSBTAG00000029106	0	0	0		ENSBTAG00000029106	0	0	0		ENSBTAG00000029106	0	0	0		ENSBTAG00000029106	0	0	0		ENSBTAG00000029106	0	0	0		ENSBTAG00000029106	0	0	0		ENSBTAG00000029106	0	0	0
	ENSBTAG00000052321	0	0	0		ENSBTAG00000052321	0	0	0		ENSBTAG00000052321	0	0	0		ENSBTAG00000052321	0	0	0		ENSBTAG00000052321	0	0	0		ENSBTAG00000052321	0	0	0		ENSBTAG00000052321	0	0	0		ENSBTAG00000052321	0	0	0		ENSBTAG00000052321	0	0	0		ENSBTAG00000052321	0	0	0
	ENSBTAG00000017115	262	152	110		ENSBTAG00000017115	252	114	138		ENSBTAG00000017115	297	155	142		ENSBTAG00000017115	297	143	154		ENSBTAG00000017115	288	146	142		ENSBTAG00000017115	297	140	157		ENSBTAG00000017115	247	134	113		ENSBTAG00000017115	275	148	127		ENSBTAG00000017115	232	126	106		ENSBTAG00000017115	318	163	155
	ENSBTAG00000053953	0	0	0		ENSBTAG00000053953	0	0	0		ENSBTAG00000053953	0	0	0		ENSBTAG00000053953	0	0	0		ENSBTAG00000053953	0	0	0		ENSBTAG00000053953	0	0	0		ENSBTAG00000053953	0	0	0		ENSBTAG00000053953	0	0	0		ENSBTAG00000053953	0	0	0		ENSBTAG00000053953	0	0	0
	ENSBTAG00000054015	0	0	0		ENSBTAG00000054015	0	0	0		ENSBTAG00000054015	0	0	0		ENSBTAG00000054015	0	0	0		ENSBTAG00000054015	0	0	0		ENSBTAG00000054015	0	0	0		ENSBTAG00000054015	0	0	0		ENSBTAG00000054015	0	0	0		ENSBTAG00000054015	0	0	0		ENSBTAG00000054015	0	0	0
	ENSBTAG00000052457	0	0	0		ENSBTAG00000052457	0	0	0		ENSBTAG00000052457	0	0	0		ENSBTAG00000052457	0	0	0		ENSBTAG00000052457	0	0	0		ENSBTAG00000052457	0	0	0		ENSBTAG00000052457	0	0	0		ENSBTAG00000052457	0	0	0		ENSBTAG00000052457	0	0	0		ENSBTAG00000052457	0	0	0
	ENSBTAG00000051579	0	0	0		ENSBTAG00000051579	1	1	0		ENSBTAG00000051579	0	0	0		ENSBTAG00000051579	0	0	0		ENSBTAG00000051579	0	0	0		ENSBTAG00000051579	1	0	1		ENSBTAG00000051579	0	0	0		ENSBTAG00000051579	0	0	0		ENSBTAG00000051579	1	0	1		ENSBTAG00000051579	0	0	0
	ENSBTAG00000039602	0	0	0		ENSBTAG00000039602	0	0	0		ENSBTAG00000039602	0	0	0		ENSBTAG00000039602	0	0	0		ENSBTAG00000039602	0	0	0		ENSBTAG00000039602	0	0	0		ENSBTAG00000039602	0	0	0		ENSBTAG00000039602	0	0	0		ENSBTAG00000039602	0	0	0		ENSBTAG00000039602	0	0	0
	ENSBTAG00000017103	63	31	32		ENSBTAG00000017103	63	37	26		ENSBTAG00000017103	57	30	27		ENSBTAG00000017103	67	34	33		ENSBTAG00000017103	76	40	36		ENSBTAG00000017103	60	26	34		ENSBTAG00000017103	67	37	30		ENSBTAG00000017103	48	22	26		ENSBTAG00000017103	59	34	25		ENSBTAG00000017103	53	34	19
	ENSBTAG00000050522	0	0	0		ENSBTAG00000050522	0	0	0		ENSBTAG00000050522	0	0	0		ENSBTAG00000050522	0	0	0		ENSBTAG00000050522	0	0	0		ENSBTAG00000050522	0	0	0		ENSBTAG00000050522	0	0	0		ENSBTAG00000050522	0	0	0		ENSBTAG00000050522	0	0	0		ENSBTAG00000050522	0	0	0
	ENSBTAG00000010658	1725	835	890		ENSBTAG00000010658	2800	1381	1419		ENSBTAG00000010658	2212	1099	1113		ENSBTAG00000010658	673	327	346		ENSBTAG00000010658	1282	678	604		ENSBTAG00000010658	2646	1272	1374		ENSBTAG00000010658	2432	1219	1213		ENSBTAG00000010658	1719	878	841		ENSBTAG00000010658	2193	1099	1094		ENSBTAG00000010658	2707	1351	1356
	ENSBTAG00000037933	0	0	0		ENSBTAG00000037933	0	0	0		ENSBTAG00000037933	0	0	0		ENSBTAG00000037933	0	0	0		ENSBTAG00000037933	0	0	0		ENSBTAG00000037933	0	0	0		ENSBTAG00000037933	0	0	0		ENSBTAG00000037933	0	0	0		ENSBTAG00000037933	0	0	0		ENSBTAG00000037933	0	0	0
	ENSBTAG00000055221	0	0	0		ENSBTAG00000055221	0	0	0		ENSBTAG00000055221	0	0	0		ENSBTAG00000055221	0	0	0		ENSBTAG00000055221	0	0	0		ENSBTAG00000055221	0	0	0		ENSBTAG00000055221	0	0	0		ENSBTAG00000055221	0	0	0		ENSBTAG00000055221	0	0	0		ENSBTAG00000055221	0	0	0
	ENSBTAG00000052202	0	0	0		ENSBTAG00000052202	0	0	0		ENSBTAG00000052202	0	0	0		ENSBTAG00000052202	0	0	0		ENSBTAG00000052202	0	0	0		ENSBTAG00000052202	0	0	0		ENSBTAG00000052202	0	0	0		ENSBTAG00000052202	0	0	0		ENSBTAG00000052202	0	0	0		ENSBTAG00000052202	0	0	0
	ENSBTAG00000046384	0	0	0		ENSBTAG00000046384	0	0	0		ENSBTAG00000046384	0	0	0		ENSBTAG00000046384	0	0	0		ENSBTAG00000046384	0	0	0		ENSBTAG00000046384	0	0	0		ENSBTAG00000046384	0	0	0		ENSBTAG00000046384	0	0	0		ENSBTAG00000046384	0	0	0		ENSBTAG00000046384	0	0	0
	ENSBTAG00000019625	107	53	54		ENSBTAG00000019625	142	70	72		ENSBTAG00000019625	105	57	48		ENSBTAG00000019625	92	44	48		ENSBTAG00000019625	144	71	73		ENSBTAG00000019625	174	90	84		ENSBTAG00000019625	74	36	38		ENSBTAG00000019625	44	28	16		ENSBTAG00000019625	72	36	36		ENSBTAG00000019625	73	33	40
	ENSBTAG00000019589	113	54	59		ENSBTAG00000019589	104	51	53		ENSBTAG00000019589	163	79	84		ENSBTAG00000019589	179	85	94		ENSBTAG00000019589	98	50	48		ENSBTAG00000019589	101	49	52		ENSBTAG00000019589	87	46	41		ENSBTAG00000019589	94	37	57		ENSBTAG00000019589	110	60	50		ENSBTAG00000019589	152	85	67
	ENSBTAG00000039820	2	0	2		ENSBTAG00000039820	0	0	0		ENSBTAG00000039820	0	0	0		ENSBTAG00000039820	6	3	3		ENSBTAG00000039820	0	0	0		ENSBTAG00000039820	0	0	0		ENSBTAG00000039820	2	0	2		ENSBTAG00000039820	0	0	0		ENSBTAG00000039820	0	0	0		ENSBTAG00000039820	0	0	0
	ENSBTAG00000039255	0	0	0		ENSBTAG00000039255	0	0	0		ENSBTAG00000039255	1	0	1		ENSBTAG00000039255	0	0	0		ENSBTAG00000039255	0	0	0		ENSBTAG00000039255	0	0	0		ENSBTAG00000039255	0	0	0		ENSBTAG00000039255	0	0	0		ENSBTAG00000039255	0	0	0		ENSBTAG00000039255	0	0	0
	ENSBTAG00000021901	7	2	5		ENSBTAG00000021901	11	6	5		ENSBTAG00000021901	1	0	1		ENSBTAG00000021901	12	5	7		ENSBTAG00000021901	128	72	56		ENSBTAG00000021901	4	1	3		ENSBTAG00000021901	12	4	8		ENSBTAG00000021901	1	1	0		ENSBTAG00000021901	2	1	1		ENSBTAG00000021901	27	16	11
	ENSBTAG00000007296	1	0	1		ENSBTAG00000007296	6	3	3		ENSBTAG00000007296	10	4	6		ENSBTAG00000007296	6	3	3		ENSBTAG00000007296	8	5	3		ENSBTAG00000007296	9	1	8		ENSBTAG00000007296	4	4	0		ENSBTAG00000007296	3	2	1		ENSBTAG00000007296	7	4	3		ENSBTAG00000007296	4	2	2
	ENSBTAG00000046909	0	0	0		ENSBTAG00000046909	0	0	0		ENSBTAG00000046909	0	0	0		ENSBTAG00000046909	0	0	0		ENSBTAG00000046909	0	0	0		ENSBTAG00000046909	0	0	0		ENSBTAG00000046909	0	0	0		ENSBTAG00000046909	0	0	0		ENSBTAG00000046909	0	0	0		ENSBTAG00000046909	0	0	0
	ENSBTAG00000005212	70	33	37		ENSBTAG00000005212	68	26	42		ENSBTAG00000005212	64	27	37		ENSBTAG00000005212	100	53	47		ENSBTAG00000005212	77	35	42		ENSBTAG00000005212	82	33	49		ENSBTAG00000005212	82	44	38		ENSBTAG00000005212	73	33	40		ENSBTAG00000005212	81	42	39		ENSBTAG00000005212	68	36	32
	ENSBTAG00000017882	1	1	0		ENSBTAG00000017882	5	3	2		ENSBTAG00000017882	4	1	3		ENSBTAG00000017882	3	2	1		ENSBTAG00000017882	10	4	6		ENSBTAG00000017882	20	10	10		ENSBTAG00000017882	6	5	1		ENSBTAG00000017882	0	0	0		ENSBTAG00000017882	2	1	1		ENSBTAG00000017882	2	0	2
	ENSBTAG00000005209	376	180	196		ENSBTAG00000005209	380	203	177		ENSBTAG00000005209	374	175	199		ENSBTAG00000005209	458	244	214		ENSBTAG00000005209	350	187	163		ENSBTAG00000005209	478	252	226		ENSBTAG00000005209	377	190	187		ENSBTAG00000005209	332	166	166		ENSBTAG00000005209	437	235	202		ENSBTAG00000005209	497	230	267
	ENSBTAG00000018607	0	0	0		ENSBTAG00000018607	0	0	0		ENSBTAG00000018607	0	0	0		ENSBTAG00000018607	0	0	0		ENSBTAG00000018607	0	0	0		ENSBTAG00000018607	0	0	0		ENSBTAG00000018607	2	1	1		ENSBTAG00000018607	1	1	0		ENSBTAG00000018607	0	0	0		ENSBTAG00000018607	0	0	0
	ENSBTAG00000053879	0	0	0		ENSBTAG00000053879	0	0	0		ENSBTAG00000053879	0	0	0		ENSBTAG00000053879	0	0	0		ENSBTAG00000053879	0	0	0		ENSBTAG00000053879	0	0	0		ENSBTAG00000053879	0	0	0		ENSBTAG00000053879	0	0	0		ENSBTAG00000053879	0	0	0		ENSBTAG00000053879	0	0	0
	ENSBTAG00000034854	0	0	0		ENSBTAG00000034854	0	0	0		ENSBTAG00000034854	0	0	0		ENSBTAG00000034854	0	0	0		ENSBTAG00000034854	0	0	0		ENSBTAG00000034854	0	0	0		ENSBTAG00000034854	0	0	0		ENSBTAG00000034854	0	0	0		ENSBTAG00000034854	0	0	0		ENSBTAG00000034854	0	0	0
	ENSBTAG00000053978	0	0	0		ENSBTAG00000053978	0	0	0		ENSBTAG00000053978	0	0	0		ENSBTAG00000053978	0	0	0		ENSBTAG00000053978	0	0	0		ENSBTAG00000053978	0	0	0		ENSBTAG00000053978	0	0	0		ENSBTAG00000053978	0	0	0		ENSBTAG00000053978	0	0	0		ENSBTAG00000053978	0	0	0
	ENSBTAG00000051900	0	0	0		ENSBTAG00000051900	0	0	0		ENSBTAG00000051900	0	0	0		ENSBTAG00000051900	0	0	0		ENSBTAG00000051900	0	0	0		ENSBTAG00000051900	0	0	0		ENSBTAG00000051900	0	0	0		ENSBTAG00000051900	0	0	0		ENSBTAG00000051900	0	0	0		ENSBTAG00000051900	0	0	0
	ENSBTAG00000037662	0	0	0		ENSBTAG00000037662	0	0	0		ENSBTAG00000037662	0	0	0		ENSBTAG00000037662	0	0	0		ENSBTAG00000037662	0	0	0		ENSBTAG00000037662	0	0	0		ENSBTAG00000037662	0	0	0		ENSBTAG00000037662	0	0	0		ENSBTAG00000037662	0	0	0		ENSBTAG00000037662	0	0	0
	ENSBTAG00000052773	0	0	0		ENSBTAG00000052773	0	0	0		ENSBTAG00000052773	0	0	0		ENSBTAG00000052773	0	0	0		ENSBTAG00000052773	0	0	0		ENSBTAG00000052773	0	0	0		ENSBTAG00000052773	0	0	0		ENSBTAG00000052773	0	0	0		ENSBTAG00000052773	0	0	0		ENSBTAG00000052773	0	0	0
	ENSBTAG00000040291	0	0	0		ENSBTAG00000040291	0	0	0		ENSBTAG00000040291	0	0	0		ENSBTAG00000040291	0	0	0		ENSBTAG00000040291	0	0	0		ENSBTAG00000040291	0	0	0		ENSBTAG00000040291	0	0	0		ENSBTAG00000040291	0	0	0		ENSBTAG00000040291	0	0	0		ENSBTAG00000040291	0	0	0
	ENSBTAG00000053056	0	0	0		ENSBTAG00000053056	0	0	0		ENSBTAG00000053056	0	0	0		ENSBTAG00000053056	0	0	0		ENSBTAG00000053056	0	0	0		ENSBTAG00000053056	0	0	0		ENSBTAG00000053056	0	0	0		ENSBTAG00000053056	0	0	0		ENSBTAG00000053056	0	0	0		ENSBTAG00000053056	0	0	0
	ENSBTAG00000018610	0	0	0		ENSBTAG00000018610	0	0	0		ENSBTAG00000018610	0	0	0		ENSBTAG00000018610	0	0	0		ENSBTAG00000018610	0	0	0		ENSBTAG00000018610	0	0	0		ENSBTAG00000018610	0	0	0		ENSBTAG00000018610	0	0	0		ENSBTAG00000018610	0	0	0		ENSBTAG00000018610	0	0	0
	ENSBTAG00000030862	0	0	0		ENSBTAG00000030862	0	0	0		ENSBTAG00000030862	0	0	0		ENSBTAG00000030862	0	0	0		ENSBTAG00000030862	0	0	0		ENSBTAG00000030862	0	0	0		ENSBTAG00000030862	0	0	0		ENSBTAG00000030862	0	0	0		ENSBTAG00000030862	0	0	0		ENSBTAG00000030862	0	0	0
	ENSBTAG00000051778	0	0	0		ENSBTAG00000051778	0	0	0		ENSBTAG00000051778	0	0	0		ENSBTAG00000051778	0	0	0		ENSBTAG00000051778	0	0	0		ENSBTAG00000051778	0	0	0		ENSBTAG00000051778	0	0	0		ENSBTAG00000051778	0	0	0		ENSBTAG00000051778	0	0	0		ENSBTAG00000051778	0	0	0
	ENSBTAG00000050038	0	0	0		ENSBTAG00000050038	0	0	0		ENSBTAG00000050038	0	0	0		ENSBTAG00000050038	0	0	0		ENSBTAG00000050038	0	0	0		ENSBTAG00000050038	0	0	0		ENSBTAG00000050038	0	0	0		ENSBTAG00000050038	0	0	0		ENSBTAG00000050038	0	0	0		ENSBTAG00000050038	0	0	0
	ENSBTAG00000048090	359	170	189		ENSBTAG00000048090	321	164	157		ENSBTAG00000048090	408	202	206		ENSBTAG00000048090	391	183	208		ENSBTAG00000048090	304	154	150		ENSBTAG00000048090	391	199	192		ENSBTAG00000048090	328	160	168		ENSBTAG00000048090	323	179	144		ENSBTAG00000048090	384	189	195		ENSBTAG00000048090	442	217	225
	ENSBTAG00000017321	734	384	350		ENSBTAG00000017321	753	368	385		ENSBTAG00000017321	870	447	423		ENSBTAG00000017321	765	391	374		ENSBTAG00000017321	756	386	370		ENSBTAG00000017321	962	480	482		ENSBTAG00000017321	605	306	299		ENSBTAG00000017321	703	352	351		ENSBTAG00000017321	741	371	370		ENSBTAG00000017321	968	469	499
	ENSBTAG00000042595	0	0	0		ENSBTAG00000042595	0	0	0		ENSBTAG00000042595	0	0	0		ENSBTAG00000042595	0	0	0		ENSBTAG00000042595	0	0	0		ENSBTAG00000042595	0	0	0		ENSBTAG00000042595	0	0	0		ENSBTAG00000042595	0	0	0		ENSBTAG00000042595	0	0	0		ENSBTAG00000042595	0	0	0
	ENSBTAG00000004139	80	35	45		ENSBTAG00000004139	90	45	45		ENSBTAG00000004139	71	40	31		ENSBTAG00000004139	134	66	68		ENSBTAG00000004139	278	140	138		ENSBTAG00000004139	106	54	52		ENSBTAG00000004139	88	44	44		ENSBTAG00000004139	70	41	29		ENSBTAG00000004139	96	39	57		ENSBTAG00000004139	102	56	46
	ENSBTAG00000053175	0	0	0		ENSBTAG00000053175	0	0	0		ENSBTAG00000053175	0	0	0		ENSBTAG00000053175	0	0	0		ENSBTAG00000053175	0	0	0		ENSBTAG00000053175	0	0	0		ENSBTAG00000053175	0	0	0		ENSBTAG00000053175	0	0	0		ENSBTAG00000053175	0	0	0		ENSBTAG00000053175	0	0	0
	ENSBTAG00000007444	0	0	0		ENSBTAG00000007444	1	1	0		ENSBTAG00000007444	0	0	0		ENSBTAG00000007444	0	0	0		ENSBTAG00000007444	0	0	0		ENSBTAG00000007444	0	0	0		ENSBTAG00000007444	1	0	1		ENSBTAG00000007444	0	0	0		ENSBTAG00000007444	1	0	1		ENSBTAG00000007444	0	0	0
	ENSBTAG00000050932	26	7	19		ENSBTAG00000050932	40	21	19		ENSBTAG00000050932	48	23	25		ENSBTAG00000050932	41	21	20		ENSBTAG00000050932	52	26	26		ENSBTAG00000050932	48	23	25		ENSBTAG00000050932	37	14	23		ENSBTAG00000050932	38	18	20		ENSBTAG00000050932	60	29	31		ENSBTAG00000050932	86	47	39
	ENSBTAG00000048837	0	0	0		ENSBTAG00000048837	0	0	0		ENSBTAG00000048837	1	0	1		ENSBTAG00000048837	0	0	0		ENSBTAG00000048837	1	1	0		ENSBTAG00000048837	0	0	0		ENSBTAG00000048837	0	0	0		ENSBTAG00000048837	0	0	0		ENSBTAG00000048837	0	0	0		ENSBTAG00000048837	0	0	0
	ENSBTAG00000019014	342	183	159		ENSBTAG00000019014	286	154	132		ENSBTAG00000019014	363	178	185		ENSBTAG00000019014	252	109	143		ENSBTAG00000019014	169	85	84		ENSBTAG00000019014	248	130	118		ENSBTAG00000019014	279	148	131		ENSBTAG00000019014	234	127	107		ENSBTAG00000019014	338	165	173		ENSBTAG00000019014	314	152	162
	ENSBTAG00000050833	0	0	0		ENSBTAG00000050833	0	0	0		ENSBTAG00000050833	0	0	0		ENSBTAG00000050833	1	1	0		ENSBTAG00000050833	2	2	0		ENSBTAG00000050833	2	0	2		ENSBTAG00000050833	0	0	0		ENSBTAG00000050833	0	0	0		ENSBTAG00000050833	0	0	0		ENSBTAG00000050833	0	0	0
	ENSBTAG00000048858	0	0	0		ENSBTAG00000048858	0	0	0		ENSBTAG00000048858	0	0	0		ENSBTAG00000048858	0	0	0		ENSBTAG00000048858	0	0	0		ENSBTAG00000048858	0	0	0		ENSBTAG00000048858	0	0	0		ENSBTAG00000048858	0	0	0		ENSBTAG00000048858	0	0	0		ENSBTAG00000048858	0	0	0
	ENSBTAG00000021771	2293	1189	1104		ENSBTAG00000021771	1769	891	878		ENSBTAG00000021771	2362	1180	1182		ENSBTAG00000021771	2882	1427	1455		ENSBTAG00000021771	2870	1457	1413		ENSBTAG00000021771	2098	1044	1054		ENSBTAG00000021771	2099	1031	1068		ENSBTAG00000021771	1693	888	805		ENSBTAG00000021771	1975	994	981		ENSBTAG00000021771	2558	1258	1300
	ENSBTAG00000017060	24	13	11		ENSBTAG00000017060	50	20	30		ENSBTAG00000017060	2	0	2		ENSBTAG00000017060	48	27	21		ENSBTAG00000017060	1150	580	570		ENSBTAG00000017060	12	9	3		ENSBTAG00000017060	31	18	13		ENSBTAG00000017060	6	3	3		ENSBTAG00000017060	11	3	8		ENSBTAG00000017060	175	81	94
	ENSBTAG00000014233	2398	1209	1189		ENSBTAG00000014233	2415	1222	1193		ENSBTAG00000014233	2806	1434	1372		ENSBTAG00000014233	1578	791	787		ENSBTAG00000014233	1755	898	857		ENSBTAG00000014233	3937	1949	1988		ENSBTAG00000014233	2545	1268	1277		ENSBTAG00000014233	2255	1159	1096		ENSBTAG00000014233	2292	1137	1155		ENSBTAG00000014233	2797	1361	1436
	ENSBTAG00000005313	17	11	6		ENSBTAG00000005313	10	5	5		ENSBTAG00000005313	10	3	7		ENSBTAG00000005313	16	9	7		ENSBTAG00000005313	198	101	97		ENSBTAG00000005313	10	5	5		ENSBTAG00000005313	28	15	13		ENSBTAG00000005313	10	6	4		ENSBTAG00000005313	12	4	8		ENSBTAG00000005313	32	15	17
	ENSBTAG00000008343	0	0	0		ENSBTAG00000008343	0	0	0		ENSBTAG00000008343	0	0	0		ENSBTAG00000008343	0	0	0		ENSBTAG00000008343	0	0	0		ENSBTAG00000008343	0	0	0		ENSBTAG00000008343	0	0	0		ENSBTAG00000008343	0	0	0		ENSBTAG00000008343	0	0	0		ENSBTAG00000008343	0	0	0
	ENSBTAG00000050376	0	0	0		ENSBTAG00000050376	0	0	0		ENSBTAG00000050376	0	0	0		ENSBTAG00000050376	0	0	0		ENSBTAG00000050376	0	0	0		ENSBTAG00000050376	1	0	2		ENSBTAG00000050376	0	0	0		ENSBTAG00000050376	0	0	0		ENSBTAG00000050376	0	0	0		ENSBTAG00000050376	0	0	0
	ENSBTAG00000002878	447	232	215		ENSBTAG00000002878	426	201	225		ENSBTAG00000002878	578	303	275		ENSBTAG00000002878	203	93	110		ENSBTAG00000002878	109	54	55		ENSBTAG00000002878	287	154	133		ENSBTAG00000002878	307	166	141		ENSBTAG00000002878	149	72	77		ENSBTAG00000002878	516	282	234		ENSBTAG00000002878	368	195	173
	ENSBTAG00000000476	6	1	5		ENSBTAG00000000476	9	5	4		ENSBTAG00000000476	2	0	2		ENSBTAG00000000476	0	0	0		ENSBTAG00000000476	7	4	3		ENSBTAG00000000476	6	4	2		ENSBTAG00000000476	7	3	4		ENSBTAG00000000476	2	0	2		ENSBTAG00000000476	14	6	8		ENSBTAG00000000476	5	2	3
	ENSBTAG00000020122	854	449	405		ENSBTAG00000020122	718	365	353		ENSBTAG00000020122	966	487	479		ENSBTAG00000020122	982	509	473		ENSBTAG00000020122	586	296	290		ENSBTAG00000020122	1038	547	491		ENSBTAG00000020122	898	458	440		ENSBTAG00000020122	809	423	386		ENSBTAG00000020122	875	456	419		ENSBTAG00000020122	928	465	463
	ENSBTAG00000040199	833	431	403		ENSBTAG00000040199	716	356	360		ENSBTAG00000040199	974	480	494		ENSBTAG00000040199	589	286	303		ENSBTAG00000040199	455	228	227		ENSBTAG00000040199	914	456	458		ENSBTAG00000040199	680	325	355		ENSBTAG00000040199	651	323	328		ENSBTAG00000040199	751	363	388		ENSBTAG00000040199	699	331	368
	ENSBTAG00000017010	332	166	166		ENSBTAG00000017010	161	81	80		ENSBTAG00000017010	188	93	95		ENSBTAG00000017010	152	81	71		ENSBTAG00000017010	129	71	58		ENSBTAG00000017010	366	185	181		ENSBTAG00000017010	118	59	59		ENSBTAG00000017010	179	87	92		ENSBTAG00000017010	142	75	67		ENSBTAG00000017010	171	95	76
	ENSBTAG00000053509	8	4	4		ENSBTAG00000053509	11	6	5		ENSBTAG00000053509	4	2	2		ENSBTAG00000053509	0	0	0		ENSBTAG00000053509	0	0	0		ENSBTAG00000053509	8	5	3		ENSBTAG00000053509	7	5	2		ENSBTAG00000053509	5	4	1		ENSBTAG00000053509	3	2	1		ENSBTAG00000053509	3	0	3
	ENSBTAG00000012284	116	71	49		ENSBTAG00000012284	174	77	100		ENSBTAG00000012284	108	55	55		ENSBTAG00000012284	123	61	67		ENSBTAG00000012284	171	100	74		ENSBTAG00000012284	270	140	132		ENSBTAG00000012284	111	47	67		ENSBTAG00000012284	59	33	27		ENSBTAG00000012284	166	87	82		ENSBTAG00000012284	57	32	27
	ENSBTAG00000017486	884	428	456		ENSBTAG00000017486	1178	581	597		ENSBTAG00000017486	660	317	343		ENSBTAG00000017486	261	147	114		ENSBTAG00000017486	175	84	91		ENSBTAG00000017486	1819	888	931		ENSBTAG00000017486	723	334	389		ENSBTAG00000017486	1075	553	522		ENSBTAG00000017486	729	346	383		ENSBTAG00000017486	586	306	280
	ENSBTAG00000007818	4765	2311	2454		ENSBTAG00000007818	3197	1629	1568		ENSBTAG00000007818	5485	2755	2730		ENSBTAG00000007818	4800	2366	2435		ENSBTAG00000007818	2466	1235	1231		ENSBTAG00000007818	3001	1473	1528		ENSBTAG00000007818	4091	2062	2029		ENSBTAG00000007818	4344	2158	2187		ENSBTAG00000007818	4229	2084	2145		ENSBTAG00000007818	5174	2518	2656
	ENSBTAG00000020121	148	66	82		ENSBTAG00000020121	121	56	65		ENSBTAG00000020121	166	85	81		ENSBTAG00000020121	174	96	78		ENSBTAG00000020121	82	47	35		ENSBTAG00000020121	110	51	59		ENSBTAG00000020121	146	66	80		ENSBTAG00000020121	131	75	56		ENSBTAG00000020121	139	68	71		ENSBTAG00000020121	149	73	76
	ENSBTAG00000000201	303	152	151		ENSBTAG00000000201	298	152	146		ENSBTAG00000000201	296	151	145		ENSBTAG00000000201	497	261	236		ENSBTAG00000000201	378	194	184		ENSBTAG00000000201	373	180	193		ENSBTAG00000000201	401	198	203		ENSBTAG00000000201	301	149	152		ENSBTAG00000000201	377	163	214		ENSBTAG00000000201	370	187	183
	ENSBTAG00000012273	273	135	141		ENSBTAG00000012273	233	106	130		ENSBTAG00000012273	258	123	137		ENSBTAG00000012273	163	71	96		ENSBTAG00000012273	96	50	49		ENSBTAG00000012273	185	85	102		ENSBTAG00000012273	211	100	114		ENSBTAG00000012273	189	94	96		ENSBTAG00000012273	246	122	127		ENSBTAG00000012273	357	174	185
	ENSBTAG00000038433	2	2	0		ENSBTAG00000038433	1	0	1		ENSBTAG00000038433	0	0	0		ENSBTAG00000038433	0	0	0		ENSBTAG00000038433	0	0	0		ENSBTAG00000038433	0	0	0		ENSBTAG00000038433	0	0	0		ENSBTAG00000038433	0	0	0		ENSBTAG00000038433	0	0	0		ENSBTAG00000038433	0	0	0
	ENSBTAG00000001412	66	31	35		ENSBTAG00000001412	58	34	24		ENSBTAG00000001412	56	38	18		ENSBTAG00000001412	73	38	35		ENSBTAG00000001412	23	17	6		ENSBTAG00000001412	79	38	41		ENSBTAG00000001412	39	23	16		ENSBTAG00000001412	32	13	19		ENSBTAG00000001412	52	36	16		ENSBTAG00000001412	47	25	22
	ENSBTAG00000012881	2453	1217	1236		ENSBTAG00000012881	3531	1725	1806		ENSBTAG00000012881	2453	1213	1240		ENSBTAG00000012881	1697	830	867		ENSBTAG00000012881	4720	2386	2334		ENSBTAG00000012881	5645	2782	2863		ENSBTAG00000012881	3261	1554	1707		ENSBTAG00000012881	2658	1327	1331		ENSBTAG00000012881	3187	1577	1610		ENSBTAG00000012881	3384	1631	1753
	ENSBTAG00000045479	0	0	0		ENSBTAG00000045479	0	0	0		ENSBTAG00000045479	0	0	0		ENSBTAG00000045479	0	0	0		ENSBTAG00000045479	0	0	0		ENSBTAG00000045479	0	0	0		ENSBTAG00000045479	0	0	0		ENSBTAG00000045479	0	0	0		ENSBTAG00000045479	0	0	0		ENSBTAG00000045479	0	0	0
	ENSBTAG00000050478	0	0	0		ENSBTAG00000050478	0	0	0		ENSBTAG00000050478	0	0	0		ENSBTAG00000050478	0	0	0		ENSBTAG00000050478	1	1	0		ENSBTAG00000050478	0	0	0		ENSBTAG00000050478	0	0	0		ENSBTAG00000050478	1	1	0		ENSBTAG00000050478	2	2	0		ENSBTAG00000050478	0	0	0
	ENSBTAG00000052349	0	0	0		ENSBTAG00000052349	0	0	0		ENSBTAG00000052349	0	0	0		ENSBTAG00000052349	0	0	0		ENSBTAG00000052349	0	0	0		ENSBTAG00000052349	0	0	0		ENSBTAG00000052349	0	0	0		ENSBTAG00000052349	0	0	0		ENSBTAG00000052349	0	0	0		ENSBTAG00000052349	0	0	0
	ENSBTAG00000052332	0	0	0		ENSBTAG00000052332	0	0	0		ENSBTAG00000052332	0	0	0		ENSBTAG00000052332	0	0	0		ENSBTAG00000052332	0	0	0		ENSBTAG00000052332	0	0	0		ENSBTAG00000052332	0	0	0		ENSBTAG00000052332	0	0	0		ENSBTAG00000052332	0	0	0		ENSBTAG00000052332	0	0	0
	ENSBTAG00000042094	0	0	0		ENSBTAG00000042094	0	0	0		ENSBTAG00000042094	0	0	0		ENSBTAG00000042094	0	0	0		ENSBTAG00000042094	0	0	0		ENSBTAG00000042094	0	0	0		ENSBTAG00000042094	0	0	0		ENSBTAG00000042094	0	0	0		ENSBTAG00000042094	0	0	0		ENSBTAG00000042094	0	0	0
	ENSBTAG00000005660	3648	1848	1800		ENSBTAG00000005660	3324	1691	1633		ENSBTAG00000005660	4009	2049	1960		ENSBTAG00000005660	2464	1207	1257		ENSBTAG00000005660	2559	1294	1265		ENSBTAG00000005660	4902	2403	2499		ENSBTAG00000005660	3788	1918	1870		ENSBTAG00000005660	3295	1701	1594		ENSBTAG00000005660	3867	1954	1913		ENSBTAG00000005660	4159	2156	2003
	ENSBTAG00000023907	44	23	21		ENSBTAG00000023907	41	21	20		ENSBTAG00000023907	88	52	36		ENSBTAG00000023907	144	77	67		ENSBTAG00000023907	381	215	166		ENSBTAG00000023907	182	89	93		ENSBTAG00000023907	60	30	30		ENSBTAG00000023907	76	44	32		ENSBTAG00000023907	96	41	55		ENSBTAG00000023907	53	35	18
	ENSBTAG00000000648	3	2	1		ENSBTAG00000000648	0	0	0		ENSBTAG00000000648	0	0	0		ENSBTAG00000000648	0	0	0		ENSBTAG00000000648	3	2	1		ENSBTAG00000000648	0	0	0		ENSBTAG00000000648	1	0	1		ENSBTAG00000000648	0	0	0		ENSBTAG00000000648	0	0	0		ENSBTAG00000000648	0	0	0
	ENSBTAG00000005658	25	10	15		ENSBTAG00000005658	21	11	10		ENSBTAG00000005658	35	15	20		ENSBTAG00000005658	59	31	28		ENSBTAG00000005658	45	25	20		ENSBTAG00000005658	24	13	11		ENSBTAG00000005658	22	12	10		ENSBTAG00000005658	28	10	18		ENSBTAG00000005658	25	11	14		ENSBTAG00000005658	50	27	23
	ENSBTAG00000000706	18	11	7		ENSBTAG00000000706	11	4	7		ENSBTAG00000000706	10	6	4		ENSBTAG00000000706	119	56	63		ENSBTAG00000000706	73	32	41		ENSBTAG00000000706	22	9	13		ENSBTAG00000000706	44	18	26		ENSBTAG00000000706	14	8	6		ENSBTAG00000000706	19	10	9		ENSBTAG00000000706	24	11	13
	ENSBTAG00000045024	0	0	0		ENSBTAG00000045024	0	0	0		ENSBTAG00000045024	0	0	0		ENSBTAG00000045024	0	0	0		ENSBTAG00000045024	0	0	0		ENSBTAG00000045024	0	0	0		ENSBTAG00000045024	0	0	0		ENSBTAG00000045024	0	0	0		ENSBTAG00000045024	0	0	0		ENSBTAG00000045024	0	0	0
	ENSBTAG00000024162	73	37	36		ENSBTAG00000024162	98	49	49		ENSBTAG00000024162	59	31	28		ENSBTAG00000024162	64	34	30		ENSBTAG00000024162	140	72	68		ENSBTAG00000024162	206	107	99		ENSBTAG00000024162	74	38	36		ENSBTAG00000024162	75	36	39		ENSBTAG00000024162	67	33	34		ENSBTAG00000024162	88	48	40
	ENSBTAG00000050914	0	0	0		ENSBTAG00000050914	1	1	0		ENSBTAG00000050914	0	0	0		ENSBTAG00000050914	2	0	2		ENSBTAG00000050914	1	1	0		ENSBTAG00000050914	0	0	0		ENSBTAG00000050914	9	4	5		ENSBTAG00000050914	0	0	0		ENSBTAG00000050914	0	0	0		ENSBTAG00000050914	4	3	1
	ENSBTAG00000051007	0	0	0		ENSBTAG00000051007	1	0	1		ENSBTAG00000051007	0	0	0		ENSBTAG00000051007	0	1	0		ENSBTAG00000051007	2	1	1		ENSBTAG00000051007	1	1	0		ENSBTAG00000051007	0	0	0		ENSBTAG00000051007	0	1	0		ENSBTAG00000051007	0	0	0		ENSBTAG00000051007	0	0	0
	ENSBTAG00000050144	0	0	0		ENSBTAG00000050144	0	0	0		ENSBTAG00000050144	0	0	0		ENSBTAG00000050144	0	0	0		ENSBTAG00000050144	0	0	0		ENSBTAG00000050144	0	0	0		ENSBTAG00000050144	0	0	0		ENSBTAG00000050144	0	0	0		ENSBTAG00000050144	0	0	0		ENSBTAG00000050144	0	0	0
	ENSBTAG00000005657	0	2	3		ENSBTAG00000005657	0	3	0		ENSBTAG00000005657	0	1	0		ENSBTAG00000005657	1	2	2		ENSBTAG00000005657	2	6	6		ENSBTAG00000005657	0	1	3		ENSBTAG00000005657	2	3	4		ENSBTAG00000005657	0	1	0		ENSBTAG00000005657	0	2	3		ENSBTAG00000005657	0	2	8
	ENSBTAG00000051586	57	32	30		ENSBTAG00000051586	60	32	31		ENSBTAG00000051586	50	27	24		ENSBTAG00000051586	45	24	24		ENSBTAG00000051586	89	57	42		ENSBTAG00000051586	48	27	25		ENSBTAG00000051586	47	29	23		ENSBTAG00000051586	46	20	27		ENSBTAG00000051586	42	26	21		ENSBTAG00000051586	85	48	47
	ENSBTAG00000030775	9	4	5		ENSBTAG00000030775	4	2	2		ENSBTAG00000030775	13	5	8		ENSBTAG00000030775	2	1	1		ENSBTAG00000030775	4	2	2		ENSBTAG00000030775	14	8	6		ENSBTAG00000030775	12	3	9		ENSBTAG00000030775	3	1	2		ENSBTAG00000030775	8	2	6		ENSBTAG00000030775	3	1	2
	ENSBTAG00000005652	164	85	79		ENSBTAG00000005652	174	83	91		ENSBTAG00000005652	159	82	77		ENSBTAG00000005652	124	67	57		ENSBTAG00000005652	186	90	97		ENSBTAG00000005652	236	102	134		ENSBTAG00000005652	173	94	79		ENSBTAG00000005652	170	77	93		ENSBTAG00000005652	168	80	88		ENSBTAG00000005652	232	138	94
	ENSBTAG00000040399	2	0	2		ENSBTAG00000040399	1	0	1		ENSBTAG00000040399	6	1	5		ENSBTAG00000040399	0	0	0		ENSBTAG00000040399	3	1	3		ENSBTAG00000040399	0	0	0		ENSBTAG00000040399	7	4	3		ENSBTAG00000040399	2	1	1		ENSBTAG00000040399	0	0	0		ENSBTAG00000040399	2	2	0
	ENSBTAG00000040245	0	0	0		ENSBTAG00000040245	0	0	0		ENSBTAG00000040245	0	0	0		ENSBTAG00000040245	0	0	0		ENSBTAG00000040245	0	0	0		ENSBTAG00000040245	0	0	0		ENSBTAG00000040245	0	0	0		ENSBTAG00000040245	0	0	0		ENSBTAG00000040245	0	0	0		ENSBTAG00000040245	0	0	0
	ENSBTAG00000030764	0	0	0		ENSBTAG00000030764	0	0	0		ENSBTAG00000030764	0	0	0		ENSBTAG00000030764	0	0	0		ENSBTAG00000030764	0	0	0		ENSBTAG00000030764	0	0	0		ENSBTAG00000030764	0	0	0		ENSBTAG00000030764	0	0	0		ENSBTAG00000030764	0	0	0		ENSBTAG00000030764	0	0	0
	ENSBTAG00000006920	464	232	232		ENSBTAG00000006920	510	256	254		ENSBTAG00000006920	509	263	246		ENSBTAG00000006920	434	228	206		ENSBTAG00000006920	506	238	268		ENSBTAG00000006920	664	315	349		ENSBTAG00000006920	458	202	256		ENSBTAG00000006920	401	192	209		ENSBTAG00000006920	525	261	264		ENSBTAG00000006920	565	281	284
	ENSBTAG00000048318	0	0	0		ENSBTAG00000048318	0	0	0		ENSBTAG00000048318	0	0	0		ENSBTAG00000048318	0	0	0		ENSBTAG00000048318	0	0	0		ENSBTAG00000048318	0	0	0		ENSBTAG00000048318	0	0	0		ENSBTAG00000048318	0	0	0		ENSBTAG00000048318	0	0	0		ENSBTAG00000048318	0	0	0
	ENSBTAG00000011802	606	315	291		ENSBTAG00000011802	281	152	129		ENSBTAG00000011802	408	229	179		ENSBTAG00000011802	689	344	345		ENSBTAG00000011802	441	201	240		ENSBTAG00000011802	649	323	326		ENSBTAG00000011802	272	137	135		ENSBTAG00000011802	459	232	227		ENSBTAG00000011802	340	174	166		ENSBTAG00000011802	114	71	43
	ENSBTAG00000020106	3298	1677	1621		ENSBTAG00000020106	2710	1309	1401		ENSBTAG00000020106	3846	1986	1860		ENSBTAG00000020106	2809	1461	1348		ENSBTAG00000020106	3020	1495	1525		ENSBTAG00000020106	3093	1518	1575		ENSBTAG00000020106	2712	1353	1359		ENSBTAG00000020106	2692	1380	1312		ENSBTAG00000020106	2747	1380	1367		ENSBTAG00000020106	3726	1828	1898
	ENSBTAG00000017753	1144	562	582		ENSBTAG00000017753	682	312	370		ENSBTAG00000017753	1020	520	500		ENSBTAG00000017753	2253	1121	1132		ENSBTAG00000017753	5920	2813	3107		ENSBTAG00000017753	1209	570	639		ENSBTAG00000017753	1273	637	636		ENSBTAG00000017753	760	365	395		ENSBTAG00000017753	997	533	464		ENSBTAG00000017753	1136	555	581
	ENSBTAG00000019336	726	379	347		ENSBTAG00000019336	675	315	360		ENSBTAG00000019336	685	347	338		ENSBTAG00000019336	858	419	439		ENSBTAG00000019336	694	339	355		ENSBTAG00000019336	714	348	366		ENSBTAG00000019336	773	390	383		ENSBTAG00000019336	744	377	367		ENSBTAG00000019336	952	488	464		ENSBTAG00000019336	1064	572	492
	ENSBTAG00000011414	528	267	261		ENSBTAG00000011414	422	216	206		ENSBTAG00000011414	507	265	242		ENSBTAG00000011414	516	262	254		ENSBTAG00000011414	595	301	294		ENSBTAG00000011414	666	317	350		ENSBTAG00000011414	481	237	244		ENSBTAG00000011414	471	237	234		ENSBTAG00000011414	539	274	265		ENSBTAG00000011414	578	316	262
	ENSBTAG00000040304	8	2	6		ENSBTAG00000040304	13	11	2		ENSBTAG00000040304	6	2	4		ENSBTAG00000040304	12	6	6		ENSBTAG00000040304	34	22	12		ENSBTAG00000040304	16	7	9		ENSBTAG00000040304	12	5	7		ENSBTAG00000040304	8	2	6		ENSBTAG00000040304	19	8	11		ENSBTAG00000040304	15	8	7
	ENSBTAG00000016624	0	0	0		ENSBTAG00000016624	0	0	0		ENSBTAG00000016624	0	0	0		ENSBTAG00000016624	0	0	0		ENSBTAG00000016624	0	0	0		ENSBTAG00000016624	0	0	0		ENSBTAG00000016624	0	0	0		ENSBTAG00000016624	0	0	0		ENSBTAG00000016624	0	0	0		ENSBTAG00000016624	0	0	0
	ENSBTAG00000019269	6830	3378	3452		ENSBTAG00000019269	8380	4177	4203		ENSBTAG00000019269	7252	3717	3535		ENSBTAG00000019269	10430	5348	5082		ENSBTAG00000019269	5400	2731	2669		ENSBTAG00000019269	4038	2052	1986		ENSBTAG00000019269	7089	3538	3551		ENSBTAG00000019269	5170	2590	2580		ENSBTAG00000019269	8526	4196	4330		ENSBTAG00000019269	5713	2860	2853
	ENSBTAG00000039011	0	0	0		ENSBTAG00000039011	0	0	0		ENSBTAG00000039011	1	1	0		ENSBTAG00000039011	0	0	0		ENSBTAG00000039011	0	0	0		ENSBTAG00000039011	0	0	0		ENSBTAG00000039011	1	1	0		ENSBTAG00000039011	0	0	0		ENSBTAG00000039011	0	0	0		ENSBTAG00000039011	1	1	0
	ENSBTAG00000017666	327	141	186		ENSBTAG00000017666	260	128	132		ENSBTAG00000017666	211	131	80		ENSBTAG00000017666	344	188	156		ENSBTAG00000017666	692	358	334		ENSBTAG00000017666	391	192	199		ENSBTAG00000017666	417	192	225		ENSBTAG00000017666	236	122	114		ENSBTAG00000017666	604	294	310		ENSBTAG00000017666	288	147	141
	ENSBTAG00000020404	2	1	1		ENSBTAG00000020404	2	0	2		ENSBTAG00000020404	5	4	1		ENSBTAG00000020404	1	0	1		ENSBTAG00000020404	2	2	0		ENSBTAG00000020404	5	3	2		ENSBTAG00000020404	4	0	4		ENSBTAG00000020404	1	0	1		ENSBTAG00000020404	8	3	5		ENSBTAG00000020404	0	0	0
	ENSBTAG00000020409	2	2	0		ENSBTAG00000020409	2	0	2		ENSBTAG00000020409	6	2	4		ENSBTAG00000020409	4	1	3		ENSBTAG00000020409	7	4	3		ENSBTAG00000020409	13	7	6		ENSBTAG00000020409	2	1	1		ENSBTAG00000020409	6	2	4		ENSBTAG00000020409	6	4	2		ENSBTAG00000020409	1	1	0
	ENSBTAG00000033308	1	0	1		ENSBTAG00000033308	0	0	0		ENSBTAG00000033308	0	0	0		ENSBTAG00000033308	0	0	0		ENSBTAG00000033308	0	0	0		ENSBTAG00000033308	0	0	0		ENSBTAG00000033308	1	0	1		ENSBTAG00000033308	0	0	0		ENSBTAG00000033308	0	0	0		ENSBTAG00000033308	0	0	0
	ENSBTAG00000052825	0	0	0		ENSBTAG00000052825	0	0	0		ENSBTAG00000052825	0	0	0		ENSBTAG00000052825	0	0	0		ENSBTAG00000052825	0	0	0		ENSBTAG00000052825	0	0	0		ENSBTAG00000052825	0	0	0		ENSBTAG00000052825	0	0	0		ENSBTAG00000052825	0	0	0		ENSBTAG00000052825	0	0	0
	ENSBTAG00000014460	562	264	298		ENSBTAG00000014460	506	270	236		ENSBTAG00000014460	707	344	363		ENSBTAG00000014460	454	231	223		ENSBTAG00000014460	453	224	229		ENSBTAG00000014460	656	328	328		ENSBTAG00000014460	469	228	241		ENSBTAG00000014460	492	244	248		ENSBTAG00000014460	504	234	270		ENSBTAG00000014460	677	327	350
	ENSBTAG00000018936	3235	1643	1592		ENSBTAG00000018936	3364	1683	1681		ENSBTAG00000018936	3479	1754	1725		ENSBTAG00000018936	3715	1889	1826		ENSBTAG00000018936	1961	990	971		ENSBTAG00000018936	3791	1892	1899		ENSBTAG00000018936	2801	1418	1383		ENSBTAG00000018936	2470	1218	1252		ENSBTAG00000018936	3422	1706	1716		ENSBTAG00000018936	3657	1799	1858
	ENSBTAG00000014459	67	30	37		ENSBTAG00000014459	39	22	17		ENSBTAG00000014459	59	27	32		ENSBTAG00000014459	26	13	13		ENSBTAG00000014459	27	14	13		ENSBTAG00000014459	82	37	45		ENSBTAG00000014459	71	33	38		ENSBTAG00000014459	49	29	20		ENSBTAG00000014459	62	20	42		ENSBTAG00000014459	68	40	28
	ENSBTAG00000042557	0	0	0		ENSBTAG00000042557	0	0	0		ENSBTAG00000042557	0	0	0		ENSBTAG00000042557	0	0	0		ENSBTAG00000042557	0	0	0		ENSBTAG00000042557	0	0	0		ENSBTAG00000042557	0	0	0		ENSBTAG00000042557	0	0	0		ENSBTAG00000042557	0	0	0		ENSBTAG00000042557	0	0	0
	ENSBTAG00000019043	382	422	437		ENSBTAG00000019043	364	314	279		ENSBTAG00000019043	418	452	383		ENSBTAG00000019043	460	442	493		ENSBTAG00000019043	305	239	235		ENSBTAG00000019043	447	337	359		ENSBTAG00000019043	410	387	362		ENSBTAG00000019043	368	390	337		ENSBTAG00000019043	409	383	391		ENSBTAG00000019043	375	391	411
	ENSBTAG00000000605	2163	1338	1302		ENSBTAG00000000605	1540	892	877		ENSBTAG00000000605	2430	1422	1425		ENSBTAG00000000605	1218	874	819		ENSBTAG00000000605	906	557	518		ENSBTAG00000000605	2015	1136	1128		ENSBTAG00000000605	1695	1001	1033		ENSBTAG00000000605	1801	1102	1058		ENSBTAG00000000605	1687	1040	1012		ENSBTAG00000000605	2088	1295	1220
	ENSBTAG00000003148	961	543	430		ENSBTAG00000003148	1003	498	512		ENSBTAG00000003148	863	429	446		ENSBTAG00000003148	1036	556	499		ENSBTAG00000003148	1237	663	601		ENSBTAG00000003148	1293	669	645		ENSBTAG00000003148	962	494	487		ENSBTAG00000003148	821	430	405		ENSBTAG00000003148	1191	571	633		ENSBTAG00000003148	959	502	468
	ENSBTAG00000014451	421	240	181		ENSBTAG00000014451	481	246	235		ENSBTAG00000014451	430	207	223		ENSBTAG00000014451	472	239	233		ENSBTAG00000014451	512	259	253		ENSBTAG00000014451	775	400	375		ENSBTAG00000014451	521	259	262		ENSBTAG00000014451	375	177	198		ENSBTAG00000014451	541	280	261		ENSBTAG00000014451	457	216	241
	ENSBTAG00000003161	571	285	298		ENSBTAG00000003161	443	236	214		ENSBTAG00000003161	782	398	396		ENSBTAG00000003161	510	266	263		ENSBTAG00000003161	344	191	180		ENSBTAG00000003161	574	311	284		ENSBTAG00000003161	430	233	216		ENSBTAG00000003161	521	250	285		ENSBTAG00000003161	498	250	261		ENSBTAG00000003161	459	233	237
	ENSBTAG00000000603	409	215	194		ENSBTAG00000000603	390	200	190		ENSBTAG00000000603	574	286	288		ENSBTAG00000000603	337	160	177		ENSBTAG00000000603	166	88	78		ENSBTAG00000000603	625	311	314		ENSBTAG00000000603	436	220	216		ENSBTAG00000000603	330	177	153		ENSBTAG00000000603	435	217	218		ENSBTAG00000000603	233	94	139
	ENSBTAG00000021984	13	7	6		ENSBTAG00000021984	4	4	0		ENSBTAG00000021984	13	8	5		ENSBTAG00000021984	6	5	1		ENSBTAG00000021984	5	2	3		ENSBTAG00000021984	26	12	14		ENSBTAG00000021984	10	5	5		ENSBTAG00000021984	17	10	7		ENSBTAG00000021984	9	4	5		ENSBTAG00000021984	10	6	4
	ENSBTAG00000014449	7	4	3		ENSBTAG00000014449	3	3	0		ENSBTAG00000014449	11	6	5		ENSBTAG00000014449	3	1	2		ENSBTAG00000014449	4	1	3		ENSBTAG00000014449	1	0	1		ENSBTAG00000014449	2	1	1		ENSBTAG00000014449	11	6	5		ENSBTAG00000014449	3	2	1		ENSBTAG00000014449	8	6	2
	ENSBTAG00000017450	228	110	118		ENSBTAG00000017450	205	104	101		ENSBTAG00000017450	205	98	107		ENSBTAG00000017450	491	244	247		ENSBTAG00000017450	353	165	188		ENSBTAG00000017450	172	75	97		ENSBTAG00000017450	251	127	124		ENSBTAG00000017450	181	81	100		ENSBTAG00000017450	257	127	130		ENSBTAG00000017450	227	127	100
	ENSBTAG00000037951	2	1	1		ENSBTAG00000037951	1	0	1		ENSBTAG00000037951	0	0	0		ENSBTAG00000037951	4	3	1		ENSBTAG00000037951	34	19	15		ENSBTAG00000037951	1	0	1		ENSBTAG00000037951	1	0	1		ENSBTAG00000037951	1	1	0		ENSBTAG00000037951	1	0	1		ENSBTAG00000037951	8	4	4
	ENSBTAG00000019542	537	288	249		ENSBTAG00000019542	465	240	225		ENSBTAG00000019542	718	371	347		ENSBTAG00000019542	352	195	157		ENSBTAG00000019542	249	127	122		ENSBTAG00000019542	702	344	358		ENSBTAG00000019542	445	221	224		ENSBTAG00000019542	449	236	213		ENSBTAG00000019542	485	234	251		ENSBTAG00000019542	490	250	240
	ENSBTAG00000042699	0	0	0		ENSBTAG00000042699	0	0	0		ENSBTAG00000042699	0	0	0		ENSBTAG00000042699	0	0	0		ENSBTAG00000042699	0	0	0		ENSBTAG00000042699	0	0	0		ENSBTAG00000042699	0	0	0		ENSBTAG00000042699	0	0	0		ENSBTAG00000042699	0	0	0		ENSBTAG00000042699	0	0	0
	ENSBTAG00000046222	0	0	0		ENSBTAG00000046222	0	0	0		ENSBTAG00000046222	0	0	0		ENSBTAG00000046222	1	1	0		ENSBTAG00000046222	0	0	0		ENSBTAG00000046222	0	0	0		ENSBTAG00000046222	1	0	1		ENSBTAG00000046222	0	0	0		ENSBTAG00000046222	0	0	0		ENSBTAG00000046222	0	0	0
	ENSBTAG00000049281	10	5	5		ENSBTAG00000049281	5	5	0		ENSBTAG00000049281	12	6	6		ENSBTAG00000049281	14	4	10		ENSBTAG00000049281	11	3	8		ENSBTAG00000049281	7	3	4		ENSBTAG00000049281	6	3	3		ENSBTAG00000049281	13	8	5		ENSBTAG00000049281	4	0	4		ENSBTAG00000049281	5	3	2
	ENSBTAG00000047590	0	0	0		ENSBTAG00000047590	0	0	0		ENSBTAG00000047590	0	0	0		ENSBTAG00000047590	0	0	0		ENSBTAG00000047590	2	1	1		ENSBTAG00000047590	0	0	0		ENSBTAG00000047590	0	0	0		ENSBTAG00000047590	0	0	0		ENSBTAG00000047590	0	0	0		ENSBTAG00000047590	0	0	0
	ENSBTAG00000030670	778	398	380		ENSBTAG00000030670	1036	512	524		ENSBTAG00000030670	657	337	320		ENSBTAG00000030670	440	219	221		ENSBTAG00000030670	737	365	372		ENSBTAG00000030670	1588	766	822		ENSBTAG00000030670	974	506	468		ENSBTAG00000030670	732	362	370		ENSBTAG00000030670	1149	586	563		ENSBTAG00000030670	730	361	369
	ENSBTAG00000036404	0	0	0		ENSBTAG00000036404	0	0	0		ENSBTAG00000036404	0	0	0		ENSBTAG00000036404	0	0	0		ENSBTAG00000036404	0	0	0		ENSBTAG00000036404	0	0	0		ENSBTAG00000036404	0	0	0		ENSBTAG00000036404	0	0	0		ENSBTAG00000036404	0	0	0		ENSBTAG00000036404	0	0	0
	ENSBTAG00000042261	0	0	0		ENSBTAG00000042261	0	0	0		ENSBTAG00000042261	0	0	0		ENSBTAG00000042261	0	0	0		ENSBTAG00000042261	0	0	0		ENSBTAG00000042261	0	0	0		ENSBTAG00000042261	0	0	0		ENSBTAG00000042261	0	0	0		ENSBTAG00000042261	0	0	0		ENSBTAG00000042261	0	0	0
	ENSBTAG00000043064	0	0	0		ENSBTAG00000043064	0	0	0		ENSBTAG00000043064	0	0	0		ENSBTAG00000043064	0	0	0		ENSBTAG00000043064	0	0	0		ENSBTAG00000043064	0	0	0		ENSBTAG00000043064	0	0	0		ENSBTAG00000043064	0	0	0		ENSBTAG00000043064	0	0	0		ENSBTAG00000043064	0	0	0
	ENSBTAG00000011495	363	194	169		ENSBTAG00000011495	399	188	211		ENSBTAG00000011495	328	153	175		ENSBTAG00000011495	302	158	144		ENSBTAG00000011495	276	109	167		ENSBTAG00000011495	528	262	266		ENSBTAG00000011495	344	180	164		ENSBTAG00000011495	301	141	160		ENSBTAG00000011495	461	233	228		ENSBTAG00000011495	315	158	157
	ENSBTAG00000038900	0	0	0		ENSBTAG00000038900	0	0	0		ENSBTAG00000038900	0	0	0		ENSBTAG00000038900	0	0	0		ENSBTAG00000038900	0	0	0		ENSBTAG00000038900	0	0	0		ENSBTAG00000038900	0	0	0		ENSBTAG00000038900	0	0	0		ENSBTAG00000038900	0	0	0		ENSBTAG00000038900	0	0	0
	ENSBTAG00000045128	0	0	0		ENSBTAG00000045128	0	0	0		ENSBTAG00000045128	0	0	0		ENSBTAG00000045128	0	0	0		ENSBTAG00000045128	0	0	0		ENSBTAG00000045128	0	0	0		ENSBTAG00000045128	0	0	0		ENSBTAG00000045128	0	0	0		ENSBTAG00000045128	0	0	0		ENSBTAG00000045128	0	0	0
	ENSBTAG00000010394	0	0	0		ENSBTAG00000010394	0	0	0		ENSBTAG00000010394	2	1	1		ENSBTAG00000010394	1	0	1		ENSBTAG00000010394	17	10	7		ENSBTAG00000010394	1	0	1		ENSBTAG00000010394	1	0	1		ENSBTAG00000010394	0	0	0		ENSBTAG00000010394	1	1	0		ENSBTAG00000010394	2	1	1
	ENSBTAG00000032217	16	9	7		ENSBTAG00000032217	10	4	6		ENSBTAG00000032217	7	2	5		ENSBTAG00000032217	12	5	7		ENSBTAG00000032217	12	8	4		ENSBTAG00000032217	13	6	7		ENSBTAG00000032217	6	3	3		ENSBTAG00000032217	10	4	6		ENSBTAG00000032217	7	3	4		ENSBTAG00000032217	8	3	5
	ENSBTAG00000010397	61	26	35		ENSBTAG00000010397	49	24	25		ENSBTAG00000010397	65	34	31		ENSBTAG00000010397	75	34	41		ENSBTAG00000010397	107	50	57		ENSBTAG00000010397	86	47	39		ENSBTAG00000010397	86	40	46		ENSBTAG00000010397	84	49	35		ENSBTAG00000010397	62	31	31		ENSBTAG00000010397	97	47	50
	ENSBTAG00000006552	3	1	2		ENSBTAG00000006552	35	21	14		ENSBTAG00000006552	1	0	1		ENSBTAG00000006552	6	3	3		ENSBTAG00000006552	50	28	22		ENSBTAG00000006552	1	0	1		ENSBTAG00000006552	5	0	5		ENSBTAG00000006552	4	3	1		ENSBTAG00000006552	1	1	0		ENSBTAG00000006552	19	11	8
	ENSBTAG00000006548	375	196	179		ENSBTAG00000006548	216	113	103		ENSBTAG00000006548	360	166	194		ENSBTAG00000006548	351	161	190		ENSBTAG00000006548	295	155	140		ENSBTAG00000006548	419	222	197		ENSBTAG00000006548	271	133	138		ENSBTAG00000006548	235	115	120		ENSBTAG00000006548	367	188	179		ENSBTAG00000006548	265	132	133
	ENSBTAG00000004777	15	10	5		ENSBTAG00000004777	10	2	8		ENSBTAG00000004777	22	11	11		ENSBTAG00000004777	21	10	11		ENSBTAG00000004777	9	7	2		ENSBTAG00000004777	13	9	4		ENSBTAG00000004777	23	14	9		ENSBTAG00000004777	14	7	7		ENSBTAG00000004777	13	8	5		ENSBTAG00000004777	13	8	5
	ENSBTAG00000044930	0	0	0		ENSBTAG00000044930	0	0	0		ENSBTAG00000044930	0	0	0		ENSBTAG00000044930	0	0	0		ENSBTAG00000044930	0	0	0		ENSBTAG00000044930	0	0	0		ENSBTAG00000044930	0	0	0		ENSBTAG00000044930	1	0	1		ENSBTAG00000044930	0	0	0		ENSBTAG00000044930	0	0	0
	ENSBTAG00000005503	308	160	148		ENSBTAG00000005503	160	84	76		ENSBTAG00000005503	312	146	166		ENSBTAG00000005503	407	213	194		ENSBTAG00000005503	241	129	112		ENSBTAG00000005503	324	136	188		ENSBTAG00000005503	178	87	91		ENSBTAG00000005503	234	124	110		ENSBTAG00000005503	255	132	123		ENSBTAG00000005503	299	132	167
	ENSBTAG00000012797	181	85	96		ENSBTAG00000012797	145	70	75		ENSBTAG00000012797	179	89	90		ENSBTAG00000012797	195	95	100		ENSBTAG00000012797	231	110	121		ENSBTAG00000012797	209	102	107		ENSBTAG00000012797	195	95	100		ENSBTAG00000012797	188	100	88		ENSBTAG00000012797	177	78	99		ENSBTAG00000012797	195	92	103
	ENSBTAG00000052513	0	0	0		ENSBTAG00000052513	0	0	0		ENSBTAG00000052513	0	0	0		ENSBTAG00000052513	0	0	0		ENSBTAG00000052513	0	0	0		ENSBTAG00000052513	0	0	0		ENSBTAG00000052513	0	0	0		ENSBTAG00000052513	0	0	0		ENSBTAG00000052513	0	0	0		ENSBTAG00000052513	0	0	0
	ENSBTAG00000003301	7	2	5		ENSBTAG00000003301	6	4	2		ENSBTAG00000003301	4	0	4		ENSBTAG00000003301	8	3	5		ENSBTAG00000003301	3	1	2		ENSBTAG00000003301	2	0	2		ENSBTAG00000003301	6	1	5		ENSBTAG00000003301	5	1	4		ENSBTAG00000003301	3	3	0		ENSBTAG00000003301	4	3	1
	ENSBTAG00000007039	235	122	113		ENSBTAG00000007039	153	68	85		ENSBTAG00000007039	256	120	136		ENSBTAG00000007039	346	163	183		ENSBTAG00000007039	281	136	145		ENSBTAG00000007039	122	64	58		ENSBTAG00000007039	247	131	116		ENSBTAG00000007039	201	93	108		ENSBTAG00000007039	237	106	131		ENSBTAG00000007039	304	138	166
	ENSBTAG00000043957	42	23	19		ENSBTAG00000043957	34	13	21		ENSBTAG00000043957	34	10	24		ENSBTAG00000043957	60	29	31		ENSBTAG00000043957	20	8	12		ENSBTAG00000043957	33	20	13		ENSBTAG00000043957	39	17	22		ENSBTAG00000043957	15	8	7		ENSBTAG00000043957	26	11	15		ENSBTAG00000043957	27	14	13
	ENSBTAG00000054155	0	0	0		ENSBTAG00000054155	1	0	1		ENSBTAG00000054155	2	0	2		ENSBTAG00000054155	1	0	1		ENSBTAG00000054155	0	0	0		ENSBTAG00000054155	0	0	0		ENSBTAG00000054155	0	0	0		ENSBTAG00000054155	0	0	0		ENSBTAG00000054155	1	1	0		ENSBTAG00000054155	1	0	1
	ENSBTAG00000052599	0	0	0		ENSBTAG00000052599	0	0	0		ENSBTAG00000052599	0	0	0		ENSBTAG00000052599	0	0	0		ENSBTAG00000052599	0	0	0		ENSBTAG00000052599	0	0	0		ENSBTAG00000052599	0	0	0		ENSBTAG00000052599	0	0	0		ENSBTAG00000052599	0	0	0		ENSBTAG00000052599	0	0	0
	ENSBTAG00000053000	0	0	0		ENSBTAG00000053000	0	0	0		ENSBTAG00000053000	0	0	0		ENSBTAG00000053000	0	0	0		ENSBTAG00000053000	0	0	0		ENSBTAG00000053000	0	0	0		ENSBTAG00000053000	0	0	0		ENSBTAG00000053000	0	0	0		ENSBTAG00000053000	0	0	0		ENSBTAG00000053000	0	0	0
	ENSBTAG00000000290	728	363	365		ENSBTAG00000000290	682	303	379		ENSBTAG00000000290	760	351	409		ENSBTAG00000000290	564	282	282		ENSBTAG00000000290	638	341	297		ENSBTAG00000000290	940	460	480		ENSBTAG00000000290	917	464	453		ENSBTAG00000000290	707	324	383		ENSBTAG00000000290	867	422	445		ENSBTAG00000000290	798	410	388
	ENSBTAG00000046447	0	0	0		ENSBTAG00000046447	0	0	0		ENSBTAG00000046447	0	0	0		ENSBTAG00000046447	0	0	0		ENSBTAG00000046447	0	0	0		ENSBTAG00000046447	0	0	0		ENSBTAG00000046447	0	0	0		ENSBTAG00000046447	0	0	0		ENSBTAG00000046447	0	0	0		ENSBTAG00000046447	0	0	0
	ENSBTAG00000004742	74	37	37		ENSBTAG00000004742	82	49	33		ENSBTAG00000004742	74	44	30		ENSBTAG00000004742	144	70	74		ENSBTAG00000004742	167	91	76		ENSBTAG00000004742	135	67	68		ENSBTAG00000004742	72	36	36		ENSBTAG00000004742	63	32	31		ENSBTAG00000004742	90	37	53		ENSBTAG00000004742	96	49	47
	ENSBTAG00000036841	0	0	0		ENSBTAG00000036841	0	0	0		ENSBTAG00000036841	0	0	0		ENSBTAG00000036841	0	0	0		ENSBTAG00000036841	0	0	0		ENSBTAG00000036841	0	0	0		ENSBTAG00000036841	0	0	0		ENSBTAG00000036841	0	0	0		ENSBTAG00000036841	0	0	0		ENSBTAG00000036841	0	0	0
	ENSBTAG00000044270	0	0	0		ENSBTAG00000044270	0	0	0		ENSBTAG00000044270	0	0	0		ENSBTAG00000044270	0	0	0		ENSBTAG00000044270	0	0	0		ENSBTAG00000044270	0	0	0		ENSBTAG00000044270	0	0	0		ENSBTAG00000044270	0	0	0		ENSBTAG00000044270	0	0	0		ENSBTAG00000044270	0	0	0
	ENSBTAG00000030105	0	0	0		ENSBTAG00000030105	0	0	0		ENSBTAG00000030105	0	0	0		ENSBTAG00000030105	0	0	0		ENSBTAG00000030105	0	0	0		ENSBTAG00000030105	0	0	0		ENSBTAG00000030105	0	0	0		ENSBTAG00000030105	0	0	0		ENSBTAG00000030105	0	0	0		ENSBTAG00000030105	0	0	0
	ENSBTAG00000053315	0	0	0		ENSBTAG00000053315	0	0	0		ENSBTAG00000053315	0	0	0		ENSBTAG00000053315	0	0	0		ENSBTAG00000053315	0	0	0		ENSBTAG00000053315	0	0	0		ENSBTAG00000053315	0	0	0		ENSBTAG00000053315	0	0	0		ENSBTAG00000053315	0	0	0		ENSBTAG00000053315	0	0	0
	ENSBTAG00000047337	0	0	0		ENSBTAG00000047337	0	0	0		ENSBTAG00000047337	0	0	0		ENSBTAG00000047337	0	0	0		ENSBTAG00000047337	0	0	0		ENSBTAG00000047337	0	0	0		ENSBTAG00000047337	0	0	0		ENSBTAG00000047337	0	0	0		ENSBTAG00000047337	0	0	0		ENSBTAG00000047337	0	0	0
	ENSBTAG00000018682	282	135	147		ENSBTAG00000018682	216	101	115		ENSBTAG00000018682	255	117	138		ENSBTAG00000018682	263	138	125		ENSBTAG00000018682	304	134	170		ENSBTAG00000018682	320	170	150		ENSBTAG00000018682	300	158	142		ENSBTAG00000018682	249	132	117		ENSBTAG00000018682	238	119	119		ENSBTAG00000018682	280	117	163
	ENSBTAG00000044598	0	0	0		ENSBTAG00000044598	0	0	0		ENSBTAG00000044598	0	0	0		ENSBTAG00000044598	0	0	0		ENSBTAG00000044598	0	0	0		ENSBTAG00000044598	0	0	0		ENSBTAG00000044598	0	0	0		ENSBTAG00000044598	0	0	0		ENSBTAG00000044598	0	0	0		ENSBTAG00000044598	0	0	0
	ENSBTAG00000043929	0	0	0		ENSBTAG00000043929	0	0	0		ENSBTAG00000043929	0	0	0		ENSBTAG00000043929	0	0	0		ENSBTAG00000043929	0	0	0		ENSBTAG00000043929	0	0	0		ENSBTAG00000043929	0	0	0		ENSBTAG00000043929	0	0	0		ENSBTAG00000043929	0	0	0		ENSBTAG00000043929	0	0	0
	ENSBTAG00000023384	61	26	35		ENSBTAG00000023384	36	19	17		ENSBTAG00000023384	81	46	35		ENSBTAG00000023384	75	33	42		ENSBTAG00000023384	73	36	37		ENSBTAG00000023384	104	50	54		ENSBTAG00000023384	50	22	28		ENSBTAG00000023384	49	26	23		ENSBTAG00000023384	47	28	19		ENSBTAG00000023384	47	27	20
	ENSBTAG00000052342	4	1	3		ENSBTAG00000052342	1	0	1		ENSBTAG00000052342	4	3	1		ENSBTAG00000052342	4	1	3		ENSBTAG00000052342	4	2	2		ENSBTAG00000052342	8	7	1		ENSBTAG00000052342	1	1	0		ENSBTAG00000052342	3	0	3		ENSBTAG00000052342	0	0	0		ENSBTAG00000052342	3	2	1
	ENSBTAG00000030629	14	7	7		ENSBTAG00000030629	0	0	0		ENSBTAG00000030629	1	1	0		ENSBTAG00000030629	42	21	21		ENSBTAG00000030629	80	43	37		ENSBTAG00000030629	0	0	0		ENSBTAG00000030629	71	39	32		ENSBTAG00000030629	0	0	0		ENSBTAG00000030629	1	1	0		ENSBTAG00000030629	0	0	0
	ENSBTAG00000018688	31	17	14		ENSBTAG00000018688	31	17	14		ENSBTAG00000018688	38	20	18		ENSBTAG00000018688	56	32	24		ENSBTAG00000018688	56	27	29		ENSBTAG00000018688	34	14	20		ENSBTAG00000018688	20	11	9		ENSBTAG00000018688	20	5	15		ENSBTAG00000018688	33	14	19		ENSBTAG00000018688	49	21	28
	ENSBTAG00000053201	3	0	3		ENSBTAG00000053201	0	0	0		ENSBTAG00000053201	1	1	0		ENSBTAG00000053201	2	1	1		ENSBTAG00000053201	49	28	21		ENSBTAG00000053201	2	0	2		ENSBTAG00000053201	8	4	4		ENSBTAG00000053201	1	0	1		ENSBTAG00000053201	1	1	0		ENSBTAG00000053201	7	5	2
	ENSBTAG00000014306	33	17	16		ENSBTAG00000014306	18	8	10		ENSBTAG00000014306	9	3	6		ENSBTAG00000014306	45	23	22		ENSBTAG00000014306	309	160	149		ENSBTAG00000014306	23	9	14		ENSBTAG00000014306	40	23	17		ENSBTAG00000014306	9	6	3		ENSBTAG00000014306	12	4	8		ENSBTAG00000014306	70	36	34
	ENSBTAG00000000597	16	9	7		ENSBTAG00000000597	1	0	1		ENSBTAG00000000597	6	3	3		ENSBTAG00000000597	48	20	28		ENSBTAG00000000597	9	3	6		ENSBTAG00000000597	3	3	0		ENSBTAG00000000597	11	7	4		ENSBTAG00000000597	16	9	7		ENSBTAG00000000597	4	3	1		ENSBTAG00000000597	2	1	1
	ENSBTAG00000011876	167	94	73		ENSBTAG00000011876	171	93	78		ENSBTAG00000011876	179	111	68		ENSBTAG00000011876	249	119	130		ENSBTAG00000011876	250	120	130		ENSBTAG00000011876	201	103	98		ENSBTAG00000011876	211	95	116		ENSBTAG00000011876	157	78	79		ENSBTAG00000011876	184	93	91		ENSBTAG00000011876	194	102	92
	ENSBTAG00000011880	217	89	128		ENSBTAG00000011880	330	160	170		ENSBTAG00000011880	253	123	130		ENSBTAG00000011880	72	35	37		ENSBTAG00000011880	145	81	64		ENSBTAG00000011880	599	317	282		ENSBTAG00000011880	259	130	129		ENSBTAG00000011880	217	108	109		ENSBTAG00000011880	268	128	140		ENSBTAG00000011880	255	119	136
	ENSBTAG00000000588	1	0	1		ENSBTAG00000000588	2	2	0		ENSBTAG00000000588	0	0	0		ENSBTAG00000000588	18	9	9		ENSBTAG00000000588	18	13	5		ENSBTAG00000000588	1	1	0		ENSBTAG00000000588	0	0	0		ENSBTAG00000000588	1	1	0		ENSBTAG00000000588	1	0	1		ENSBTAG00000000588	0	0	0
	ENSBTAG00000030585	0	0	0		ENSBTAG00000030585	0	0	0		ENSBTAG00000030585	0	0	0		ENSBTAG00000030585	0	0	0		ENSBTAG00000030585	0	0	0		ENSBTAG00000030585	0	0	0		ENSBTAG00000030585	0	0	0		ENSBTAG00000030585	0	0	0		ENSBTAG00000030585	0	0	0		ENSBTAG00000030585	0	0	0
	ENSBTAG00000037096	0	0	0		ENSBTAG00000037096	0	0	0		ENSBTAG00000037096	0	0	0		ENSBTAG00000037096	0	0	0		ENSBTAG00000037096	0	0	0		ENSBTAG00000037096	0	0	0		ENSBTAG00000037096	0	0	0		ENSBTAG00000037096	0	0	0		ENSBTAG00000037096	0	0	0		ENSBTAG00000037096	0	0	0
	ENSBTAG00000053305	0	0	0		ENSBTAG00000053305	0	0	0		ENSBTAG00000053305	0	0	0		ENSBTAG00000053305	0	0	0		ENSBTAG00000053305	0	0	0		ENSBTAG00000053305	0	0	0		ENSBTAG00000053305	0	0	0		ENSBTAG00000053305	0	0	0		ENSBTAG00000053305	0	0	0		ENSBTAG00000053305	0	0	0
	ENSBTAG00000001395	72	35	37		ENSBTAG00000001395	85	38	47		ENSBTAG00000001395	84	42	42		ENSBTAG00000001395	101	49	52		ENSBTAG00000001395	76	45	31		ENSBTAG00000001395	109	48	61		ENSBTAG00000001395	86	43	43		ENSBTAG00000001395	52	23	29		ENSBTAG00000001395	64	33	31		ENSBTAG00000001395	72	34	38
	ENSBTAG00000055283	0	0	0		ENSBTAG00000055283	0	0	0		ENSBTAG00000055283	0	0	0		ENSBTAG00000055283	0	0	0		ENSBTAG00000055283	0	0	0		ENSBTAG00000055283	0	0	0		ENSBTAG00000055283	0	0	0		ENSBTAG00000055283	0	0	0		ENSBTAG00000055283	0	0	0		ENSBTAG00000055283	0	0	0
	ENSBTAG00000021447	0	0	3		ENSBTAG00000021447	0	1	2		ENSBTAG00000021447	0	3	2		ENSBTAG00000021447	0	3	3		ENSBTAG00000021447	0	9	5		ENSBTAG00000021447	0	3	5		ENSBTAG00000021447	0	1	1		ENSBTAG00000021447	0	4	4		ENSBTAG00000021447	0	1	0		ENSBTAG00000021447	0	2	3
	ENSBTAG00000018704	332	170	162		ENSBTAG00000018704	258	142	116		ENSBTAG00000018704	306	142	164		ENSBTAG00000018704	189	93	96		ENSBTAG00000018704	171	95	76		ENSBTAG00000018704	267	125	142		ENSBTAG00000018704	344	172	172		ENSBTAG00000018704	311	163	148		ENSBTAG00000018704	242	122	120		ENSBTAG00000018704	296	166	130
	ENSBTAG00000004869	32	13	19		ENSBTAG00000004869	41	26	15		ENSBTAG00000004869	58	28	30		ENSBTAG00000004869	65	37	28		ENSBTAG00000004869	197	102	95		ENSBTAG00000004869	118	62	56		ENSBTAG00000004869	71	38	33		ENSBTAG00000004869	32	14	18		ENSBTAG00000004869	39	15	24		ENSBTAG00000004869	84	38	46
	ENSBTAG00000033679	46	29	20		ENSBTAG00000033679	39	26	16		ENSBTAG00000033679	44	24	25		ENSBTAG00000033679	41	26	21		ENSBTAG00000033679	104	53	65		ENSBTAG00000033679	113	56	65		ENSBTAG00000033679	37	17	22		ENSBTAG00000033679	36	21	23		ENSBTAG00000033679	48	22	27		ENSBTAG00000033679	47	26	26
	ENSBTAG00000051916	0	0	0		ENSBTAG00000051916	1	0	1		ENSBTAG00000051916	0	0	0		ENSBTAG00000051916	0	0	0		ENSBTAG00000051916	0	0	0		ENSBTAG00000051916	0	0	0		ENSBTAG00000051916	0	0	0		ENSBTAG00000051916	0	0	0		ENSBTAG00000051916	0	0	0		ENSBTAG00000051916	0	0	0
	ENSBTAG00000043726	0	0	0		ENSBTAG00000043726	0	0	0		ENSBTAG00000043726	0	0	0		ENSBTAG00000043726	0	0	0		ENSBTAG00000043726	0	0	0		ENSBTAG00000043726	0	0	0		ENSBTAG00000043726	0	0	0		ENSBTAG00000043726	0	0	0		ENSBTAG00000043726	0	0	0		ENSBTAG00000043726	0	0	0
	ENSBTAG00000029827	0	0	0		ENSBTAG00000029827	0	0	0		ENSBTAG00000029827	0	0	0		ENSBTAG00000029827	0	0	0		ENSBTAG00000029827	0	0	0		ENSBTAG00000029827	0	0	0		ENSBTAG00000029827	0	0	0		ENSBTAG00000029827	1	1	0		ENSBTAG00000029827	0	0	0		ENSBTAG00000029827	0	0	0
	ENSBTAG00000029912	0	0	0		ENSBTAG00000029912	0	0	0		ENSBTAG00000029912	0	0	0		ENSBTAG00000029912	0	0	0		ENSBTAG00000029912	0	0	0		ENSBTAG00000029912	0	0	0		ENSBTAG00000029912	0	0	0		ENSBTAG00000029912	0	0	0		ENSBTAG00000029912	0	0	0		ENSBTAG00000029912	0	0	0
	ENSBTAG00000029768	0	0	0		ENSBTAG00000029768	0	0	0		ENSBTAG00000029768	0	0	0		ENSBTAG00000029768	0	0	0		ENSBTAG00000029768	0	0	0		ENSBTAG00000029768	0	0	0		ENSBTAG00000029768	0	0	0		ENSBTAG00000029768	0	0	0		ENSBTAG00000029768	0	0	0		ENSBTAG00000029768	0	0	0
	ENSBTAG00000054337	2	1	1		ENSBTAG00000054337	1	0	1		ENSBTAG00000054337	3	2	1		ENSBTAG00000054337	7	3	4		ENSBTAG00000054337	5	3	2		ENSBTAG00000054337	3	2	1		ENSBTAG00000054337	1	0	1		ENSBTAG00000054337	1	1	0		ENSBTAG00000054337	5	3	2		ENSBTAG00000054337	2	1	1
	ENSBTAG00000043298	0	0	0		ENSBTAG00000043298	0	0	0		ENSBTAG00000043298	0	0	0		ENSBTAG00000043298	0	0	0		ENSBTAG00000043298	0	0	0		ENSBTAG00000043298	0	0	0		ENSBTAG00000043298	0	0	0		ENSBTAG00000043298	0	0	0		ENSBTAG00000043298	0	0	0		ENSBTAG00000043298	0	0	0
	ENSBTAG00000053883	0	0	0		ENSBTAG00000053883	0	0	0		ENSBTAG00000053883	0	0	0		ENSBTAG00000053883	1	0	1		ENSBTAG00000053883	2	0	2		ENSBTAG00000053883	1	1	0		ENSBTAG00000053883	0	0	0		ENSBTAG00000053883	1	0	1		ENSBTAG00000053883	0	0	0		ENSBTAG00000053883	0	0	0
	ENSBTAG00000055107	158	74	84		ENSBTAG00000055107	97	43	54		ENSBTAG00000055107	115	58	57		ENSBTAG00000055107	238	120	118		ENSBTAG00000055107	94	61	33		ENSBTAG00000055107	117	53	64		ENSBTAG00000055107	101	60	41		ENSBTAG00000055107	78	40	38		ENSBTAG00000055107	87	45	42		ENSBTAG00000055107	119	56	63
	ENSBTAG00000044220	0	0	0		ENSBTAG00000044220	0	0	0		ENSBTAG00000044220	0	0	0		ENSBTAG00000044220	0	0	0		ENSBTAG00000044220	0	0	0		ENSBTAG00000044220	0	0	0		ENSBTAG00000044220	0	0	0		ENSBTAG00000044220	0	0	0		ENSBTAG00000044220	0	0	0		ENSBTAG00000044220	0	0	0
	ENSBTAG00000008167	787	392	395		ENSBTAG00000008167	861	432	429		ENSBTAG00000008167	803	435	368		ENSBTAG00000008167	1473	731	742		ENSBTAG00000008167	1215	613	602		ENSBTAG00000008167	1020	505	515		ENSBTAG00000008167	980	483	497		ENSBTAG00000008167	853	416	437		ENSBTAG00000008167	1143	570	573		ENSBTAG00000008167	1089	549	540
	ENSBTAG00000004791	328	165	163		ENSBTAG00000004791	283	153	130		ENSBTAG00000004791	367	175	192		ENSBTAG00000004791	508	277	231		ENSBTAG00000004791	480	241	239		ENSBTAG00000004791	446	214	232		ENSBTAG00000004791	291	157	134		ENSBTAG00000004791	277	130	147		ENSBTAG00000004791	304	147	157		ENSBTAG00000004791	399	191	208
	ENSBTAG00000019314	142	63	79		ENSBTAG00000019314	179	97	82		ENSBTAG00000019314	169	88	81		ENSBTAG00000019314	286	141	145		ENSBTAG00000019314	274	133	141		ENSBTAG00000019314	232	118	114		ENSBTAG00000019314	184	96	88		ENSBTAG00000019314	116	55	61		ENSBTAG00000019314	176	84	92		ENSBTAG00000019314	255	130	125
	ENSBTAG00000052575	69	30	39		ENSBTAG00000052575	87	50	37		ENSBTAG00000052575	110	63	47		ENSBTAG00000052575	149	77	72		ENSBTAG00000052575	116	62	54		ENSBTAG00000052575	131	60	71		ENSBTAG00000052575	118	56	62		ENSBTAG00000052575	78	32	46		ENSBTAG00000052575	146	68	78		ENSBTAG00000052575	117	65	52
	ENSBTAG00000001771	871	433	438		ENSBTAG00000001771	830	433	397		ENSBTAG00000001771	778	356	422		ENSBTAG00000001771	1111	552	559		ENSBTAG00000001771	910	455	455		ENSBTAG00000001771	1058	542	516		ENSBTAG00000001771	965	524	441		ENSBTAG00000001771	761	380	381		ENSBTAG00000001771	978	489	489		ENSBTAG00000001771	985	501	484
	ENSBTAG00000047293	753	404	349		ENSBTAG00000047293	818	416	402		ENSBTAG00000047293	994	501	493		ENSBTAG00000047293	1383	706	677		ENSBTAG00000047293	1126	562	564		ENSBTAG00000047293	1146	580	566		ENSBTAG00000047293	1154	544	610		ENSBTAG00000047293	781	407	374		ENSBTAG00000047293	1356	658	698		ENSBTAG00000047293	1102	547	555
	ENSBTAG00000054742	4	3	1		ENSBTAG00000054742	2	1	1		ENSBTAG00000054742	3	3	0		ENSBTAG00000054742	3	1	2		ENSBTAG00000054742	8	4	4		ENSBTAG00000054742	3	2	1		ENSBTAG00000054742	1	0	1		ENSBTAG00000054742	5	2	3		ENSBTAG00000054742	2	0	2		ENSBTAG00000054742	6	4	2
	ENSBTAG00000037616	0	0	0		ENSBTAG00000037616	0	0	0		ENSBTAG00000037616	0	0	0		ENSBTAG00000037616	0	0	0		ENSBTAG00000037616	0	0	0		ENSBTAG00000037616	0	0	0		ENSBTAG00000037616	0	0	0		ENSBTAG00000037616	0	0	0		ENSBTAG00000037616	0	0	0		ENSBTAG00000037616	0	0	0
	ENSBTAG00000042581	0	0	0		ENSBTAG00000042581	0	0	0		ENSBTAG00000042581	0	0	0		ENSBTAG00000042581	0	0	0		ENSBTAG00000042581	0	0	0		ENSBTAG00000042581	0	0	0		ENSBTAG00000042581	0	0	0		ENSBTAG00000042581	0	0	0		ENSBTAG00000042581	0	0	0		ENSBTAG00000042581	0	0	0
	ENSBTAG00000045272	0	0	0		ENSBTAG00000045272	0	0	0		ENSBTAG00000045272	0	0	0		ENSBTAG00000045272	0	0	0		ENSBTAG00000045272	0	0	0		ENSBTAG00000045272	0	0	0		ENSBTAG00000045272	0	0	0		ENSBTAG00000045272	0	0	0		ENSBTAG00000045272	0	0	0		ENSBTAG00000045272	0	0	0
	ENSBTAG00000053559	0	0	0		ENSBTAG00000053559	0	0	0		ENSBTAG00000053559	0	0	0		ENSBTAG00000053559	0	0	0		ENSBTAG00000053559	2	1	1		ENSBTAG00000053559	0	0	0		ENSBTAG00000053559	0	0	0		ENSBTAG00000053559	0	0	0		ENSBTAG00000053559	0	0	0		ENSBTAG00000053559	0	0	0
	ENSBTAG00000000973	3	2	1		ENSBTAG00000000973	1	0	1		ENSBTAG00000000973	0	0	0		ENSBTAG00000000973	2	1	1		ENSBTAG00000000973	8	6	2		ENSBTAG00000000973	0	0	0		ENSBTAG00000000973	1	1	0		ENSBTAG00000000973	0	0	0		ENSBTAG00000000973	0	0	0		ENSBTAG00000000973	17	9	8
	ENSBTAG00000002623	1	0	1		ENSBTAG00000002623	15	7	8		ENSBTAG00000002623	0	0	0		ENSBTAG00000002623	9	2	7		ENSBTAG00000002623	130	60	70		ENSBTAG00000002623	2	1	1		ENSBTAG00000002623	4	4	0		ENSBTAG00000002623	2	1	1		ENSBTAG00000002623	5	1	4		ENSBTAG00000002623	55	27	28
	ENSBTAG00000012908	981	495	486		ENSBTAG00000012908	1505	751	754		ENSBTAG00000012908	2006	1015	991		ENSBTAG00000012908	2018	1052	966		ENSBTAG00000012908	865	435	430		ENSBTAG00000012908	1672	857	815		ENSBTAG00000012908	1773	871	902		ENSBTAG00000012908	1477	728	749		ENSBTAG00000012908	1632	808	824		ENSBTAG00000012908	1468	700	768
	ENSBTAG00000011001	0	0	0		ENSBTAG00000011001	0	0	0		ENSBTAG00000011001	0	0	0		ENSBTAG00000011001	2	0	2		ENSBTAG00000011001	7	3	4		ENSBTAG00000011001	1	1	0		ENSBTAG00000011001	0	0	0		ENSBTAG00000011001	1	0	1		ENSBTAG00000011001	0	0	0		ENSBTAG00000011001	2	1	1
	ENSBTAG00000043221	0	0	0		ENSBTAG00000043221	0	0	0		ENSBTAG00000043221	0	0	0		ENSBTAG00000043221	0	0	0		ENSBTAG00000043221	0	0	0		ENSBTAG00000043221	0	0	0		ENSBTAG00000043221	0	0	0		ENSBTAG00000043221	0	0	0		ENSBTAG00000043221	0	0	0		ENSBTAG00000043221	0	0	0
	ENSBTAG00000054214	0	0	0		ENSBTAG00000054214	0	0	0		ENSBTAG00000054214	0	0	0		ENSBTAG00000054214	0	0	0		ENSBTAG00000054214	0	0	0		ENSBTAG00000054214	0	0	0		ENSBTAG00000054214	0	0	0		ENSBTAG00000054214	0	0	0		ENSBTAG00000054214	0	0	0		ENSBTAG00000054214	0	0	0
	ENSBTAG00000045138	0	0	0		ENSBTAG00000045138	0	0	0		ENSBTAG00000045138	0	0	0		ENSBTAG00000045138	0	0	0		ENSBTAG00000045138	0	0	0		ENSBTAG00000045138	0	0	0		ENSBTAG00000045138	0	0	0		ENSBTAG00000045138	0	0	0		ENSBTAG00000045138	0	0	0		ENSBTAG00000045138	0	0	0
	ENSBTAG00000052565	0	0	0		ENSBTAG00000052565	0	0	0		ENSBTAG00000052565	0	0	0		ENSBTAG00000052565	0	0	0		ENSBTAG00000052565	0	0	0		ENSBTAG00000052565	0	0	0		ENSBTAG00000052565	0	0	0		ENSBTAG00000052565	0	0	0		ENSBTAG00000052565	0	0	0		ENSBTAG00000052565	0	0	0
	ENSBTAG00000052804	0	0	0		ENSBTAG00000052804	0	0	0		ENSBTAG00000052804	0	0	0		ENSBTAG00000052804	0	0	0		ENSBTAG00000052804	0	0	0		ENSBTAG00000052804	0	0	0		ENSBTAG00000052804	0	0	0		ENSBTAG00000052804	0	0	0		ENSBTAG00000052804	0	0	0		ENSBTAG00000052804	0	0	0
	ENSBTAG00000049095	0	0	0		ENSBTAG00000049095	0	0	0		ENSBTAG00000049095	0	0	0		ENSBTAG00000049095	0	0	0		ENSBTAG00000049095	0	0	0		ENSBTAG00000049095	0	0	0		ENSBTAG00000049095	0	0	0		ENSBTAG00000049095	0	0	0		ENSBTAG00000049095	0	0	0		ENSBTAG00000049095	0	0	0
	ENSBTAG00000052407	0	0	0		ENSBTAG00000052407	0	0	0		ENSBTAG00000052407	0	0	0		ENSBTAG00000052407	0	0	0		ENSBTAG00000052407	0	0	0		ENSBTAG00000052407	0	0	0		ENSBTAG00000052407	0	0	0		ENSBTAG00000052407	0	0	0		ENSBTAG00000052407	0	0	0		ENSBTAG00000052407	0	0	0
	ENSBTAG00000051228	0	0	0		ENSBTAG00000051228	0	0	0		ENSBTAG00000051228	0	0	0		ENSBTAG00000051228	0	0	0		ENSBTAG00000051228	0	0	0		ENSBTAG00000051228	0	0	0		ENSBTAG00000051228	0	0	0		ENSBTAG00000051228	0	0	0		ENSBTAG00000051228	0	0	0		ENSBTAG00000051228	0	0	0
	ENSBTAG00000052485	0	0	0		ENSBTAG00000052485	0	0	0		ENSBTAG00000052485	0	0	0		ENSBTAG00000052485	0	0	0		ENSBTAG00000052485	0	0	0		ENSBTAG00000052485	0	0	0		ENSBTAG00000052485	0	0	0		ENSBTAG00000052485	0	0	0		ENSBTAG00000052485	0	0	0		ENSBTAG00000052485	0	0	0
	ENSBTAG00000054574	2	0	2		ENSBTAG00000054574	3	3	0		ENSBTAG00000054574	1	0	1		ENSBTAG00000054574	1	0	1		ENSBTAG00000054574	46	23	23		ENSBTAG00000054574	0	0	0		ENSBTAG00000054574	4	3	1		ENSBTAG00000054574	1	0	1		ENSBTAG00000054574	2	0	2		ENSBTAG00000054574	3	0	3
	ENSBTAG00000009214	26	16	10		ENSBTAG00000009214	5	2	3		ENSBTAG00000009214	30	15	15		ENSBTAG00000009214	55	26	29		ENSBTAG00000009214	1177	604	573		ENSBTAG00000009214	15	8	7		ENSBTAG00000009214	125	62	63		ENSBTAG00000009214	5	4	1		ENSBTAG00000009214	7	5	2		ENSBTAG00000009214	52	24	28
	ENSBTAG00000034347	36	22	20		ENSBTAG00000034347	22	9	13		ENSBTAG00000034347	33	23	21		ENSBTAG00000034347	64	37	44		ENSBTAG00000034347	25	16	14		ENSBTAG00000034347	28	20	14		ENSBTAG00000034347	25	9	22		ENSBTAG00000034347	20	12	11		ENSBTAG00000034347	28	22	13		ENSBTAG00000034347	18	14	13
	ENSBTAG00000038512	0	3	3		ENSBTAG00000038512	0	0	0		ENSBTAG00000038512	0	7	4		ENSBTAG00000038512	4	13	8		ENSBTAG00000038512	6	7	4		ENSBTAG00000038512	0	4	2		ENSBTAG00000038512	0	4	2		ENSBTAG00000038512	1	2	2		ENSBTAG00000038512	1	2	6		ENSBTAG00000038512	1	4	6
	ENSBTAG00000052589	0	0	0		ENSBTAG00000052589	0	0	0		ENSBTAG00000052589	0	0	0		ENSBTAG00000052589	1	0	1		ENSBTAG00000052589	2	2	0		ENSBTAG00000052589	0	0	0		ENSBTAG00000052589	0	0	0		ENSBTAG00000052589	0	0	0		ENSBTAG00000052589	0	0	0		ENSBTAG00000052589	0	0	0
	ENSBTAG00000048954	0	0	0		ENSBTAG00000048954	0	0	0		ENSBTAG00000048954	0	0	0		ENSBTAG00000048954	1	1	0		ENSBTAG00000048954	0	0	0		ENSBTAG00000048954	0	0	0		ENSBTAG00000048954	0	0	0		ENSBTAG00000048954	0	0	0		ENSBTAG00000048954	0	0	0		ENSBTAG00000048954	0	0	0
	ENSBTAG00000038422	2	0	2		ENSBTAG00000038422	1	1	0		ENSBTAG00000038422	3	3	0		ENSBTAG00000038422	0	0	0		ENSBTAG00000038422	2	2	0		ENSBTAG00000038422	3	0	3		ENSBTAG00000038422	2	1	1		ENSBTAG00000038422	0	0	0		ENSBTAG00000038422	1	1	0		ENSBTAG00000038422	1	0	1
	ENSBTAG00000048578	0	0	0		ENSBTAG00000048578	0	0	0		ENSBTAG00000048578	0	0	0		ENSBTAG00000048578	0	0	0		ENSBTAG00000048578	0	0	0		ENSBTAG00000048578	0	0	0		ENSBTAG00000048578	0	0	0		ENSBTAG00000048578	0	0	0		ENSBTAG00000048578	0	0	0		ENSBTAG00000048578	0	0	0
	ENSBTAG00000050084	0	0	0		ENSBTAG00000050084	0	0	0		ENSBTAG00000050084	0	0	0		ENSBTAG00000050084	0	0	0		ENSBTAG00000050084	0	0	0		ENSBTAG00000050084	0	0	0		ENSBTAG00000050084	0	0	0		ENSBTAG00000050084	0	0	0		ENSBTAG00000050084	0	0	0		ENSBTAG00000050084	0	0	0
	ENSBTAG00000023513	344	176	168		ENSBTAG00000023513	262	120	142		ENSBTAG00000023513	403	201	202		ENSBTAG00000023513	247	125	122		ENSBTAG00000023513	155	76	79		ENSBTAG00000023513	480	247	233		ENSBTAG00000023513	269	140	129		ENSBTAG00000023513	282	146	136		ENSBTAG00000023513	277	142	135		ENSBTAG00000023513	277	139	138
	ENSBTAG00000016457	1778	885	893		ENSBTAG00000016457	1270	635	635		ENSBTAG00000016457	1563	793	770		ENSBTAG00000016457	2642	1370	1272		ENSBTAG00000016457	1135	583	552		ENSBTAG00000016457	1609	794	815		ENSBTAG00000016457	1620	829	791		ENSBTAG00000016457	1553	776	777		ENSBTAG00000016457	1615	780	835		ENSBTAG00000016457	1615	796	819
	ENSBTAG00000046755	86	48	38		ENSBTAG00000046755	80	43	37		ENSBTAG00000046755	100	52	48		ENSBTAG00000046755	112	63	49		ENSBTAG00000046755	55	34	21		ENSBTAG00000046755	90	43	47		ENSBTAG00000046755	155	87	68		ENSBTAG00000046755	116	51	65		ENSBTAG00000046755	197	108	89		ENSBTAG00000046755	155	77	78
	ENSBTAG00000020787	537	265	272		ENSBTAG00000020787	527	253	274		ENSBTAG00000020787	512	233	279		ENSBTAG00000020787	1015	481	534		ENSBTAG00000020787	905	455	450		ENSBTAG00000020787	839	377	462		ENSBTAG00000020787	647	290	357		ENSBTAG00000020787	548	248	300		ENSBTAG00000020787	651	329	322		ENSBTAG00000020787	721	363	358
	ENSBTAG00000012837	0	0	0		ENSBTAG00000012837	0	0	0		ENSBTAG00000012837	0	0	0		ENSBTAG00000012837	1	1	0		ENSBTAG00000012837	4	2	2		ENSBTAG00000012837	0	0	0		ENSBTAG00000012837	0	0	0		ENSBTAG00000012837	0	0	0		ENSBTAG00000012837	1	0	1		ENSBTAG00000012837	0	0	0
	ENSBTAG00000001969	4	1	3		ENSBTAG00000001969	1	0	1		ENSBTAG00000001969	2	1	1		ENSBTAG00000001969	7	3	4		ENSBTAG00000001969	3	2	1		ENSBTAG00000001969	3	2	1		ENSBTAG00000001969	5	2	3		ENSBTAG00000001969	3	2	1		ENSBTAG00000001969	4	2	2		ENSBTAG00000001969	0	0	0
	ENSBTAG00000001968	442	223	219		ENSBTAG00000001968	350	158	192		ENSBTAG00000001968	386	191	195		ENSBTAG00000001968	338	173	165		ENSBTAG00000001968	302	158	144		ENSBTAG00000001968	480	252	228		ENSBTAG00000001968	459	238	221		ENSBTAG00000001968	410	203	207		ENSBTAG00000001968	524	263	261		ENSBTAG00000001968	373	199	174
	ENSBTAG00000010462	1061	576	485		ENSBTAG00000010462	982	472	510		ENSBTAG00000010462	1236	624	612		ENSBTAG00000010462	1290	630	660		ENSBTAG00000010462	885	435	450		ENSBTAG00000010462	1147	541	606		ENSBTAG00000010462	1674	853	821		ENSBTAG00000010462	1867	932	935		ENSBTAG00000010462	2344	1172	1172		ENSBTAG00000010462	2005	1021	984
	ENSBTAG00000028813	0	0	0		ENSBTAG00000028813	0	0	0		ENSBTAG00000028813	0	0	0		ENSBTAG00000028813	0	0	0		ENSBTAG00000028813	0	0	0		ENSBTAG00000028813	0	0	0		ENSBTAG00000028813	0	0	0		ENSBTAG00000028813	0	0	0		ENSBTAG00000028813	0	0	0		ENSBTAG00000028813	0	0	0
	ENSBTAG00000043751	0	0	0		ENSBTAG00000043751	0	0	0		ENSBTAG00000043751	0	0	0		ENSBTAG00000043751	0	0	0		ENSBTAG00000043751	0	0	0		ENSBTAG00000043751	0	0	0		ENSBTAG00000043751	0	0	0		ENSBTAG00000043751	0	0	0		ENSBTAG00000043751	0	0	0		ENSBTAG00000043751	0	0	0
	ENSBTAG00000049122	3	1	2		ENSBTAG00000049122	0	0	0		ENSBTAG00000049122	0	0	0		ENSBTAG00000049122	5	4	1		ENSBTAG00000049122	9	6	3		ENSBTAG00000049122	4	2	2		ENSBTAG00000049122	0	0	0		ENSBTAG00000049122	0	0	0		ENSBTAG00000049122	1	0	1		ENSBTAG00000049122	0	0	0
	ENSBTAG00000009851	155	70	85		ENSBTAG00000009851	79	37	42		ENSBTAG00000009851	55	33	22		ENSBTAG00000009851	259	130	129		ENSBTAG00000009851	173	76	97		ENSBTAG00000009851	108	47	61		ENSBTAG00000009851	131	64	67		ENSBTAG00000009851	161	80	81		ENSBTAG00000009851	55	21	34		ENSBTAG00000009851	91	43	48
	ENSBTAG00000013219	12	7	5		ENSBTAG00000013219	14	5	9		ENSBTAG00000013219	23	11	12		ENSBTAG00000013219	14	8	6		ENSBTAG00000013219	30	20	10		ENSBTAG00000013219	5	1	4		ENSBTAG00000013219	1	1	0		ENSBTAG00000013219	9	5	4		ENSBTAG00000013219	19	11	8		ENSBTAG00000013219	8	6	2
	ENSBTAG00000005946	53	24	29		ENSBTAG00000005946	67	29	38		ENSBTAG00000005946	66	34	32		ENSBTAG00000005946	83	49	34		ENSBTAG00000005946	43	21	22		ENSBTAG00000005946	98	47	51		ENSBTAG00000005946	56	23	33		ENSBTAG00000005946	41	18	23		ENSBTAG00000005946	83	35	48		ENSBTAG00000005946	45	28	17
	ENSBTAG00000006479	410	180	230		ENSBTAG00000006479	399	192	207		ENSBTAG00000006479	455	254	201		ENSBTAG00000006479	827	402	425		ENSBTAG00000006479	453	218	235		ENSBTAG00000006479	593	290	303		ENSBTAG00000006479	411	214	197		ENSBTAG00000006479	435	208	227		ENSBTAG00000006479	545	251	294		ENSBTAG00000006479	464	220	244
	ENSBTAG00000002463	767	525	564		ENSBTAG00000002463	546	350	383		ENSBTAG00000002463	762	547	521		ENSBTAG00000002463	559	408	388		ENSBTAG00000002463	379	257	247		ENSBTAG00000002463	758	518	519		ENSBTAG00000002463	623	429	404		ENSBTAG00000002463	605	413	424		ENSBTAG00000002463	628	457	416		ENSBTAG00000002463	691	479	509
	ENSBTAG00000048473	0	0	0		ENSBTAG00000048473	0	0	0		ENSBTAG00000048473	0	0	0		ENSBTAG00000048473	0	0	0		ENSBTAG00000048473	0	0	0		ENSBTAG00000048473	0	0	0		ENSBTAG00000048473	0	0	0		ENSBTAG00000048473	0	0	0		ENSBTAG00000048473	1	1	0		ENSBTAG00000048473	0	0	0
	ENSBTAG00000002462	293	166	143		ENSBTAG00000002462	237	120	125		ENSBTAG00000002462	328	175	162		ENSBTAG00000002462	267	142	134		ENSBTAG00000002462	194	109	90		ENSBTAG00000002462	294	146	167		ENSBTAG00000002462	223	124	108		ENSBTAG00000002462	244	129	125		ENSBTAG00000002462	238	128	122		ENSBTAG00000002462	273	151	138
	ENSBTAG00000023377	6	3	3		ENSBTAG00000023377	6	3	3		ENSBTAG00000023377	0	0	0		ENSBTAG00000023377	17	9	8		ENSBTAG00000023377	179	79	100		ENSBTAG00000023377	0	0	0		ENSBTAG00000023377	14	6	8		ENSBTAG00000023377	4	2	2		ENSBTAG00000023377	1	0	1		ENSBTAG00000023377	27	13	14
	ENSBTAG00000030592	3	2	1		ENSBTAG00000030592	4	1	3		ENSBTAG00000030592	0	0	0		ENSBTAG00000030592	2	0	2		ENSBTAG00000030592	1	0	1		ENSBTAG00000030592	0	0	0		ENSBTAG00000030592	0	0	0		ENSBTAG00000030592	1	0	1		ENSBTAG00000030592	2	0	2		ENSBTAG00000030592	6	4	2
	ENSBTAG00000023375	170	74	98		ENSBTAG00000023375	152	82	77		ENSBTAG00000023375	204	102	106		ENSBTAG00000023375	174	84	100		ENSBTAG00000023375	150	84	71		ENSBTAG00000023375	199	105	97		ENSBTAG00000023375	154	79	76		ENSBTAG00000023375	150	70	81		ENSBTAG00000023375	169	86	87		ENSBTAG00000023375	172	86	86
	ENSBTAG00000019202	425	226	201		ENSBTAG00000019202	411	216	202		ENSBTAG00000019202	510	266	248		ENSBTAG00000019202	423	208	225		ENSBTAG00000019202	618	301	322		ENSBTAG00000019202	555	270	288		ENSBTAG00000019202	525	256	270		ENSBTAG00000019202	436	208	229		ENSBTAG00000019202	556	290	270		ENSBTAG00000019202	582	286	296
	ENSBTAG00000051541	65	30	35		ENSBTAG00000051541	67	38	29		ENSBTAG00000051541	95	44	51		ENSBTAG00000051541	40	19	21		ENSBTAG00000051541	24	13	11		ENSBTAG00000051541	79	42	37		ENSBTAG00000051541	82	34	48		ENSBTAG00000051541	66	31	35		ENSBTAG00000051541	85	34	51		ENSBTAG00000051541	76	40	36
	ENSBTAG00000040193	18	11	7		ENSBTAG00000040193	23	15	8		ENSBTAG00000040193	42	18	24		ENSBTAG00000040193	13	8	5		ENSBTAG00000040193	11	7	4		ENSBTAG00000040193	44	25	19		ENSBTAG00000040193	23	11	12		ENSBTAG00000040193	24	14	10		ENSBTAG00000040193	49	24	25		ENSBTAG00000040193	22	12	10
	ENSBTAG00000002460	457	241	216		ENSBTAG00000002460	395	222	173		ENSBTAG00000002460	534	285	249		ENSBTAG00000002460	237	112	125		ENSBTAG00000002460	291	139	152		ENSBTAG00000002460	721	355	367		ENSBTAG00000002460	432	226	206		ENSBTAG00000002460	418	220	198		ENSBTAG00000002460	437	196	242		ENSBTAG00000002460	531	262	269
	ENSBTAG00000051036	0	0	0		ENSBTAG00000051036	0	0	0		ENSBTAG00000051036	0	0	0		ENSBTAG00000051036	0	0	0		ENSBTAG00000051036	0	0	0		ENSBTAG00000051036	0	0	0		ENSBTAG00000051036	0	0	0		ENSBTAG00000051036	0	0	0		ENSBTAG00000051036	0	0	0		ENSBTAG00000051036	0	0	0
	ENSBTAG00000002767	9	6	3		ENSBTAG00000002767	14	5	9		ENSBTAG00000002767	16	9	7		ENSBTAG00000002767	21	8	13		ENSBTAG00000002767	192	95	97		ENSBTAG00000002767	21	8	13		ENSBTAG00000002767	26	11	15		ENSBTAG00000002767	13	5	8		ENSBTAG00000002767	13	2	11		ENSBTAG00000002767	50	25	25
	ENSBTAG00000010485	653	333	320		ENSBTAG00000010485	730	342	388		ENSBTAG00000010485	643	326	317		ENSBTAG00000010485	576	271	305		ENSBTAG00000010485	632	322	310		ENSBTAG00000010485	793	372	421		ENSBTAG00000010485	795	406	389		ENSBTAG00000010485	530	264	266		ENSBTAG00000010485	720	343	377		ENSBTAG00000010485	753	366	387
	ENSBTAG00000003718	337	235	234		ENSBTAG00000003718	249	153	207		ENSBTAG00000003718	345	245	266		ENSBTAG00000003718	165	119	117		ENSBTAG00000003718	218	168	139		ENSBTAG00000003718	618	406	385		ENSBTAG00000003718	280	213	184		ENSBTAG00000003718	242	164	180		ENSBTAG00000003718	368	239	250		ENSBTAG00000003718	202	144	153
	ENSBTAG00000008359	0	0	0		ENSBTAG00000008359	0	0	0		ENSBTAG00000008359	0	0	0		ENSBTAG00000008359	0	0	0		ENSBTAG00000008359	0	0	0		ENSBTAG00000008359	0	0	0		ENSBTAG00000008359	1	1	0		ENSBTAG00000008359	0	0	0		ENSBTAG00000008359	0	0	0		ENSBTAG00000008359	0	0	0
	ENSBTAG00000050978	5	2	3		ENSBTAG00000050978	3	2	1		ENSBTAG00000050978	0	0	0		ENSBTAG00000050978	2	1	1		ENSBTAG00000050978	12	6	6		ENSBTAG00000050978	5	3	2		ENSBTAG00000050978	10	7	3		ENSBTAG00000050978	2	0	2		ENSBTAG00000050978	15	9	6		ENSBTAG00000050978	3	1	2
	ENSBTAG00000037393	222	108	114		ENSBTAG00000037393	179	99	82		ENSBTAG00000037393	201	118	84		ENSBTAG00000037393	187	102	86		ENSBTAG00000037393	120	61	59		ENSBTAG00000037393	208	92	116		ENSBTAG00000037393	208	109	101		ENSBTAG00000037393	189	94	97		ENSBTAG00000037393	223	124	102		ENSBTAG00000037393	176	78	98
	ENSBTAG00000019129	186	162	157		ENSBTAG00000019129	201	167	145		ENSBTAG00000019129	248	198	216		ENSBTAG00000019129	124	96	99		ENSBTAG00000019129	109	86	112		ENSBTAG00000019129	304	241	236		ENSBTAG00000019129	225	165	177		ENSBTAG00000019129	218	156	164		ENSBTAG00000019129	202	150	173		ENSBTAG00000019129	220	168	147
	ENSBTAG00000009235	11	8	3		ENSBTAG00000009235	14	7	9		ENSBTAG00000009235	9	6	4		ENSBTAG00000009235	9	6	4		ENSBTAG00000009235	15	10	5		ENSBTAG00000009235	14	11	3		ENSBTAG00000009235	9	3	8		ENSBTAG00000009235	17	13	6		ENSBTAG00000009235	15	11	7		ENSBTAG00000009235	23	12	11
	ENSBTAG00000009232	174	100	74		ENSBTAG00000009232	173	92	81		ENSBTAG00000009232	193	101	92		ENSBTAG00000009232	276	125	151		ENSBTAG00000009232	316	164	152		ENSBTAG00000009232	305	157	148		ENSBTAG00000009232	217	116	101		ENSBTAG00000009232	159	91	68		ENSBTAG00000009232	243	116	127		ENSBTAG00000009232	198	99	99
	ENSBTAG00000043271	0	0	0		ENSBTAG00000043271	0	0	0		ENSBTAG00000043271	0	0	0		ENSBTAG00000043271	0	0	0		ENSBTAG00000043271	0	0	0		ENSBTAG00000043271	0	0	0		ENSBTAG00000043271	0	0	0		ENSBTAG00000043271	0	0	0		ENSBTAG00000043271	0	0	0		ENSBTAG00000043271	0	0	0
	ENSBTAG00000054655	0	0	0		ENSBTAG00000054655	0	0	0		ENSBTAG00000054655	0	0	0		ENSBTAG00000054655	0	0	0		ENSBTAG00000054655	5	1	4		ENSBTAG00000054655	0	0	0		ENSBTAG00000054655	1	0	1		ENSBTAG00000054655	0	0	0		ENSBTAG00000054655	0	0	0		ENSBTAG00000054655	1	1	0
	ENSBTAG00000012463	41	22	19		ENSBTAG00000012463	66	25	41		ENSBTAG00000012463	53	23	30		ENSBTAG00000012463	46	25	21		ENSBTAG00000012463	100	55	45		ENSBTAG00000012463	84	37	47		ENSBTAG00000012463	63	42	21		ENSBTAG00000012463	47	23	24		ENSBTAG00000012463	60	27	33		ENSBTAG00000012463	76	43	33
	ENSBTAG00000024815	107	56	51		ENSBTAG00000024815	138	75	63		ENSBTAG00000024815	82	38	44		ENSBTAG00000024815	136	62	74		ENSBTAG00000024815	235	119	116		ENSBTAG00000024815	174	73	101		ENSBTAG00000024815	141	80	61		ENSBTAG00000024815	108	59	49		ENSBTAG00000024815	166	96	70		ENSBTAG00000024815	169	80	89
	ENSBTAG00000048450	0	0	0		ENSBTAG00000048450	0	0	0		ENSBTAG00000048450	0	0	0		ENSBTAG00000048450	0	0	0		ENSBTAG00000048450	0	0	0		ENSBTAG00000048450	0	0	0		ENSBTAG00000048450	0	0	0		ENSBTAG00000048450	0	0	0		ENSBTAG00000048450	0	0	0		ENSBTAG00000048450	0	0	0
	ENSBTAG00000036262	287	137	150		ENSBTAG00000036262	493	231	262		ENSBTAG00000036262	398	193	205		ENSBTAG00000036262	389	202	187		ENSBTAG00000036262	451	236	215		ENSBTAG00000036262	592	271	321		ENSBTAG00000036262	419	203	216		ENSBTAG00000036262	321	162	159		ENSBTAG00000036262	331	162	169		ENSBTAG00000036262	368	170	198
	ENSBTAG00000011377	0	0	0		ENSBTAG00000011377	0	0	0		ENSBTAG00000011377	0	0	0		ENSBTAG00000011377	0	0	0		ENSBTAG00000011377	2	2	0		ENSBTAG00000011377	0	0	0		ENSBTAG00000011377	0	0	0		ENSBTAG00000011377	0	0	0		ENSBTAG00000011377	2	2	0		ENSBTAG00000011377	0	0	0
	ENSBTAG00000050181	0	0	0		ENSBTAG00000050181	0	0	0		ENSBTAG00000050181	0	0	0		ENSBTAG00000050181	0	0	0		ENSBTAG00000050181	0	0	0		ENSBTAG00000050181	0	0	0		ENSBTAG00000050181	0	0	0		ENSBTAG00000050181	0	0	0		ENSBTAG00000050181	0	0	0		ENSBTAG00000050181	0	0	0
	ENSBTAG00000008240	0	0	0		ENSBTAG00000008240	0	0	0		ENSBTAG00000008240	0	0	0		ENSBTAG00000008240	0	0	0		ENSBTAG00000008240	2	0	2		ENSBTAG00000008240	0	0	0		ENSBTAG00000008240	0	0	0		ENSBTAG00000008240	0	0	0		ENSBTAG00000008240	0	0	0		ENSBTAG00000008240	0	0	0
	ENSBTAG00000051065	0	0	0		ENSBTAG00000051065	0	0	0		ENSBTAG00000051065	0	0	0		ENSBTAG00000051065	0	0	0		ENSBTAG00000051065	0	0	0		ENSBTAG00000051065	0	0	0		ENSBTAG00000051065	0	0	0		ENSBTAG00000051065	0	0	0		ENSBTAG00000051065	0	0	0		ENSBTAG00000051065	0	0	0
	ENSBTAG00000003916	301	153	148		ENSBTAG00000003916	362	175	187		ENSBTAG00000003916	405	199	206		ENSBTAG00000003916	267	141	126		ENSBTAG00000003916	270	138	132		ENSBTAG00000003916	433	211	222		ENSBTAG00000003916	368	169	199		ENSBTAG00000003916	307	169	138		ENSBTAG00000003916	284	133	151		ENSBTAG00000003916	325	164	161
	ENSBTAG00000054907	1	1	0		ENSBTAG00000054907	0	0	0		ENSBTAG00000054907	0	0	0		ENSBTAG00000054907	0	0	0		ENSBTAG00000054907	5	5	0		ENSBTAG00000054907	1	1	0		ENSBTAG00000054907	0	0	0		ENSBTAG00000054907	0	0	0		ENSBTAG00000054907	0	0	0		ENSBTAG00000054907	0	0	0
	ENSBTAG00000053091	0	0	0		ENSBTAG00000053091	1	1	0		ENSBTAG00000053091	0	0	0		ENSBTAG00000053091	0	0	0		ENSBTAG00000053091	1	1	0		ENSBTAG00000053091	0	0	0		ENSBTAG00000053091	0	0	0		ENSBTAG00000053091	0	0	0		ENSBTAG00000053091	0	0	0		ENSBTAG00000053091	0	0	0
	ENSBTAG00000004891	272	138	134		ENSBTAG00000004891	214	100	114		ENSBTAG00000004891	273	150	123		ENSBTAG00000004891	239	112	127		ENSBTAG00000004891	135	60	75		ENSBTAG00000004891	331	165	166		ENSBTAG00000004891	189	101	88		ENSBTAG00000004891	202	97	105		ENSBTAG00000004891	235	106	129		ENSBTAG00000004891	248	121	127
	ENSBTAG00000045043	0	0	0		ENSBTAG00000045043	0	0	0		ENSBTAG00000045043	0	0	0		ENSBTAG00000045043	0	0	0		ENSBTAG00000045043	0	0	0		ENSBTAG00000045043	0	0	0		ENSBTAG00000045043	0	0	0		ENSBTAG00000045043	0	0	0		ENSBTAG00000045043	0	0	0		ENSBTAG00000045043	0	0	0
	ENSBTAG00000043669	0	0	0		ENSBTAG00000043669	0	0	0		ENSBTAG00000043669	0	0	0		ENSBTAG00000043669	0	0	0		ENSBTAG00000043669	0	0	0		ENSBTAG00000043669	0	0	0		ENSBTAG00000043669	0	0	0		ENSBTAG00000043669	0	0	0		ENSBTAG00000043669	0	0	0		ENSBTAG00000043669	0	0	0
	ENSBTAG00000030593	11	4	7		ENSBTAG00000030593	5	2	3		ENSBTAG00000030593	3	1	2		ENSBTAG00000030593	151	76	75		ENSBTAG00000030593	117	50	67		ENSBTAG00000030593	1	1	0		ENSBTAG00000030593	3	2	1		ENSBTAG00000030593	0	0	0		ENSBTAG00000030593	2	1	1		ENSBTAG00000030593	18	13	5
	ENSBTAG00000035144	29	17	15		ENSBTAG00000035144	27	13	17		ENSBTAG00000035144	15	9	8		ENSBTAG00000035144	29	22	15		ENSBTAG00000035144	37	21	16		ENSBTAG00000035144	62	28	34		ENSBTAG00000035144	63	33	34		ENSBTAG00000035144	16	9	9		ENSBTAG00000035144	49	24	29		ENSBTAG00000035144	18	9	10
	ENSBTAG00000051752	0	0	0		ENSBTAG00000051752	0	0	0		ENSBTAG00000051752	0	0	0		ENSBTAG00000051752	6	4	2		ENSBTAG00000051752	8	7	1		ENSBTAG00000051752	0	0	0		ENSBTAG00000051752	1	1	0		ENSBTAG00000051752	0	0	0		ENSBTAG00000051752	0	0	0		ENSBTAG00000051752	0	0	0
	ENSBTAG00000054315	474	216	261		ENSBTAG00000054315	436	225	214		ENSBTAG00000054315	614	343	273		ENSBTAG00000054315	377	182	203		ENSBTAG00000054315	217	112	105		ENSBTAG00000054315	569	293	276		ENSBTAG00000054315	358	177	185		ENSBTAG00000054315	349	176	175		ENSBTAG00000054315	455	216	243		ENSBTAG00000054315	568	291	278
	ENSBTAG00000054327	0	0	0		ENSBTAG00000054327	0	0	0		ENSBTAG00000054327	0	0	0		ENSBTAG00000054327	0	0	0		ENSBTAG00000054327	1	1	0		ENSBTAG00000054327	0	0	0		ENSBTAG00000054327	0	0	0		ENSBTAG00000054327	0	0	0		ENSBTAG00000054327	0	0	0		ENSBTAG00000054327	0	0	0
	ENSBTAG00000000502	0	0	0		ENSBTAG00000000502	1	0	1		ENSBTAG00000000502	0	0	0		ENSBTAG00000000502	0	0	0		ENSBTAG00000000502	0	0	0		ENSBTAG00000000502	0	0	0		ENSBTAG00000000502	0	0	0		ENSBTAG00000000502	0	0	0		ENSBTAG00000000502	0	0	0		ENSBTAG00000000502	0	0	0
	ENSBTAG00000052803	83	43	40		ENSBTAG00000052803	98	45	53		ENSBTAG00000052803	89	48	41		ENSBTAG00000052803	30	14	16		ENSBTAG00000052803	61	27	34		ENSBTAG00000052803	178	95	83		ENSBTAG00000052803	97	52	45		ENSBTAG00000052803	75	45	30		ENSBTAG00000052803	128	66	62		ENSBTAG00000052803	72	34	38
	ENSBTAG00000045974	1	1	0		ENSBTAG00000045974	1	0	1		ENSBTAG00000045974	0	0	0		ENSBTAG00000045974	0	0	0		ENSBTAG00000045974	1	1	0		ENSBTAG00000045974	1	0	1		ENSBTAG00000045974	0	0	0		ENSBTAG00000045974	0	0	0		ENSBTAG00000045974	1	1	0		ENSBTAG00000045974	0	0	0
	ENSBTAG00000054674	0	0	0		ENSBTAG00000054674	0	0	0		ENSBTAG00000054674	0	0	0		ENSBTAG00000054674	0	0	0		ENSBTAG00000054674	0	0	0		ENSBTAG00000054674	0	0	0		ENSBTAG00000054674	0	0	0		ENSBTAG00000054674	0	0	0		ENSBTAG00000054674	0	0	0		ENSBTAG00000054674	0	0	0
	ENSBTAG00000052583	0	0	0		ENSBTAG00000052583	0	0	0		ENSBTAG00000052583	0	0	0		ENSBTAG00000052583	0	0	0		ENSBTAG00000052583	0	0	0		ENSBTAG00000052583	0	0	0		ENSBTAG00000052583	0	0	0		ENSBTAG00000052583	0	0	0		ENSBTAG00000052583	0	0	0		ENSBTAG00000052583	0	0	0
	ENSBTAG00000009942	209	107	102		ENSBTAG00000009942	322	155	167		ENSBTAG00000009942	226	121	105		ENSBTAG00000009942	496	230	266		ENSBTAG00000009942	468	255	213		ENSBTAG00000009942	409	207	202		ENSBTAG00000009942	263	127	136		ENSBTAG00000009942	220	117	103		ENSBTAG00000009942	235	113	123		ENSBTAG00000009942	320	145	175
	ENSBTAG00000054477	0	0	0		ENSBTAG00000054477	0	0	0		ENSBTAG00000054477	0	0	0		ENSBTAG00000054477	0	0	0		ENSBTAG00000054477	0	0	0		ENSBTAG00000054477	0	0	0		ENSBTAG00000054477	0	0	0		ENSBTAG00000054477	0	0	0		ENSBTAG00000054477	0	0	0		ENSBTAG00000054477	0	0	0
	ENSBTAG00000049193	1	1	0		ENSBTAG00000049193	0	0	0		ENSBTAG00000049193	0	0	0		ENSBTAG00000049193	0	0	0		ENSBTAG00000049193	0	0	0		ENSBTAG00000049193	0	0	0		ENSBTAG00000049193	0	0	0		ENSBTAG00000049193	0	0	0		ENSBTAG00000049193	1	1	0		ENSBTAG00000049193	2	2	0
	ENSBTAG00000048417	3	2	1		ENSBTAG00000048417	3	1	2		ENSBTAG00000048417	0	0	0		ENSBTAG00000048417	2	1	1		ENSBTAG00000048417	1	1	0		ENSBTAG00000048417	1	0	1		ENSBTAG00000048417	2	2	0		ENSBTAG00000048417	4	2	2		ENSBTAG00000048417	2	0	2		ENSBTAG00000048417	1	1	0
	ENSBTAG00000045258	0	0	0		ENSBTAG00000045258	0	0	0		ENSBTAG00000045258	0	0	0		ENSBTAG00000045258	0	0	0		ENSBTAG00000045258	0	0	0		ENSBTAG00000045258	0	0	0		ENSBTAG00000045258	0	0	0		ENSBTAG00000045258	0	0	0		ENSBTAG00000045258	0	0	0		ENSBTAG00000045258	0	0	0
	ENSBTAG00000050198	0	0	0		ENSBTAG00000050198	0	0	0		ENSBTAG00000050198	0	0	0		ENSBTAG00000050198	0	0	0		ENSBTAG00000050198	0	0	0		ENSBTAG00000050198	0	0	0		ENSBTAG00000050198	0	0	0		ENSBTAG00000050198	0	0	0		ENSBTAG00000050198	0	0	0		ENSBTAG00000050198	0	0	0
	ENSBTAG00000036933	0	0	0		ENSBTAG00000036933	0	0	0		ENSBTAG00000036933	0	0	0		ENSBTAG00000036933	0	0	0		ENSBTAG00000036933	0	0	0		ENSBTAG00000036933	0	0	0		ENSBTAG00000036933	0	0	0		ENSBTAG00000036933	0	0	0		ENSBTAG00000036933	0	0	0		ENSBTAG00000036933	0	0	0
	ENSBTAG00000009219	3	0	3		ENSBTAG00000009219	1	0	1		ENSBTAG00000009219	2	1	1		ENSBTAG00000009219	2	2	0		ENSBTAG00000009219	0	0	0		ENSBTAG00000009219	2	1	1		ENSBTAG00000009219	2	2	0		ENSBTAG00000009219	0	0	0		ENSBTAG00000009219	1	1	0		ENSBTAG00000009219	0	0	0
	ENSBTAG00000053095	0	0	0		ENSBTAG00000053095	0	0	0		ENSBTAG00000053095	0	0	0		ENSBTAG00000053095	0	0	0		ENSBTAG00000053095	0	0	0		ENSBTAG00000053095	0	0	0		ENSBTAG00000053095	0	0	0		ENSBTAG00000053095	0	0	0		ENSBTAG00000053095	0	0	0		ENSBTAG00000053095	0	0	0
	ENSBTAG00000030581	228	116	112		ENSBTAG00000030581	256	123	133		ENSBTAG00000030581	224	114	110		ENSBTAG00000030581	381	190	191		ENSBTAG00000030581	313	157	156		ENSBTAG00000030581	308	155	153		ENSBTAG00000030581	284	152	132		ENSBTAG00000030581	223	115	108		ENSBTAG00000030581	246	129	118		ENSBTAG00000030581	327	172	155
	ENSBTAG00000021910	374	169	205		ENSBTAG00000021910	317	156	161		ENSBTAG00000021910	334	165	169		ENSBTAG00000021910	646	305	341		ENSBTAG00000021910	627	311	316		ENSBTAG00000021910	492	258	234		ENSBTAG00000021910	378	187	191		ENSBTAG00000021910	356	179	177		ENSBTAG00000021910	425	201	224		ENSBTAG00000021910	431	222	209
	ENSBTAG00000054926	80	42	38		ENSBTAG00000054926	45	24	21		ENSBTAG00000054926	42	24	18		ENSBTAG00000054926	103	54	49		ENSBTAG00000054926	86	31	55		ENSBTAG00000054926	77	37	40		ENSBTAG00000054926	81	42	39		ENSBTAG00000054926	56	32	24		ENSBTAG00000054926	53	21	32		ENSBTAG00000054926	66	34	32
	ENSBTAG00000026156	29	11	18		ENSBTAG00000026156	12	8	4		ENSBTAG00000026156	18	9	9		ENSBTAG00000026156	674	314	360		ENSBTAG00000026156	474	218	256		ENSBTAG00000026156	15	8	7		ENSBTAG00000026156	7	3	4		ENSBTAG00000026156	34	15	19		ENSBTAG00000026156	24	13	11		ENSBTAG00000026156	22	10	12
	ENSBTAG00000021158	183	99	84		ENSBTAG00000021158	184	96	88		ENSBTAG00000021158	149	75	74		ENSBTAG00000021158	619	304	315		ENSBTAG00000021158	291	158	133		ENSBTAG00000021158	170	83	87		ENSBTAG00000021158	187	96	91		ENSBTAG00000021158	132	55	77		ENSBTAG00000021158	127	68	59		ENSBTAG00000021158	127	68	59
	ENSBTAG00000007939	181	91	90		ENSBTAG00000007939	140	71	69		ENSBTAG00000007939	201	106	95		ENSBTAG00000007939	231	138	93		ENSBTAG00000007939	355	188	167		ENSBTAG00000007939	201	98	103		ENSBTAG00000007939	209	104	105		ENSBTAG00000007939	135	76	59		ENSBTAG00000007939	163	88	75		ENSBTAG00000007939	183	108	75
	ENSBTAG00000009128	0	0	0		ENSBTAG00000009128	0	0	0		ENSBTAG00000009128	0	0	0		ENSBTAG00000009128	0	0	0		ENSBTAG00000009128	0	0	0		ENSBTAG00000009128	0	0	0		ENSBTAG00000009128	0	0	0		ENSBTAG00000009128	0	0	0		ENSBTAG00000009128	0	0	0		ENSBTAG00000009128	0	0	0
	ENSBTAG00000039151	11	9	2		ENSBTAG00000039151	4	0	4		ENSBTAG00000039151	3	2	1		ENSBTAG00000039151	6	5	1		ENSBTAG00000039151	0	0	0		ENSBTAG00000039151	3	1	2		ENSBTAG00000039151	5	3	2		ENSBTAG00000039151	7	3	4		ENSBTAG00000039151	3	1	2		ENSBTAG00000039151	7	3	4
	ENSBTAG00000046393	0	0	0		ENSBTAG00000046393	0	0	0		ENSBTAG00000046393	0	0	0		ENSBTAG00000046393	0	0	0		ENSBTAG00000046393	0	0	0		ENSBTAG00000046393	0	0	0		ENSBTAG00000046393	1	0	1		ENSBTAG00000046393	0	0	0		ENSBTAG00000046393	0	0	0		ENSBTAG00000046393	0	0	0
	ENSBTAG00000046959	994	548	581		ENSBTAG00000046959	840	480	492		ENSBTAG00000046959	1023	583	597		ENSBTAG00000046959	878	482	521		ENSBTAG00000046959	607	363	353		ENSBTAG00000046959	1275	699	744		ENSBTAG00000046959	926	551	522		ENSBTAG00000046959	819	467	467		ENSBTAG00000046959	1049	601	628		ENSBTAG00000046959	1012	585	575
	ENSBTAG00000023675	208	172	171		ENSBTAG00000023675	256	187	201		ENSBTAG00000023675	229	205	180		ENSBTAG00000023675	184	137	172		ENSBTAG00000023675	136	142	103		ENSBTAG00000023675	228	209	187		ENSBTAG00000023675	283	228	202		ENSBTAG00000023675	168	150	133		ENSBTAG00000023675	277	233	224		ENSBTAG00000023675	285	201	232
	ENSBTAG00000007970	265	143	122		ENSBTAG00000007970	220	117	103		ENSBTAG00000007970	282	140	142		ENSBTAG00000007970	334	168	166		ENSBTAG00000007970	206	108	98		ENSBTAG00000007970	311	163	148		ENSBTAG00000007970	252	124	128		ENSBTAG00000007970	261	121	140		ENSBTAG00000007970	256	133	123		ENSBTAG00000007970	250	124	126
	ENSBTAG00000050305	0	0	0		ENSBTAG00000050305	0	0	0		ENSBTAG00000050305	0	0	0		ENSBTAG00000050305	0	0	0		ENSBTAG00000050305	0	0	0		ENSBTAG00000050305	0	0	0		ENSBTAG00000050305	0	0	0		ENSBTAG00000050305	0	0	0		ENSBTAG00000050305	0	0	0		ENSBTAG00000050305	0	0	0
	ENSBTAG00000045590	0	0	0		ENSBTAG00000045590	2	1	1		ENSBTAG00000045590	1	0	1		ENSBTAG00000045590	0	0	0		ENSBTAG00000045590	0	0	0		ENSBTAG00000045590	1	0	1		ENSBTAG00000045590	1	0	1		ENSBTAG00000045590	0	0	0		ENSBTAG00000045590	0	0	0		ENSBTAG00000045590	0	0	0
	ENSBTAG00000012798	0	0	0		ENSBTAG00000012798	2	0	2		ENSBTAG00000012798	29	15	14		ENSBTAG00000012798	0	0	0		ENSBTAG00000012798	17	9	8		ENSBTAG00000012798	13	8	5		ENSBTAG00000012798	9	5	4		ENSBTAG00000012798	7	2	5		ENSBTAG00000012798	20	4	16		ENSBTAG00000012798	13	6	7
	ENSBTAG00000048493	37	21	16		ENSBTAG00000048493	33	16	17		ENSBTAG00000048493	39	20	19		ENSBTAG00000048493	72	38	34		ENSBTAG00000048493	93	41	52		ENSBTAG00000048493	36	12	24		ENSBTAG00000048493	44	25	19		ENSBTAG00000048493	44	20	24		ENSBTAG00000048493	35	17	18		ENSBTAG00000048493	56	21	35
	ENSBTAG00000052043	0	0	0		ENSBTAG00000052043	0	0	0		ENSBTAG00000052043	0	0	0		ENSBTAG00000052043	0	0	0		ENSBTAG00000052043	0	0	0		ENSBTAG00000052043	0	0	0		ENSBTAG00000052043	0	0	0		ENSBTAG00000052043	0	0	0		ENSBTAG00000052043	0	0	0		ENSBTAG00000052043	0	0	0
	ENSBTAG00000047978	0	0	0		ENSBTAG00000047978	0	0	0		ENSBTAG00000047978	0	0	0		ENSBTAG00000047978	0	0	0		ENSBTAG00000047978	0	0	0		ENSBTAG00000047978	0	0	0		ENSBTAG00000047978	0	0	0		ENSBTAG00000047978	0	0	0		ENSBTAG00000047978	0	0	0		ENSBTAG00000047978	0	0	0
	ENSBTAG00000054712	0	0	0		ENSBTAG00000054712	0	0	0		ENSBTAG00000054712	0	0	0		ENSBTAG00000054712	0	0	0		ENSBTAG00000054712	0	0	0		ENSBTAG00000054712	0	0	0		ENSBTAG00000054712	0	0	0		ENSBTAG00000054712	0	0	0		ENSBTAG00000054712	0	0	0		ENSBTAG00000054712	0	0	0
	ENSBTAG00000044913	0	0	0		ENSBTAG00000044913	0	0	0		ENSBTAG00000044913	0	0	0		ENSBTAG00000044913	0	0	0		ENSBTAG00000044913	0	0	0		ENSBTAG00000044913	0	0	0		ENSBTAG00000044913	0	0	0		ENSBTAG00000044913	0	0	0		ENSBTAG00000044913	0	0	0		ENSBTAG00000044913	0	0	0
	ENSBTAG00000043126	0	0	0		ENSBTAG00000043126	0	0	0		ENSBTAG00000043126	0	0	0		ENSBTAG00000043126	0	0	0		ENSBTAG00000043126	1	1	0		ENSBTAG00000043126	0	0	0		ENSBTAG00000043126	0	0	0		ENSBTAG00000043126	0	0	0		ENSBTAG00000043126	0	0	0		ENSBTAG00000043126	1	1	0
	ENSBTAG00000044291	0	0	0		ENSBTAG00000044291	2	0	2		ENSBTAG00000044291	0	0	0		ENSBTAG00000044291	1	1	0		ENSBTAG00000044291	0	0	0		ENSBTAG00000044291	0	0	0		ENSBTAG00000044291	0	0	0		ENSBTAG00000044291	2	1	1		ENSBTAG00000044291	1	0	1		ENSBTAG00000044291	0	0	0
	ENSBTAG00000055042	0	0	0		ENSBTAG00000055042	1	1	0		ENSBTAG00000055042	2	2	0		ENSBTAG00000055042	2	0	2		ENSBTAG00000055042	3	1	2		ENSBTAG00000055042	8	4	4		ENSBTAG00000055042	4	1	3		ENSBTAG00000055042	3	2	1		ENSBTAG00000055042	0	0	0		ENSBTAG00000055042	4	2	2
	ENSBTAG00000029452	0	0	0		ENSBTAG00000029452	0	0	0		ENSBTAG00000029452	0	0	0		ENSBTAG00000029452	0	0	0		ENSBTAG00000029452	0	0	0		ENSBTAG00000029452	0	0	0		ENSBTAG00000029452	0	0	0		ENSBTAG00000029452	0	0	0		ENSBTAG00000029452	0	0	0		ENSBTAG00000029452	0	0	0
	ENSBTAG00000013806	45	21	24		ENSBTAG00000013806	46	23	23		ENSBTAG00000013806	58	32	26		ENSBTAG00000013806	52	22	30		ENSBTAG00000013806	45	20	25		ENSBTAG00000013806	69	34	35		ENSBTAG00000013806	35	24	11		ENSBTAG00000013806	42	19	23		ENSBTAG00000013806	54	30	24		ENSBTAG00000013806	29	16	13
	ENSBTAG00000046385	643	348	295		ENSBTAG00000046385	641	330	311		ENSBTAG00000046385	681	371	310		ENSBTAG00000046385	728	367	361		ENSBTAG00000046385	652	319	336		ENSBTAG00000046385	645	329	317		ENSBTAG00000046385	720	346	374		ENSBTAG00000046385	616	304	312		ENSBTAG00000046385	676	326	350		ENSBTAG00000046385	801	401	400
	ENSBTAG00000004061	9	3	6		ENSBTAG00000004061	6	4	2		ENSBTAG00000004061	9	5	4		ENSBTAG00000004061	6	5	1		ENSBTAG00000004061	10	4	9		ENSBTAG00000004061	15	5	11		ENSBTAG00000004061	13	9	4		ENSBTAG00000004061	16	9	7		ENSBTAG00000004061	12	5	7		ENSBTAG00000004061	12	5	7
	ENSBTAG00000006811	8	3	5		ENSBTAG00000006811	2	2	0		ENSBTAG00000006811	6	3	3		ENSBTAG00000006811	1	1	0		ENSBTAG00000006811	2	1	1		ENSBTAG00000006811	0	0	0		ENSBTAG00000006811	10	5	5		ENSBTAG00000006811	5	2	3		ENSBTAG00000006811	10	4	6		ENSBTAG00000006811	15	6	9
	ENSBTAG00000031891	87	39	48		ENSBTAG00000031891	14	6	8		ENSBTAG00000031891	16	8	8		ENSBTAG00000031891	229	116	113		ENSBTAG00000031891	58	27	31		ENSBTAG00000031891	15	8	7		ENSBTAG00000031891	5	3	2		ENSBTAG00000031891	14	9	5		ENSBTAG00000031891	8	3	5		ENSBTAG00000031891	9	6	3
	ENSBTAG00000023652	4555	2250	2305		ENSBTAG00000023652	2482	1244	1238		ENSBTAG00000023652	3804	1845	1959		ENSBTAG00000023652	3299	1661	1638		ENSBTAG00000023652	1519	770	749		ENSBTAG00000023652	2775	1385	1390		ENSBTAG00000023652	2201	1086	1115		ENSBTAG00000023652	6024	2982	3042		ENSBTAG00000023652	3679	1876	1803		ENSBTAG00000023652	2547	1272	1275
	ENSBTAG00000000746	210	108	102		ENSBTAG00000000746	239	137	102		ENSBTAG00000000746	253	107	146		ENSBTAG00000000746	401	200	201		ENSBTAG00000000746	649	324	325		ENSBTAG00000000746	301	164	137		ENSBTAG00000000746	213	101	112		ENSBTAG00000000746	224	98	126		ENSBTAG00000000746	270	140	130		ENSBTAG00000000746	387	182	205
	ENSBTAG00000046279	0	0	0		ENSBTAG00000046279	0	0	0		ENSBTAG00000046279	0	0	0		ENSBTAG00000046279	0	0	0		ENSBTAG00000046279	0	0	0		ENSBTAG00000046279	0	0	0		ENSBTAG00000046279	0	0	0		ENSBTAG00000046279	0	0	0		ENSBTAG00000046279	0	0	0		ENSBTAG00000046279	0	0	0
	ENSBTAG00000012401	3	0	3		ENSBTAG00000012401	1	1	0		ENSBTAG00000012401	0	0	0		ENSBTAG00000012401	0	0	0		ENSBTAG00000012401	0	0	0		ENSBTAG00000012401	5	2	3		ENSBTAG00000012401	1	0	1		ENSBTAG00000012401	2	1	1		ENSBTAG00000012401	2	0	2		ENSBTAG00000012401	1	1	0
	ENSBTAG00000005155	270	124	146		ENSBTAG00000005155	272	126	146		ENSBTAG00000005155	282	135	147		ENSBTAG00000005155	211	111	100		ENSBTAG00000005155	146	72	74		ENSBTAG00000005155	334	189	145		ENSBTAG00000005155	213	95	118		ENSBTAG00000005155	286	153	133		ENSBTAG00000005155	277	146	131		ENSBTAG00000005155	255	133	122
	ENSBTAG00000005162	4	2	2		ENSBTAG00000005162	0	0	0		ENSBTAG00000005162	0	0	0		ENSBTAG00000005162	11	5	6		ENSBTAG00000005162	37	14	23		ENSBTAG00000005162	8	3	5		ENSBTAG00000005162	10	5	5		ENSBTAG00000005162	4	3	1		ENSBTAG00000005162	4	2	2		ENSBTAG00000005162	8	5	3
	ENSBTAG00000015728	800	393	407		ENSBTAG00000015728	549	275	274		ENSBTAG00000015728	685	339	346		ENSBTAG00000015728	533	271	262		ENSBTAG00000015728	242	105	137		ENSBTAG00000015728	587	278	309		ENSBTAG00000015728	502	230	272		ENSBTAG00000015728	793	390	403		ENSBTAG00000015728	682	345	337		ENSBTAG00000015728	516	252	264
	ENSBTAG00000045781	0	0	0		ENSBTAG00000045781	0	0	0		ENSBTAG00000045781	0	0	0		ENSBTAG00000045781	0	0	0		ENSBTAG00000045781	0	0	0		ENSBTAG00000045781	1	1	0		ENSBTAG00000045781	0	0	0		ENSBTAG00000045781	0	0	0		ENSBTAG00000045781	0	0	0		ENSBTAG00000045781	0	0	0
	ENSBTAG00000031802	0	0	0		ENSBTAG00000031802	2	2	0		ENSBTAG00000031802	0	0	0		ENSBTAG00000031802	1	1	0		ENSBTAG00000031802	11	5	6		ENSBTAG00000031802	2	1	1		ENSBTAG00000031802	11	7	4		ENSBTAG00000031802	10	4	6		ENSBTAG00000031802	2	2	0		ENSBTAG00000031802	9	0	9
	ENSBTAG00000034182	7	1	6		ENSBTAG00000034182	12	5	7		ENSBTAG00000034182	8	2	6		ENSBTAG00000034182	0	0	0		ENSBTAG00000034182	4	2	2		ENSBTAG00000034182	20	14	6		ENSBTAG00000034182	5	1	4		ENSBTAG00000034182	8	3	5		ENSBTAG00000034182	6	3	3		ENSBTAG00000034182	9	2	7
	ENSBTAG00000023814	982	505	477		ENSBTAG00000023814	793	395	398		ENSBTAG00000023814	1067	535	532		ENSBTAG00000023814	152	73	79		ENSBTAG00000023814	419	203	216		ENSBTAG00000023814	1510	733	777		ENSBTAG00000023814	883	428	455		ENSBTAG00000023814	765	366	399		ENSBTAG00000023814	766	370	396		ENSBTAG00000023814	723	373	350
	ENSBTAG00000050258	244	122	122		ENSBTAG00000050258	174	84	90		ENSBTAG00000050258	213	109	104		ENSBTAG00000050258	279	144	135		ENSBTAG00000050258	127	74	53		ENSBTAG00000050258	167	92	75		ENSBTAG00000050258	186	94	92		ENSBTAG00000050258	251	134	117		ENSBTAG00000050258	225	104	121		ENSBTAG00000050258	222	100	122
	ENSBTAG00000020073	129	72	57		ENSBTAG00000020073	135	80	55		ENSBTAG00000020073	145	74	71		ENSBTAG00000020073	155	78	77		ENSBTAG00000020073	268	141	127		ENSBTAG00000020073	231	102	129		ENSBTAG00000020073	131	67	64		ENSBTAG00000020073	143	73	70		ENSBTAG00000020073	152	73	79		ENSBTAG00000020073	148	77	71
	ENSBTAG00000018994	2	1	1		ENSBTAG00000018994	5	5	0		ENSBTAG00000018994	0	0	0		ENSBTAG00000018994	8	5	3		ENSBTAG00000018994	90	50	40		ENSBTAG00000018994	0	0	0		ENSBTAG00000018994	5	1	4		ENSBTAG00000018994	2	1	1		ENSBTAG00000018994	0	0	0		ENSBTAG00000018994	15	6	9
	ENSBTAG00000010874	0	0	0		ENSBTAG00000010874	0	0	0		ENSBTAG00000010874	0	0	0		ENSBTAG00000010874	0	0	0		ENSBTAG00000010874	1	0	1		ENSBTAG00000010874	0	0	0		ENSBTAG00000010874	0	0	0		ENSBTAG00000010874	0	0	0		ENSBTAG00000010874	0	0	0		ENSBTAG00000010874	0	0	0
	ENSBTAG00000044111	146	72	74		ENSBTAG00000044111	139	66	73		ENSBTAG00000044111	130	70	60		ENSBTAG00000044111	215	109	106		ENSBTAG00000044111	90	45	45		ENSBTAG00000044111	126	66	60		ENSBTAG00000044111	126	61	65		ENSBTAG00000044111	166	90	76		ENSBTAG00000044111	178	88	90		ENSBTAG00000044111	164	77	87
	ENSBTAG00000000752	279	145	134		ENSBTAG00000000752	208	104	104		ENSBTAG00000000752	364	176	188		ENSBTAG00000000752	56	22	34		ENSBTAG00000000752	96	46	50		ENSBTAG00000000752	488	230	258		ENSBTAG00000000752	224	105	119		ENSBTAG00000000752	226	113	113		ENSBTAG00000000752	237	106	131		ENSBTAG00000000752	236	120	116
	ENSBTAG00000047076	0	0	0		ENSBTAG00000047076	0	0	0		ENSBTAG00000047076	0	0	0		ENSBTAG00000047076	0	0	0		ENSBTAG00000047076	0	0	0		ENSBTAG00000047076	0	0	0		ENSBTAG00000047076	0	0	0		ENSBTAG00000047076	0	0	0		ENSBTAG00000047076	0	0	0		ENSBTAG00000047076	0	0	0
	ENSBTAG00000019376	10382	5177	5205		ENSBTAG00000019376	11611	5758	5853		ENSBTAG00000019376	10615	5253	5362		ENSBTAG00000019376	11778	5953	5825		ENSBTAG00000019376	6871	3433	3438		ENSBTAG00000019376	10543	5257	5286		ENSBTAG00000019376	14189	7056	7133		ENSBTAG00000019376	11811	5899	5912		ENSBTAG00000019376	19373	9582	9791		ENSBTAG00000019376	12883	6401	6482
	ENSBTAG00000049158	91	46	45		ENSBTAG00000049158	47	24	23		ENSBTAG00000049158	58	28	30		ENSBTAG00000049158	159	74	85		ENSBTAG00000049158	77	37	40		ENSBTAG00000049158	60	37	23		ENSBTAG00000049158	79	44	35		ENSBTAG00000049158	53	28	25		ENSBTAG00000049158	71	36	35		ENSBTAG00000049158	70	31	39
	ENSBTAG00000055206	3	3	0		ENSBTAG00000055206	6	5	1		ENSBTAG00000055206	5	5	0		ENSBTAG00000055206	11	7	4		ENSBTAG00000055206	3	1	2		ENSBTAG00000055206	2	1	1		ENSBTAG00000055206	3	0	3		ENSBTAG00000055206	4	2	2		ENSBTAG00000055206	2	1	1		ENSBTAG00000055206	1	0	1
	ENSBTAG00000050699	0	0	0		ENSBTAG00000050699	2	1	1		ENSBTAG00000050699	4	3	1		ENSBTAG00000050699	2	2	0		ENSBTAG00000050699	4	2	2		ENSBTAG00000050699	1	0	1		ENSBTAG00000050699	1	0	1		ENSBTAG00000050699	2	0	2		ENSBTAG00000050699	2	1	1		ENSBTAG00000050699	0	0	0
	ENSBTAG00000004538	1	1	0		ENSBTAG00000004538	1	0	1		ENSBTAG00000004538	0	0	0		ENSBTAG00000004538	0	0	0		ENSBTAG00000004538	0	0	0		ENSBTAG00000004538	0	0	0		ENSBTAG00000004538	0	0	0		ENSBTAG00000004538	0	0	0		ENSBTAG00000004538	0	0	0		ENSBTAG00000004538	0	0	0
	ENSBTAG00000042804	0	0	0		ENSBTAG00000042804	0	0	0		ENSBTAG00000042804	0	0	0		ENSBTAG00000042804	0	0	0		ENSBTAG00000042804	0	0	0		ENSBTAG00000042804	0	0	0		ENSBTAG00000042804	0	0	0		ENSBTAG00000042804	0	0	0		ENSBTAG00000042804	0	0	0		ENSBTAG00000042804	1	0	1
	ENSBTAG00000048531	0	0	0		ENSBTAG00000048531	0	0	0		ENSBTAG00000048531	0	0	0		ENSBTAG00000048531	0	0	0		ENSBTAG00000048531	0	0	0		ENSBTAG00000048531	0	0	0		ENSBTAG00000048531	0	0	0		ENSBTAG00000048531	0	0	0		ENSBTAG00000048531	0	0	0		ENSBTAG00000048531	0	0	0
	ENSBTAG00000010091	179	91	88		ENSBTAG00000010091	195	96	99		ENSBTAG00000010091	258	125	133		ENSBTAG00000010091	238	106	132		ENSBTAG00000010091	106	59	47		ENSBTAG00000010091	259	134	125		ENSBTAG00000010091	237	120	117		ENSBTAG00000010091	187	90	97		ENSBTAG00000010091	210	103	107		ENSBTAG00000010091	237	123	114
	ENSBTAG00000047147	193	99	109		ENSBTAG00000047147	228	117	123		ENSBTAG00000047147	167	93	82		ENSBTAG00000047147	411	230	211		ENSBTAG00000047147	474	258	247		ENSBTAG00000047147	478	255	245		ENSBTAG00000047147	298	159	159		ENSBTAG00000047147	271	146	146		ENSBTAG00000047147	309	164	157		ENSBTAG00000047147	265	141	138
	ENSBTAG00000006174	4	3	1		ENSBTAG00000006174	1	1	0		ENSBTAG00000006174	0	0	0		ENSBTAG00000006174	2	0	2		ENSBTAG00000006174	5	2	3		ENSBTAG00000006174	1	1	0		ENSBTAG00000006174	2	1	1		ENSBTAG00000006174	3	3	0		ENSBTAG00000006174	0	0	0		ENSBTAG00000006174	0	0	0
	ENSBTAG00000040393	0	0	0		ENSBTAG00000040393	0	0	0		ENSBTAG00000040393	0	0	0		ENSBTAG00000040393	0	0	0		ENSBTAG00000040393	0	0	0		ENSBTAG00000040393	0	0	0		ENSBTAG00000040393	0	0	0		ENSBTAG00000040393	0	0	0		ENSBTAG00000040393	0	0	0		ENSBTAG00000040393	0	0	0
	ENSBTAG00000051758	0	0	0		ENSBTAG00000051758	0	0	0		ENSBTAG00000051758	0	0	0		ENSBTAG00000051758	0	0	0		ENSBTAG00000051758	0	0	0		ENSBTAG00000051758	0	0	0		ENSBTAG00000051758	0	0	0		ENSBTAG00000051758	0	0	0		ENSBTAG00000051758	0	0	0		ENSBTAG00000051758	0	0	0
	ENSBTAG00000015546	262	148	129		ENSBTAG00000015546	257	141	128		ENSBTAG00000015546	276	143	141		ENSBTAG00000015546	200	116	114		ENSBTAG00000015546	141	90	82		ENSBTAG00000015546	402	194	230		ENSBTAG00000015546	193	111	102		ENSBTAG00000015546	209	111	119		ENSBTAG00000015546	201	100	113		ENSBTAG00000015546	209	117	106
	ENSBTAG00000001416	0	0	0		ENSBTAG00000001416	0	0	0		ENSBTAG00000001416	0	0	0		ENSBTAG00000001416	0	0	0		ENSBTAG00000001416	0	0	0		ENSBTAG00000001416	0	0	0		ENSBTAG00000001416	0	0	0		ENSBTAG00000001416	0	0	0		ENSBTAG00000001416	0	0	0		ENSBTAG00000001416	0	0	0
	ENSBTAG00000048630	0	0	0		ENSBTAG00000048630	0	0	0		ENSBTAG00000048630	0	0	0		ENSBTAG00000048630	0	0	0		ENSBTAG00000048630	0	0	0		ENSBTAG00000048630	0	0	0		ENSBTAG00000048630	0	0	0		ENSBTAG00000048630	0	0	0		ENSBTAG00000048630	1	0	1		ENSBTAG00000048630	2	2	0
	ENSBTAG00000052028	0	0	0		ENSBTAG00000052028	0	0	0		ENSBTAG00000052028	0	0	0		ENSBTAG00000052028	0	0	0		ENSBTAG00000052028	0	0	0		ENSBTAG00000052028	0	0	0		ENSBTAG00000052028	0	0	0		ENSBTAG00000052028	0	0	0		ENSBTAG00000052028	0	0	0		ENSBTAG00000052028	0	0	0
	ENSBTAG00000054232	0	0	0		ENSBTAG00000054232	0	0	0		ENSBTAG00000054232	0	0	0		ENSBTAG00000054232	0	0	0		ENSBTAG00000054232	0	0	0		ENSBTAG00000054232	0	0	0		ENSBTAG00000054232	0	0	0		ENSBTAG00000054232	0	0	0		ENSBTAG00000054232	0	0	0		ENSBTAG00000054232	0	0	0
	ENSBTAG00000050430	0	0	0		ENSBTAG00000050430	0	0	0		ENSBTAG00000050430	0	0	0		ENSBTAG00000050430	0	0	0		ENSBTAG00000050430	0	0	0		ENSBTAG00000050430	0	0	0		ENSBTAG00000050430	0	0	0		ENSBTAG00000050430	0	0	0		ENSBTAG00000050430	0	0	0		ENSBTAG00000050430	0	0	0
	ENSBTAG00000048736	39	14	25		ENSBTAG00000048736	11	4	7		ENSBTAG00000048736	40	22	18		ENSBTAG00000048736	49	16	33		ENSBTAG00000048736	13	7	6		ENSBTAG00000048736	24	14	10		ENSBTAG00000048736	36	22	14		ENSBTAG00000048736	31	16	15		ENSBTAG00000048736	37	11	26		ENSBTAG00000048736	22	7	15
	ENSBTAG00000052415	0	0	0		ENSBTAG00000052415	0	0	0		ENSBTAG00000052415	0	0	0		ENSBTAG00000052415	0	0	0		ENSBTAG00000052415	0	0	0		ENSBTAG00000052415	0	0	0		ENSBTAG00000052415	0	0	0		ENSBTAG00000052415	0	0	0		ENSBTAG00000052415	0	0	0		ENSBTAG00000052415	0	0	0
	ENSBTAG00000047651	0	0	0		ENSBTAG00000047651	0	0	0		ENSBTAG00000047651	0	0	0		ENSBTAG00000047651	0	0	0		ENSBTAG00000047651	0	0	0		ENSBTAG00000047651	0	0	0		ENSBTAG00000047651	0	0	0		ENSBTAG00000047651	0	0	0		ENSBTAG00000047651	0	0	0		ENSBTAG00000047651	0	0	0
	ENSBTAG00000054488	0	0	0		ENSBTAG00000054488	0	0	0		ENSBTAG00000054488	0	0	0		ENSBTAG00000054488	0	0	0		ENSBTAG00000054488	0	0	0		ENSBTAG00000054488	0	0	0		ENSBTAG00000054488	0	0	0		ENSBTAG00000054488	0	0	0		ENSBTAG00000054488	0	0	0		ENSBTAG00000054488	0	0	0
	ENSBTAG00000022908	0	0	0		ENSBTAG00000022908	0	0	0		ENSBTAG00000022908	0	0	0		ENSBTAG00000022908	0	0	0		ENSBTAG00000022908	0	0	0		ENSBTAG00000022908	0	0	0		ENSBTAG00000022908	0	0	0		ENSBTAG00000022908	0	0	0		ENSBTAG00000022908	0	0	0		ENSBTAG00000022908	0	0	0
	ENSBTAG00000017490	590	301	289		ENSBTAG00000017490	551	267	284		ENSBTAG00000017490	545	295	250		ENSBTAG00000017490	553	278	275		ENSBTAG00000017490	526	265	261		ENSBTAG00000017490	763	384	379		ENSBTAG00000017490	917	464	453		ENSBTAG00000017490	541	272	269		ENSBTAG00000017490	945	482	463		ENSBTAG00000017490	873	456	417
	ENSBTAG00000049102	1	0	1		ENSBTAG00000049102	6	3	3		ENSBTAG00000049102	3	1	2		ENSBTAG00000049102	8	4	4		ENSBTAG00000049102	3	0	3		ENSBTAG00000049102	1	0	1		ENSBTAG00000049102	4	1	3		ENSBTAG00000049102	3	2	1		ENSBTAG00000049102	2	0	2		ENSBTAG00000049102	1	1	0
	ENSBTAG00000012023	0	0	0		ENSBTAG00000012023	0	0	0		ENSBTAG00000012023	0	0	0		ENSBTAG00000012023	0	0	0		ENSBTAG00000012023	0	0	0		ENSBTAG00000012023	0	0	0		ENSBTAG00000012023	0	0	0		ENSBTAG00000012023	0	0	0		ENSBTAG00000012023	0	0	0		ENSBTAG00000012023	0	0	0
	ENSBTAG00000053325	0	0	0		ENSBTAG00000053325	0	0	0		ENSBTAG00000053325	0	0	0		ENSBTAG00000053325	0	0	0		ENSBTAG00000053325	0	0	0		ENSBTAG00000053325	0	0	0		ENSBTAG00000053325	0	0	0		ENSBTAG00000053325	0	0	0		ENSBTAG00000053325	0	0	0		ENSBTAG00000053325	0	0	0
	ENSBTAG00000051584	0	0	0		ENSBTAG00000051584	0	0	0		ENSBTAG00000051584	0	0	0		ENSBTAG00000051584	0	0	0		ENSBTAG00000051584	0	0	0		ENSBTAG00000051584	0	0	0		ENSBTAG00000051584	0	0	0		ENSBTAG00000051584	0	0	0		ENSBTAG00000051584	0	0	0		ENSBTAG00000051584	0	0	0
	ENSBTAG00000049601	0	0	0		ENSBTAG00000049601	0	0	0		ENSBTAG00000049601	0	0	0		ENSBTAG00000049601	0	0	0		ENSBTAG00000049601	0	0	0		ENSBTAG00000049601	0	0	0		ENSBTAG00000049601	0	0	0		ENSBTAG00000049601	0	0	0		ENSBTAG00000049601	0	0	0		ENSBTAG00000049601	0	0	0
	ENSBTAG00000051784	0	0	0		ENSBTAG00000051784	0	0	0		ENSBTAG00000051784	0	0	0		ENSBTAG00000051784	0	0	0		ENSBTAG00000051784	0	0	0		ENSBTAG00000051784	0	0	0		ENSBTAG00000051784	0	0	0		ENSBTAG00000051784	0	0	0		ENSBTAG00000051784	0	0	0		ENSBTAG00000051784	0	0	0
	ENSBTAG00000051905	0	0	0		ENSBTAG00000051905	0	0	0		ENSBTAG00000051905	0	0	0		ENSBTAG00000051905	0	0	0		ENSBTAG00000051905	0	0	0		ENSBTAG00000051905	0	0	0		ENSBTAG00000051905	0	0	0		ENSBTAG00000051905	0	0	0		ENSBTAG00000051905	0	0	0		ENSBTAG00000051905	0	0	0
	ENSBTAG00000033437	0	0	0		ENSBTAG00000033437	0	0	0		ENSBTAG00000033437	0	0	0		ENSBTAG00000033437	0	0	0		ENSBTAG00000033437	0	0	0		ENSBTAG00000033437	0	0	0		ENSBTAG00000033437	0	0	0		ENSBTAG00000033437	0	0	0		ENSBTAG00000033437	0	0	0		ENSBTAG00000033437	0	0	0
	ENSBTAG00000051566	0	0	0		ENSBTAG00000051566	0	0	0		ENSBTAG00000051566	0	0	0		ENSBTAG00000051566	0	0	0		ENSBTAG00000051566	0	0	0		ENSBTAG00000051566	0	0	0		ENSBTAG00000051566	0	0	0		ENSBTAG00000051566	0	0	0		ENSBTAG00000051566	0	0	0		ENSBTAG00000051566	0	0	0
	ENSBTAG00000050543	0	0	0		ENSBTAG00000050543	0	0	0		ENSBTAG00000050543	0	0	0		ENSBTAG00000050543	0	0	0		ENSBTAG00000050543	0	0	0		ENSBTAG00000050543	0	0	0		ENSBTAG00000050543	0	0	0		ENSBTAG00000050543	0	0	0		ENSBTAG00000050543	0	0	0		ENSBTAG00000050543	0	0	0
	ENSBTAG00000052122	0	0	0		ENSBTAG00000052122	0	0	0		ENSBTAG00000052122	0	0	0		ENSBTAG00000052122	0	0	0		ENSBTAG00000052122	0	0	0		ENSBTAG00000052122	0	0	0		ENSBTAG00000052122	0	0	0		ENSBTAG00000052122	0	0	0		ENSBTAG00000052122	0	0	0		ENSBTAG00000052122	0	0	0
	ENSBTAG00000044603	0	0	0		ENSBTAG00000044603	0	0	0		ENSBTAG00000044603	0	0	0		ENSBTAG00000044603	0	0	0		ENSBTAG00000044603	0	0	0		ENSBTAG00000044603	0	0	0		ENSBTAG00000044603	0	0	0		ENSBTAG00000044603	0	0	0		ENSBTAG00000044603	0	0	0		ENSBTAG00000044603	0	0	0
	ENSBTAG00000049354	0	0	0		ENSBTAG00000049354	0	0	0		ENSBTAG00000049354	0	0	0		ENSBTAG00000049354	0	0	0		ENSBTAG00000049354	0	0	0		ENSBTAG00000049354	0	0	0		ENSBTAG00000049354	0	0	0		ENSBTAG00000049354	0	0	0		ENSBTAG00000049354	0	0	0		ENSBTAG00000049354	0	0	0
	ENSBTAG00000037965	16	7	9		ENSBTAG00000037965	8	4	4		ENSBTAG00000037965	14	5	9		ENSBTAG00000037965	18	8	10		ENSBTAG00000037965	10	5	5		ENSBTAG00000037965	13	6	7		ENSBTAG00000037965	9	3	6		ENSBTAG00000037965	16	9	7		ENSBTAG00000037965	26	9	17		ENSBTAG00000037965	6	2	4
	ENSBTAG00000050787	0	0	0		ENSBTAG00000050787	0	0	0		ENSBTAG00000050787	0	0	0		ENSBTAG00000050787	0	0	0		ENSBTAG00000050787	0	0	0		ENSBTAG00000050787	0	0	0		ENSBTAG00000050787	0	0	0		ENSBTAG00000050787	0	0	0		ENSBTAG00000050787	0	0	0		ENSBTAG00000050787	0	0	0
	ENSBTAG00000012867	359	179	180		ENSBTAG00000012867	363	170	193		ENSBTAG00000012867	375	203	172		ENSBTAG00000012867	331	161	170		ENSBTAG00000012867	393	194	199		ENSBTAG00000012867	497	233	264		ENSBTAG00000012867	357	182	175		ENSBTAG00000012867	320	163	157		ENSBTAG00000012867	418	218	200		ENSBTAG00000012867	336	173	163
	ENSBTAG00000002896	362	180	182		ENSBTAG00000002896	414	200	214		ENSBTAG00000002896	431	220	211		ENSBTAG00000002896	298	152	146		ENSBTAG00000002896	469	231	238		ENSBTAG00000002896	571	296	275		ENSBTAG00000002896	460	226	234		ENSBTAG00000002896	374	206	168		ENSBTAG00000002896	448	219	229		ENSBTAG00000002896	473	235	238
	ENSBTAG00000053167	0	0	0		ENSBTAG00000053167	0	0	0		ENSBTAG00000053167	0	0	0		ENSBTAG00000053167	0	0	0		ENSBTAG00000053167	0	0	0		ENSBTAG00000053167	0	0	0		ENSBTAG00000053167	0	0	0		ENSBTAG00000053167	0	0	0		ENSBTAG00000053167	0	0	0		ENSBTAG00000053167	0	0	0
	ENSBTAG00000027782	0	0	0		ENSBTAG00000027782	0	0	0		ENSBTAG00000027782	0	0	0		ENSBTAG00000027782	0	0	0		ENSBTAG00000027782	0	0	0		ENSBTAG00000027782	0	0	0		ENSBTAG00000027782	0	0	0		ENSBTAG00000027782	0	0	0		ENSBTAG00000027782	0	0	0		ENSBTAG00000027782	0	0	0
	ENSBTAG00000020996	760	368	392		ENSBTAG00000020996	530	261	269		ENSBTAG00000020996	845	401	444		ENSBTAG00000020996	655	327	328		ENSBTAG00000020996	448	230	218		ENSBTAG00000020996	486	242	244		ENSBTAG00000020996	823	442	381		ENSBTAG00000020996	675	342	333		ENSBTAG00000020996	699	365	334		ENSBTAG00000020996	669	323	346
	ENSBTAG00000043742	0	0	0		ENSBTAG00000043742	0	0	0		ENSBTAG00000043742	0	0	0		ENSBTAG00000043742	0	0	0		ENSBTAG00000043742	0	0	0		ENSBTAG00000043742	0	0	0		ENSBTAG00000043742	0	0	0		ENSBTAG00000043742	0	0	0		ENSBTAG00000043742	0	0	0		ENSBTAG00000043742	0	0	0
	ENSBTAG00000049543	11	3	8		ENSBTAG00000049543	9	6	3		ENSBTAG00000049543	17	7	10		ENSBTAG00000049543	27	14	13		ENSBTAG00000049543	8	6	2		ENSBTAG00000049543	8	4	4		ENSBTAG00000049543	12	8	4		ENSBTAG00000049543	12	8	4		ENSBTAG00000049543	8	6	2		ENSBTAG00000049543	18	13	5
	ENSBTAG00000016954	211	107	104		ENSBTAG00000016954	216	97	119		ENSBTAG00000016954	252	122	130		ENSBTAG00000016954	190	93	97		ENSBTAG00000016954	149	74	75		ENSBTAG00000016954	324	173	151		ENSBTAG00000016954	137	70	67		ENSBTAG00000016954	165	78	87		ENSBTAG00000016954	244	120	124		ENSBTAG00000016954	180	74	106
	ENSBTAG00000020997	1	1	0		ENSBTAG00000020997	1	1	0		ENSBTAG00000020997	0	0	0		ENSBTAG00000020997	0	0	0		ENSBTAG00000020997	7	3	4		ENSBTAG00000020997	0	0	0		ENSBTAG00000020997	0	0	0		ENSBTAG00000020997	0	0	0		ENSBTAG00000020997	0	0	0		ENSBTAG00000020997	4	4	0
	ENSBTAG00000028582	0	0	0		ENSBTAG00000028582	0	0	0		ENSBTAG00000028582	0	0	0		ENSBTAG00000028582	0	0	0		ENSBTAG00000028582	0	0	0		ENSBTAG00000028582	0	0	0		ENSBTAG00000028582	0	0	0		ENSBTAG00000028582	0	0	0		ENSBTAG00000028582	0	0	0		ENSBTAG00000028582	0	0	0
	ENSBTAG00000004124	160	87	73		ENSBTAG00000004124	174	96	78		ENSBTAG00000004124	172	92	80		ENSBTAG00000004124	188	88	100		ENSBTAG00000004124	208	101	107		ENSBTAG00000004124	249	121	128		ENSBTAG00000004124	169	75	94		ENSBTAG00000004124	118	60	58		ENSBTAG00000004124	158	73	85		ENSBTAG00000004124	152	77	75
	ENSBTAG00000044934	0	0	0		ENSBTAG00000044934	0	0	0		ENSBTAG00000044934	0	0	0		ENSBTAG00000044934	0	0	0		ENSBTAG00000044934	0	0	0		ENSBTAG00000044934	0	0	0		ENSBTAG00000044934	0	0	0		ENSBTAG00000044934	0	0	0		ENSBTAG00000044934	0	0	0		ENSBTAG00000044934	0	0	0
	ENSBTAG00000023666	0	0	0		ENSBTAG00000023666	0	0	0		ENSBTAG00000023666	0	0	0		ENSBTAG00000023666	0	0	0		ENSBTAG00000023666	0	0	0		ENSBTAG00000023666	0	0	0		ENSBTAG00000023666	0	0	0		ENSBTAG00000023666	0	0	0		ENSBTAG00000023666	0	0	0		ENSBTAG00000023666	0	0	0
	ENSBTAG00000049814	6	3	3		ENSBTAG00000049814	1	0	1		ENSBTAG00000049814	4	2	2		ENSBTAG00000049814	12	7	5		ENSBTAG00000049814	23	9	14		ENSBTAG00000049814	3	0	3		ENSBTAG00000049814	15	9	6		ENSBTAG00000049814	5	4	1		ENSBTAG00000049814	3	2	1		ENSBTAG00000049814	6	6	0
	ENSBTAG00000012497	1788	905	883		ENSBTAG00000012497	1624	812	812		ENSBTAG00000012497	1728	887	841		ENSBTAG00000012497	1484	761	723		ENSBTAG00000012497	1319	650	669		ENSBTAG00000012497	2102	1043	1059		ENSBTAG00000012497	1507	751	756		ENSBTAG00000012497	1543	733	810		ENSBTAG00000012497	1876	922	954		ENSBTAG00000012497	1763	859	904
	ENSBTAG00000004471	458	231	227		ENSBTAG00000004471	407	207	200		ENSBTAG00000004471	486	255	231		ENSBTAG00000004471	478	238	240		ENSBTAG00000004471	587	278	309		ENSBTAG00000004471	943	464	479		ENSBTAG00000004471	415	205	210		ENSBTAG00000004471	506	279	227		ENSBTAG00000004471	476	225	251		ENSBTAG00000004471	455	230	225
	ENSBTAG00000049541	1	0	1		ENSBTAG00000049541	8	4	4		ENSBTAG00000049541	5	2	3		ENSBTAG00000049541	1	0	1		ENSBTAG00000049541	19	10	9		ENSBTAG00000049541	27	11	16		ENSBTAG00000049541	9	9	0		ENSBTAG00000049541	10	6	4		ENSBTAG00000049541	15	4	11		ENSBTAG00000049541	0	0	0
	ENSBTAG00000014889	593	308	285		ENSBTAG00000014889	611	287	324		ENSBTAG00000014889	741	376	365		ENSBTAG00000014889	323	176	147		ENSBTAG00000014889	570	296	274		ENSBTAG00000014889	1301	641	660		ENSBTAG00000014889	671	329	342		ENSBTAG00000014889	673	320	353		ENSBTAG00000014889	873	434	439		ENSBTAG00000014889	757	379	378
	ENSBTAG00000013662	4	2	2		ENSBTAG00000013662	5	2	3		ENSBTAG00000013662	1	0	1		ENSBTAG00000013662	1	0	1		ENSBTAG00000013662	1	1	0		ENSBTAG00000013662	4	3	1		ENSBTAG00000013662	11	6	5		ENSBTAG00000013662	6	2	4		ENSBTAG00000013662	2	2	0		ENSBTAG00000013662	2	0	2
	ENSBTAG00000013663	389	199	202		ENSBTAG00000013663	226	121	108		ENSBTAG00000013663	327	150	187		ENSBTAG00000013663	393	206	194		ENSBTAG00000013663	113	57	57		ENSBTAG00000013663	307	169	139		ENSBTAG00000013663	256	116	144		ENSBTAG00000013663	261	141	126		ENSBTAG00000013663	225	119	107		ENSBTAG00000013663	306	136	175
	ENSBTAG00000013664	8	9	11		ENSBTAG00000013664	6	6	3		ENSBTAG00000013664	1	6	5		ENSBTAG00000013664	15	11	11		ENSBTAG00000013664	75	32	44		ENSBTAG00000013664	8	3	6		ENSBTAG00000013664	32	19	17		ENSBTAG00000013664	3	4	5		ENSBTAG00000013664	2	0	3		ENSBTAG00000013664	26	14	17
	ENSBTAG00000013667	0	0	0		ENSBTAG00000013667	4	3	1		ENSBTAG00000013667	2	0	2		ENSBTAG00000013667	3	1	2		ENSBTAG00000013667	4	4	0		ENSBTAG00000013667	1	1	0		ENSBTAG00000013667	6	4	2		ENSBTAG00000013667	3	2	1		ENSBTAG00000013667	9	5	4		ENSBTAG00000013667	4	2	2
	ENSBTAG00000051079	16	9	7		ENSBTAG00000051079	8	7	1		ENSBTAG00000051079	14	6	8		ENSBTAG00000051079	20	11	9		ENSBTAG00000051079	20	12	8		ENSBTAG00000051079	4	3	1		ENSBTAG00000051079	7	5	2		ENSBTAG00000051079	2	1	1		ENSBTAG00000051079	11	8	3		ENSBTAG00000051079	11	9	2
	ENSBTAG00000015010	527	263	264		ENSBTAG00000015010	429	216	213		ENSBTAG00000015010	667	338	329		ENSBTAG00000015010	665	350	315		ENSBTAG00000015010	470	232	238		ENSBTAG00000015010	508	239	269		ENSBTAG00000015010	554	288	266		ENSBTAG00000015010	487	240	247		ENSBTAG00000015010	538	269	269		ENSBTAG00000015010	701	338	363
	ENSBTAG00000004833	269	135	134		ENSBTAG00000004833	225	114	111		ENSBTAG00000004833	283	145	138		ENSBTAG00000004833	414	188	226		ENSBTAG00000004833	229	119	110		ENSBTAG00000004833	240	113	127		ENSBTAG00000004833	212	113	99		ENSBTAG00000004833	227	119	108		ENSBTAG00000004833	221	119	102		ENSBTAG00000004833	245	137	108
	ENSBTAG00000011742	13	9	4		ENSBTAG00000011742	15	6	9		ENSBTAG00000011742	12	9	3		ENSBTAG00000011742	29	13	16		ENSBTAG00000011742	76	32	44		ENSBTAG00000011742	13	9	4		ENSBTAG00000011742	40	21	19		ENSBTAG00000011742	9	6	3		ENSBTAG00000011742	20	11	9		ENSBTAG00000011742	13	7	6
	ENSBTAG00000014302	1379	692	687		ENSBTAG00000014302	1011	516	495		ENSBTAG00000014302	1513	778	735		ENSBTAG00000014302	2067	1063	1004		ENSBTAG00000014302	1043	523	520		ENSBTAG00000014302	1242	609	633		ENSBTAG00000014302	1037	505	532		ENSBTAG00000014302	1061	542	521		ENSBTAG00000014302	1137	571	566		ENSBTAG00000014302	1118	576	543
	ENSBTAG00000034442	521	303	242		ENSBTAG00000034442	465	242	255		ENSBTAG00000034442	549	297	285		ENSBTAG00000034442	620	355	310		ENSBTAG00000034442	279	145	151		ENSBTAG00000034442	576	305	323		ENSBTAG00000034442	369	206	191		ENSBTAG00000034442	386	213	196		ENSBTAG00000034442	435	222	231		ENSBTAG00000034442	376	188	205
	ENSBTAG00000045333	0	9	15		ENSBTAG00000045333	0	17	15		ENSBTAG00000045333	0	16	17		ENSBTAG00000045333	0	21	24		ENSBTAG00000045333	0	12	5		ENSBTAG00000045333	0	25	27		ENSBTAG00000045333	0	14	14		ENSBTAG00000045333	0	10	11		ENSBTAG00000045333	0	7	11		ENSBTAG00000045333	0	10	6
	ENSBTAG00000013321	0	0	0		ENSBTAG00000013321	1	1	0		ENSBTAG00000013321	1	1	0		ENSBTAG00000013321	0	0	0		ENSBTAG00000013321	0	0	0		ENSBTAG00000013321	0	0	0		ENSBTAG00000013321	0	0	0		ENSBTAG00000013321	0	0	0		ENSBTAG00000013321	1	0	1		ENSBTAG00000013321	0	0	0
	ENSBTAG00000004459	288	138	150		ENSBTAG00000004459	368	175	193		ENSBTAG00000004459	431	216	215		ENSBTAG00000004459	255	125	130		ENSBTAG00000004459	254	122	132		ENSBTAG00000004459	306	142	164		ENSBTAG00000004459	461	234	227		ENSBTAG00000004459	399	214	185		ENSBTAG00000004459	329	163	166		ENSBTAG00000004459	489	243	246
	ENSBTAG00000012140	10	5	5		ENSBTAG00000012140	0	0	0		ENSBTAG00000012140	1	1	0		ENSBTAG00000012140	44	24	20		ENSBTAG00000012140	363	158	205		ENSBTAG00000012140	3	1	2		ENSBTAG00000012140	41	21	20		ENSBTAG00000012140	0	0	0		ENSBTAG00000012140	0	0	0		ENSBTAG00000012140	36	15	21
	ENSBTAG00000016363	1068	493	575		ENSBTAG00000016363	1004	483	521		ENSBTAG00000016363	1070	532	538		ENSBTAG00000016363	962	475	487		ENSBTAG00000016363	1107	571	536		ENSBTAG00000016363	1363	655	708		ENSBTAG00000016363	1249	609	640		ENSBTAG00000016363	1101	533	568		ENSBTAG00000016363	1155	565	590		ENSBTAG00000016363	1358	624	734
	ENSBTAG00000026836	0	0	0		ENSBTAG00000026836	1	1	0		ENSBTAG00000026836	0	0	0		ENSBTAG00000026836	1	0	1		ENSBTAG00000026836	7	3	4		ENSBTAG00000026836	0	0	0		ENSBTAG00000026836	0	0	0		ENSBTAG00000026836	0	0	0		ENSBTAG00000026836	0	0	0		ENSBTAG00000026836	0	0	0
	ENSBTAG00000053387	0	0	0		ENSBTAG00000053387	1	0	1		ENSBTAG00000053387	1	0	1		ENSBTAG00000053387	0	0	0		ENSBTAG00000053387	0	0	0		ENSBTAG00000053387	1	1	0		ENSBTAG00000053387	2	0	2		ENSBTAG00000053387	2	1	1		ENSBTAG00000053387	0	0	0		ENSBTAG00000053387	0	0	0
	ENSBTAG00000015662	31	16	15		ENSBTAG00000015662	30	18	12		ENSBTAG00000015662	16	8	8		ENSBTAG00000015662	53	31	22		ENSBTAG00000015662	48	25	23		ENSBTAG00000015662	35	23	12		ENSBTAG00000015662	33	19	14		ENSBTAG00000015662	23	14	9		ENSBTAG00000015662	52	21	31		ENSBTAG00000015662	23	11	12
	ENSBTAG00000016932	238	116	122		ENSBTAG00000016932	141	65	76		ENSBTAG00000016932	290	149	141		ENSBTAG00000016932	419	200	219		ENSBTAG00000016932	279	133	146		ENSBTAG00000016932	207	101	106		ENSBTAG00000016932	249	127	122		ENSBTAG00000016932	212	102	111		ENSBTAG00000016932	217	111	106		ENSBTAG00000016932	236	120	116
	ENSBTAG00000018731	7	2	5		ENSBTAG00000018731	13	7	6		ENSBTAG00000018731	16	7	9		ENSBTAG00000018731	22	8	14		ENSBTAG00000018731	23	12	11		ENSBTAG00000018731	13	5	8		ENSBTAG00000018731	11	2	9		ENSBTAG00000018731	6	5	2		ENSBTAG00000018731	6	4	2		ENSBTAG00000018731	14	7	7
	ENSBTAG00000024027	353	174	179		ENSBTAG00000024027	316	153	163		ENSBTAG00000024027	332	170	162		ENSBTAG00000024027	255	130	125		ENSBTAG00000024027	180	100	80		ENSBTAG00000024027	428	203	225		ENSBTAG00000024027	329	169	160		ENSBTAG00000024027	249	127	122		ENSBTAG00000024027	285	140	145		ENSBTAG00000024027	299	142	157
	ENSBTAG00000015069	1276	650	627		ENSBTAG00000015069	977	492	485		ENSBTAG00000015069	1373	689	684		ENSBTAG00000015069	1187	586	603		ENSBTAG00000015069	828	422	407		ENSBTAG00000015069	1403	726	677		ENSBTAG00000015069	1128	549	580		ENSBTAG00000015069	1102	522	580		ENSBTAG00000015069	1168	576	595		ENSBTAG00000015069	1254	641	613
	ENSBTAG00000013460	221	103	119		ENSBTAG00000013460	222	123	99		ENSBTAG00000013460	243	114	129		ENSBTAG00000013460	240	117	125		ENSBTAG00000013460	352	173	180		ENSBTAG00000013460	276	139	137		ENSBTAG00000013460	255	117	139		ENSBTAG00000013460	217	108	109		ENSBTAG00000013460	298	149	152		ENSBTAG00000013460	284	150	134
	ENSBTAG00000013461	8728	4359	4369		ENSBTAG00000013461	5857	2977	2880		ENSBTAG00000013461	8523	4311	4212		ENSBTAG00000013461	12422	6387	6035		ENSBTAG00000013461	4735	2414	2321		ENSBTAG00000013461	6102	3025	3077		ENSBTAG00000013461	5855	2930	2925		ENSBTAG00000013461	6212	3194	3018		ENSBTAG00000013461	6586	3334	3252		ENSBTAG00000013461	6766	3335	3432
	ENSBTAG00000013464	230	107	123		ENSBTAG00000013464	252	135	117		ENSBTAG00000013464	242	136	106		ENSBTAG00000013464	147	76	71		ENSBTAG00000013464	142	68	74		ENSBTAG00000013464	337	170	167		ENSBTAG00000013464	288	144	144		ENSBTAG00000013464	213	107	106		ENSBTAG00000013464	346	166	180		ENSBTAG00000013464	228	111	118
	ENSBTAG00000013465	293	140	153		ENSBTAG00000013465	284	140	144		ENSBTAG00000013465	266	137	129		ENSBTAG00000013465	457	216	241		ENSBTAG00000013465	255	119	136		ENSBTAG00000013465	426	207	219		ENSBTAG00000013465	280	147	133		ENSBTAG00000013465	285	137	148		ENSBTAG00000013465	294	150	144		ENSBTAG00000013465	437	211	226
	ENSBTAG00000048517	1	1	0		ENSBTAG00000048517	1	0	1		ENSBTAG00000048517	0	0	0		ENSBTAG00000048517	0	0	0		ENSBTAG00000048517	2	1	1		ENSBTAG00000048517	0	0	0		ENSBTAG00000048517	1	0	1		ENSBTAG00000048517	0	0	0		ENSBTAG00000048517	3	1	2		ENSBTAG00000048517	3	0	3
	ENSBTAG00000010987	124	66	58		ENSBTAG00000010987	66	29	37		ENSBTAG00000010987	54	24	30		ENSBTAG00000010987	131	62	69		ENSBTAG00000010987	344	159	185		ENSBTAG00000010987	48	30	18		ENSBTAG00000010987	99	54	45		ENSBTAG00000010987	48	30	18		ENSBTAG00000010987	92	45	47		ENSBTAG00000010987	152	73	79
	ENSBTAG00000045162	0	0	0		ENSBTAG00000045162	0	0	0		ENSBTAG00000045162	0	0	0		ENSBTAG00000045162	0	0	0		ENSBTAG00000045162	0	0	0		ENSBTAG00000045162	0	0	0		ENSBTAG00000045162	0	0	0		ENSBTAG00000045162	0	0	0		ENSBTAG00000045162	0	0	0		ENSBTAG00000045162	0	0	0
	ENSBTAG00000054676	0	0	0		ENSBTAG00000054676	0	0	0		ENSBTAG00000054676	0	0	0		ENSBTAG00000054676	0	0	0		ENSBTAG00000054676	0	0	0		ENSBTAG00000054676	0	0	0		ENSBTAG00000054676	0	0	0		ENSBTAG00000054676	0	0	0		ENSBTAG00000054676	0	0	0		ENSBTAG00000054676	0	0	0
	ENSBTAG00000044510	0	0	0		ENSBTAG00000044510	0	0	0		ENSBTAG00000044510	0	0	0		ENSBTAG00000044510	0	0	0		ENSBTAG00000044510	0	0	0		ENSBTAG00000044510	0	0	0		ENSBTAG00000044510	0	0	0		ENSBTAG00000044510	0	0	0		ENSBTAG00000044510	0	0	0		ENSBTAG00000044510	0	0	0
	ENSBTAG00000051892	0	0	0		ENSBTAG00000051892	0	0	0		ENSBTAG00000051892	0	0	0		ENSBTAG00000051892	0	0	0		ENSBTAG00000051892	0	0	0		ENSBTAG00000051892	0	0	0		ENSBTAG00000051892	0	0	0		ENSBTAG00000051892	0	0	0		ENSBTAG00000051892	0	0	0		ENSBTAG00000051892	0	0	0
	ENSBTAG00000003666	2	1	1		ENSBTAG00000003666	2	0	2		ENSBTAG00000003666	0	0	0		ENSBTAG00000003666	76	39	37		ENSBTAG00000003666	22	14	8		ENSBTAG00000003666	0	0	0		ENSBTAG00000003666	0	0	0		ENSBTAG00000003666	0	0	0		ENSBTAG00000003666	0	0	0		ENSBTAG00000003666	0	0	0
	ENSBTAG00000044968	0	0	0		ENSBTAG00000044968	0	0	0		ENSBTAG00000044968	0	0	0		ENSBTAG00000044968	0	0	0		ENSBTAG00000044968	0	0	0		ENSBTAG00000044968	0	0	0		ENSBTAG00000044968	0	0	0		ENSBTAG00000044968	0	0	0		ENSBTAG00000044968	0	0	0		ENSBTAG00000044968	0	0	0
	ENSBTAG00000050747	0	0	0		ENSBTAG00000050747	0	0	0		ENSBTAG00000050747	0	0	0		ENSBTAG00000050747	0	0	0		ENSBTAG00000050747	0	0	0		ENSBTAG00000050747	1	0	1		ENSBTAG00000050747	0	0	0		ENSBTAG00000050747	0	0	0		ENSBTAG00000050747	0	0	0		ENSBTAG00000050747	0	0	0
	ENSBTAG00000000088	308	161	147		ENSBTAG00000000088	131	54	77		ENSBTAG00000000088	233	108	125		ENSBTAG00000000088	234	117	117		ENSBTAG00000000088	778	394	384		ENSBTAG00000000088	288	135	153		ENSBTAG00000000088	214	110	104		ENSBTAG00000000088	182	89	93		ENSBTAG00000000088	276	147	129		ENSBTAG00000000088	161	79	82
	ENSBTAG00000005386	0	0	0		ENSBTAG00000005386	0	0	0		ENSBTAG00000005386	0	0	0		ENSBTAG00000005386	0	0	0		ENSBTAG00000005386	0	0	0		ENSBTAG00000005386	0	0	0		ENSBTAG00000005386	0	0	0		ENSBTAG00000005386	0	0	0		ENSBTAG00000005386	0	0	0		ENSBTAG00000005386	0	0	0
	ENSBTAG00000010550	18	10	8		ENSBTAG00000010550	17	7	10		ENSBTAG00000010550	16	12	4		ENSBTAG00000010550	17	8	9		ENSBTAG00000010550	11	5	6		ENSBTAG00000010550	20	10	10		ENSBTAG00000010550	14	6	8		ENSBTAG00000010550	12	5	7		ENSBTAG00000010550	19	9	10		ENSBTAG00000010550	30	14	16
	ENSBTAG00000007394	730	357	373		ENSBTAG00000007394	658	311	347		ENSBTAG00000007394	509	233	276		ENSBTAG00000007394	1150	617	533		ENSBTAG00000007394	594	277	317		ENSBTAG00000007394	824	415	409		ENSBTAG00000007394	448	220	228		ENSBTAG00000007394	347	166	181		ENSBTAG00000007394	486	253	233		ENSBTAG00000007394	555	259	296
	ENSBTAG00000013057	120	61	59		ENSBTAG00000013057	103	37	66		ENSBTAG00000013057	145	64	81		ENSBTAG00000013057	307	149	158		ENSBTAG00000013057	231	122	109		ENSBTAG00000013057	153	90	63		ENSBTAG00000013057	144	64	80		ENSBTAG00000013057	129	73	56		ENSBTAG00000013057	144	66	78		ENSBTAG00000013057	122	64	58
	ENSBTAG00000052203	0	0	0		ENSBTAG00000052203	0	0	0		ENSBTAG00000052203	0	0	0		ENSBTAG00000052203	0	0	0		ENSBTAG00000052203	0	0	0		ENSBTAG00000052203	0	0	0		ENSBTAG00000052203	0	0	0		ENSBTAG00000052203	0	0	0		ENSBTAG00000052203	0	0	0		ENSBTAG00000052203	0	0	0
	ENSBTAG00000016323	0	0	0		ENSBTAG00000016323	0	0	0		ENSBTAG00000016323	0	0	0		ENSBTAG00000016323	0	0	0		ENSBTAG00000016323	0	0	0		ENSBTAG00000016323	0	0	0		ENSBTAG00000016323	0	0	0		ENSBTAG00000016323	0	0	0		ENSBTAG00000016323	0	0	0		ENSBTAG00000016323	0	0	0
	ENSBTAG00000045335	0	0	0		ENSBTAG00000045335	0	0	0		ENSBTAG00000045335	0	0	0		ENSBTAG00000045335	0	0	0		ENSBTAG00000045335	0	0	0		ENSBTAG00000045335	0	0	0		ENSBTAG00000045335	0	0	0		ENSBTAG00000045335	0	0	0		ENSBTAG00000045335	0	0	0		ENSBTAG00000045335	1	0	1
	ENSBTAG00000019060	5	2	3		ENSBTAG00000019060	1	0	1		ENSBTAG00000019060	0	0	0		ENSBTAG00000019060	1	0	1		ENSBTAG00000019060	6	2	4		ENSBTAG00000019060	7	3	4		ENSBTAG00000019060	12	6	6		ENSBTAG00000019060	1	1	0		ENSBTAG00000019060	1	1	0		ENSBTAG00000019060	11	4	7
	ENSBTAG00000004154	202	99	103		ENSBTAG00000004154	171	85	88		ENSBTAG00000004154	220	114	106		ENSBTAG00000004154	110	55	55		ENSBTAG00000004154	239	117	122		ENSBTAG00000004154	227	110	119		ENSBTAG00000004154	162	83	79		ENSBTAG00000004154	207	95	112		ENSBTAG00000004154	248	135	113		ENSBTAG00000004154	224	119	105
	ENSBTAG00000049676	5	3	2		ENSBTAG00000049676	7	5	4		ENSBTAG00000049676	9	4	5		ENSBTAG00000049676	1	0	1		ENSBTAG00000049676	13	8	5		ENSBTAG00000049676	13	8	7		ENSBTAG00000049676	7	1	6		ENSBTAG00000049676	7	3	4		ENSBTAG00000049676	13	8	5		ENSBTAG00000049676	10	6	4
	ENSBTAG00000001403	239	118	121		ENSBTAG00000001403	141	79	62		ENSBTAG00000001403	203	112	91		ENSBTAG00000001403	193	93	100		ENSBTAG00000001403	410	200	210		ENSBTAG00000001403	277	137	140		ENSBTAG00000001403	244	123	121		ENSBTAG00000001403	178	89	89		ENSBTAG00000001403	246	114	132		ENSBTAG00000001403	256	124	132
	ENSBTAG00000046313	0	0	0		ENSBTAG00000046313	0	0	0		ENSBTAG00000046313	0	0	0		ENSBTAG00000046313	0	0	0		ENSBTAG00000046313	0	0	0		ENSBTAG00000046313	0	0	0		ENSBTAG00000046313	0	0	0		ENSBTAG00000046313	0	0	0		ENSBTAG00000046313	0	0	0		ENSBTAG00000046313	0	0	0
	ENSBTAG00000039575	0	0	0		ENSBTAG00000039575	0	0	0		ENSBTAG00000039575	0	0	0		ENSBTAG00000039575	0	0	0		ENSBTAG00000039575	0	0	0		ENSBTAG00000039575	0	0	0		ENSBTAG00000039575	0	0	0		ENSBTAG00000039575	0	0	0		ENSBTAG00000039575	0	0	0		ENSBTAG00000039575	0	0	0
	ENSBTAG00000043872	0	0	0		ENSBTAG00000043872	0	0	0		ENSBTAG00000043872	0	0	0		ENSBTAG00000043872	0	0	0		ENSBTAG00000043872	0	0	0		ENSBTAG00000043872	0	0	0		ENSBTAG00000043872	0	0	0		ENSBTAG00000043872	0	0	0		ENSBTAG00000043872	0	0	0		ENSBTAG00000043872	0	0	0
	ENSBTAG00000013938	132	66	66		ENSBTAG00000013938	201	90	111		ENSBTAG00000013938	172	82	90		ENSBTAG00000013938	227	107	120		ENSBTAG00000013938	290	144	146		ENSBTAG00000013938	231	109	122		ENSBTAG00000013938	233	120	113		ENSBTAG00000013938	148	82	66		ENSBTAG00000013938	307	145	162		ENSBTAG00000013938	228	107	121
	ENSBTAG00000006893	558	262	296		ENSBTAG00000006893	621	304	317		ENSBTAG00000006893	604	306	298		ENSBTAG00000006893	872	447	425		ENSBTAG00000006893	768	378	390		ENSBTAG00000006893	901	433	468		ENSBTAG00000006893	735	369	366		ENSBTAG00000006893	718	349	369		ENSBTAG00000006893	818	400	418		ENSBTAG00000006893	707	343	364
	ENSBTAG00000045411	0	0	0		ENSBTAG00000045411	0	0	0		ENSBTAG00000045411	0	0	0		ENSBTAG00000045411	0	0	0		ENSBTAG00000045411	1	1	0		ENSBTAG00000045411	0	0	0		ENSBTAG00000045411	0	0	0		ENSBTAG00000045411	0	0	0		ENSBTAG00000045411	0	0	0		ENSBTAG00000045411	0	0	0
	ENSBTAG00000048011	0	0	0		ENSBTAG00000048011	0	0	0		ENSBTAG00000048011	1	1	0		ENSBTAG00000048011	7	3	4		ENSBTAG00000048011	37	22	15		ENSBTAG00000048011	0	0	0		ENSBTAG00000048011	5	2	3		ENSBTAG00000048011	0	0	0		ENSBTAG00000048011	0	0	0		ENSBTAG00000048011	2	1	1
	ENSBTAG00000042535	0	0	0		ENSBTAG00000042535	0	0	0		ENSBTAG00000042535	0	0	0		ENSBTAG00000042535	0	0	0		ENSBTAG00000042535	0	0	0		ENSBTAG00000042535	0	0	0		ENSBTAG00000042535	0	0	0		ENSBTAG00000042535	0	0	0		ENSBTAG00000042535	0	0	0		ENSBTAG00000042535	0	0	0
	ENSBTAG00000045991	0	0	0		ENSBTAG00000045991	0	0	0		ENSBTAG00000045991	2	2	0		ENSBTAG00000045991	2	1	1		ENSBTAG00000045991	0	0	0		ENSBTAG00000045991	1	0	1		ENSBTAG00000045991	0	0	0		ENSBTAG00000045991	0	0	0		ENSBTAG00000045991	0	0	0		ENSBTAG00000045991	1	0	1
	ENSBTAG00000039442	1197	609	588		ENSBTAG00000039442	950	485	465		ENSBTAG00000039442	1205	622	583		ENSBTAG00000039442	1301	660	641		ENSBTAG00000039442	1622	798	824		ENSBTAG00000039442	1128	575	553		ENSBTAG00000039442	1255	599	656		ENSBTAG00000039442	1145	580	565		ENSBTAG00000039442	1143	560	583		ENSBTAG00000039442	1398	669	729
	ENSBTAG00000018228	0	0	0		ENSBTAG00000018228	0	0	0		ENSBTAG00000018228	0	0	0		ENSBTAG00000018228	0	0	0		ENSBTAG00000018228	0	0	0		ENSBTAG00000018228	0	0	0		ENSBTAG00000018228	0	0	0		ENSBTAG00000018228	0	0	0		ENSBTAG00000018228	0	0	0		ENSBTAG00000018228	0	0	0
	ENSBTAG00000006415	0	0	0		ENSBTAG00000006415	0	0	0		ENSBTAG00000006415	0	0	0		ENSBTAG00000006415	0	0	0		ENSBTAG00000006415	0	0	0		ENSBTAG00000006415	0	0	0		ENSBTAG00000006415	0	0	0		ENSBTAG00000006415	0	0	0		ENSBTAG00000006415	0	0	0		ENSBTAG00000006415	0	0	0
	ENSBTAG00000006409	0	0	0		ENSBTAG00000006409	0	0	0		ENSBTAG00000006409	1	0	1		ENSBTAG00000006409	1	0	1		ENSBTAG00000006409	5	1	4		ENSBTAG00000006409	0	0	0		ENSBTAG00000006409	1	1	0		ENSBTAG00000006409	2	1	1		ENSBTAG00000006409	1	0	1		ENSBTAG00000006409	1	0	1
	ENSBTAG00000013142	355	169	186		ENSBTAG00000013142	331	173	158		ENSBTAG00000013142	391	185	206		ENSBTAG00000013142	666	324	342		ENSBTAG00000013142	344	192	152		ENSBTAG00000013142	369	178	191		ENSBTAG00000013142	373	181	192		ENSBTAG00000013142	356	172	184		ENSBTAG00000013142	399	187	212		ENSBTAG00000013142	431	198	233
	ENSBTAG00000013141	58	25	33		ENSBTAG00000013141	49	30	19		ENSBTAG00000013141	59	26	33		ENSBTAG00000013141	42	17	25		ENSBTAG00000013141	34	15	19		ENSBTAG00000013141	133	69	64		ENSBTAG00000013141	37	17	20		ENSBTAG00000013141	66	35	31		ENSBTAG00000013141	47	20	27		ENSBTAG00000013141	40	28	12
	ENSBTAG00000043157	1	0	1		ENSBTAG00000043157	2	0	2		ENSBTAG00000043157	0	0	0		ENSBTAG00000043157	6	2	4		ENSBTAG00000043157	2	0	2		ENSBTAG00000043157	3	2	1		ENSBTAG00000043157	4	2	2		ENSBTAG00000043157	0	0	0		ENSBTAG00000043157	0	0	0		ENSBTAG00000043157	1	1	0
	ENSBTAG00000054767	0	0	0		ENSBTAG00000054767	0	0	0		ENSBTAG00000054767	0	0	0		ENSBTAG00000054767	0	0	0		ENSBTAG00000054767	0	0	0		ENSBTAG00000054767	0	0	0		ENSBTAG00000054767	0	0	0		ENSBTAG00000054767	0	0	0		ENSBTAG00000054767	0	0	0		ENSBTAG00000054767	0	0	0
	ENSBTAG00000053891	0	0	0		ENSBTAG00000053891	0	0	0		ENSBTAG00000053891	0	0	0		ENSBTAG00000053891	0	0	0		ENSBTAG00000053891	4	3	6		ENSBTAG00000053891	0	0	0		ENSBTAG00000053891	0	0	0		ENSBTAG00000053891	0	0	0		ENSBTAG00000053891	0	0	0		ENSBTAG00000053891	4	4	0
	ENSBTAG00000003585	781	379	402		ENSBTAG00000003585	671	330	341		ENSBTAG00000003585	735	392	343		ENSBTAG00000003585	1297	644	653		ENSBTAG00000003585	3142	1594	1549		ENSBTAG00000003585	605	305	300		ENSBTAG00000003585	757	372	385		ENSBTAG00000003585	619	303	316		ENSBTAG00000003585	640	315	325		ENSBTAG00000003585	854	440	414
	ENSBTAG00000047144	0	0	0		ENSBTAG00000047144	0	0	0		ENSBTAG00000047144	0	0	0		ENSBTAG00000047144	1	1	0		ENSBTAG00000047144	4	5	4		ENSBTAG00000047144	0	0	0		ENSBTAG00000047144	1	1	0		ENSBTAG00000047144	0	0	0		ENSBTAG00000047144	0	0	0		ENSBTAG00000047144	1	1	0
	ENSBTAG00000049729	1	1	0		ENSBTAG00000049729	1	0	1		ENSBTAG00000049729	0	0	0		ENSBTAG00000049729	2	2	0		ENSBTAG00000049729	3	2	2		ENSBTAG00000049729	0	0	0		ENSBTAG00000049729	0	0	0		ENSBTAG00000049729	1	0	1		ENSBTAG00000049729	1	0	1		ENSBTAG00000049729	0	0	0
	ENSBTAG00000005787	217	97	120		ENSBTAG00000005787	172	79	93		ENSBTAG00000005787	246	118	128		ENSBTAG00000005787	490	250	240		ENSBTAG00000005787	275	138	137		ENSBTAG00000005787	234	125	109		ENSBTAG00000005787	225	118	107		ENSBTAG00000005787	206	111	95		ENSBTAG00000005787	166	85	81		ENSBTAG00000005787	170	83	87
	ENSBTAG00000018397	3	1	2		ENSBTAG00000018397	2	1	1		ENSBTAG00000018397	0	0	0		ENSBTAG00000018397	19	8	11		ENSBTAG00000018397	39	20	19		ENSBTAG00000018397	2	1	1		ENSBTAG00000018397	6	3	3		ENSBTAG00000018397	0	0	0		ENSBTAG00000018397	1	0	1		ENSBTAG00000018397	1	0	1
	ENSBTAG00000005871	20	11	9		ENSBTAG00000005871	0	0	0		ENSBTAG00000005871	2	1	1		ENSBTAG00000005871	23	9	14		ENSBTAG00000005871	374	185	189		ENSBTAG00000005871	2	1	1		ENSBTAG00000005871	24	10	14		ENSBTAG00000005871	2	2	0		ENSBTAG00000005871	0	0	0		ENSBTAG00000005871	46	24	22
	ENSBTAG00000018399	0	0	0		ENSBTAG00000018399	0	0	0		ENSBTAG00000018399	1	1	0		ENSBTAG00000018399	1	0	1		ENSBTAG00000018399	5	3	2		ENSBTAG00000018399	2	1	1		ENSBTAG00000018399	1	1	0		ENSBTAG00000018399	0	0	0		ENSBTAG00000018399	0	0	0		ENSBTAG00000018399	0	0	0
	ENSBTAG00000055188	0	0	0		ENSBTAG00000055188	0	0	0		ENSBTAG00000055188	0	0	0		ENSBTAG00000055188	0	0	0		ENSBTAG00000055188	0	0	0		ENSBTAG00000055188	0	0	0		ENSBTAG00000055188	0	0	0		ENSBTAG00000055188	0	0	0		ENSBTAG00000055188	0	0	0		ENSBTAG00000055188	0	0	0
	ENSBTAG00000017140	363	173	190		ENSBTAG00000017140	397	200	197		ENSBTAG00000017140	528	270	258		ENSBTAG00000017140	124	54	70		ENSBTAG00000017140	141	65	76		ENSBTAG00000017140	864	452	412		ENSBTAG00000017140	484	239	245		ENSBTAG00000017140	366	177	189		ENSBTAG00000017140	482	233	249		ENSBTAG00000017140	388	191	197
	ENSBTAG00000006158	87	46	41		ENSBTAG00000006158	72	39	33		ENSBTAG00000006158	79	36	43		ENSBTAG00000006158	149	61	88		ENSBTAG00000006158	102	53	49		ENSBTAG00000006158	109	42	67		ENSBTAG00000006158	101	52	49		ENSBTAG00000006158	74	37	37		ENSBTAG00000006158	100	52	48		ENSBTAG00000006158	92	46	46
	ENSBTAG00000054027	0	0	0		ENSBTAG00000054027	0	0	0		ENSBTAG00000054027	0	0	0		ENSBTAG00000054027	0	0	0		ENSBTAG00000054027	0	0	0		ENSBTAG00000054027	0	0	0		ENSBTAG00000054027	0	0	0		ENSBTAG00000054027	0	0	0		ENSBTAG00000054027	0	0	0		ENSBTAG00000054027	0	0	0
	ENSBTAG00000049130	202	100	102		ENSBTAG00000049130	132	67	65		ENSBTAG00000049130	177	82	95		ENSBTAG00000049130	146	71	75		ENSBTAG00000049130	141	80	61		ENSBTAG00000049130	142	72	70		ENSBTAG00000049130	146	74	72		ENSBTAG00000049130	155	81	74		ENSBTAG00000049130	176	97	79		ENSBTAG00000049130	180	94	86
	ENSBTAG00000049108	1	0	1		ENSBTAG00000049108	4	2	2		ENSBTAG00000049108	0	0	0		ENSBTAG00000049108	3	1	2		ENSBTAG00000049108	46	24	22		ENSBTAG00000049108	0	0	0		ENSBTAG00000049108	10	4	6		ENSBTAG00000049108	0	0	0		ENSBTAG00000049108	2	0	2		ENSBTAG00000049108	3	1	2
	ENSBTAG00000050173	0	0	0		ENSBTAG00000050173	0	0	0		ENSBTAG00000050173	0	0	0		ENSBTAG00000050173	2	1	1		ENSBTAG00000050173	0	0	0		ENSBTAG00000050173	0	0	0		ENSBTAG00000050173	1	0	1		ENSBTAG00000050173	0	0	0		ENSBTAG00000050173	0	0	0		ENSBTAG00000050173	0	0	0
	ENSBTAG00000044520	0	0	0		ENSBTAG00000044520	0	0	0		ENSBTAG00000044520	0	0	0		ENSBTAG00000044520	0	0	0		ENSBTAG00000044520	0	0	0		ENSBTAG00000044520	0	0	0		ENSBTAG00000044520	0	0	0		ENSBTAG00000044520	0	0	0		ENSBTAG00000044520	0	0	0		ENSBTAG00000044520	0	0	0
	ENSBTAG00000054693	0	0	0		ENSBTAG00000054693	0	0	0		ENSBTAG00000054693	0	0	0		ENSBTAG00000054693	0	0	0		ENSBTAG00000054693	0	0	0		ENSBTAG00000054693	0	0	0		ENSBTAG00000054693	1	1	0		ENSBTAG00000054693	0	0	0		ENSBTAG00000054693	0	0	0		ENSBTAG00000054693	0	0	0
	ENSBTAG00000030029	0	0	0		ENSBTAG00000030029	0	0	0		ENSBTAG00000030029	0	0	0		ENSBTAG00000030029	0	0	0		ENSBTAG00000030029	0	0	0		ENSBTAG00000030029	0	0	0		ENSBTAG00000030029	0	0	0		ENSBTAG00000030029	0	0	0		ENSBTAG00000030029	0	0	0		ENSBTAG00000030029	0	0	0
	ENSBTAG00000020460	0	0	0		ENSBTAG00000020460	0	0	0		ENSBTAG00000020460	0	0	0		ENSBTAG00000020460	0	0	0		ENSBTAG00000020460	0	0	0		ENSBTAG00000020460	0	0	0		ENSBTAG00000020460	0	0	0		ENSBTAG00000020460	0	0	0		ENSBTAG00000020460	0	0	0		ENSBTAG00000020460	0	0	0
	ENSBTAG00000038103	0	0	0		ENSBTAG00000038103	0	0	0		ENSBTAG00000038103	0	0	0		ENSBTAG00000038103	0	0	0		ENSBTAG00000038103	0	0	0		ENSBTAG00000038103	0	0	0		ENSBTAG00000038103	0	0	0		ENSBTAG00000038103	0	0	0		ENSBTAG00000038103	0	0	0		ENSBTAG00000038103	0	0	0
	ENSBTAG00000022275	73	37	36		ENSBTAG00000022275	50	22	28		ENSBTAG00000022275	84	48	36		ENSBTAG00000022275	97	51	46		ENSBTAG00000022275	33	17	16		ENSBTAG00000022275	66	36	30		ENSBTAG00000022275	64	36	28		ENSBTAG00000022275	70	38	32		ENSBTAG00000022275	54	29	25		ENSBTAG00000022275	47	18	29
	ENSBTAG00000051495	0	0	0		ENSBTAG00000051495	0	0	0		ENSBTAG00000051495	0	0	0		ENSBTAG00000051495	0	0	0		ENSBTAG00000051495	0	0	0		ENSBTAG00000051495	0	0	0		ENSBTAG00000051495	0	0	0		ENSBTAG00000051495	0	0	0		ENSBTAG00000051495	0	0	0		ENSBTAG00000051495	0	0	0
	ENSBTAG00000018727	414	221	193		ENSBTAG00000018727	330	160	170		ENSBTAG00000018727	353	185	168		ENSBTAG00000018727	708	372	336		ENSBTAG00000018727	669	303	366		ENSBTAG00000018727	441	226	215		ENSBTAG00000018727	412	191	221		ENSBTAG00000018727	410	190	220		ENSBTAG00000018727	397	202	195		ENSBTAG00000018727	405	200	205
	ENSBTAG00000031704	0	0	0		ENSBTAG00000031704	0	0	0		ENSBTAG00000031704	0	0	0		ENSBTAG00000031704	0	0	0		ENSBTAG00000031704	0	0	0		ENSBTAG00000031704	0	0	0		ENSBTAG00000031704	0	0	0		ENSBTAG00000031704	0	0	0		ENSBTAG00000031704	0	0	0		ENSBTAG00000031704	0	0	0
	ENSBTAG00000055085	10	7	3		ENSBTAG00000055085	9	5	4		ENSBTAG00000055085	8	5	3		ENSBTAG00000055085	7	1	6		ENSBTAG00000055085	5	4	1		ENSBTAG00000055085	5	2	3		ENSBTAG00000055085	12	7	5		ENSBTAG00000055085	5	3	2		ENSBTAG00000055085	7	3	4		ENSBTAG00000055085	14	4	10
	ENSBTAG00000042390	0	0	0		ENSBTAG00000042390	0	0	0		ENSBTAG00000042390	0	0	0		ENSBTAG00000042390	0	0	0		ENSBTAG00000042390	0	0	0		ENSBTAG00000042390	0	0	0		ENSBTAG00000042390	0	0	0		ENSBTAG00000042390	0	0	0		ENSBTAG00000042390	0	0	0		ENSBTAG00000042390	0	0	0
	ENSBTAG00000033360	0	0	0		ENSBTAG00000033360	0	0	0		ENSBTAG00000033360	0	0	0		ENSBTAG00000033360	0	0	0		ENSBTAG00000033360	1	0	1		ENSBTAG00000033360	0	0	0		ENSBTAG00000033360	0	0	0		ENSBTAG00000033360	0	0	0		ENSBTAG00000033360	0	0	0		ENSBTAG00000033360	0	0	0
	ENSBTAG00000054558	17	11	6		ENSBTAG00000054558	20	9	11		ENSBTAG00000054558	33	18	17		ENSBTAG00000054558	22	12	10		ENSBTAG00000054558	19	11	9		ENSBTAG00000054558	22	7	15		ENSBTAG00000054558	21	11	10		ENSBTAG00000054558	24	14	10		ENSBTAG00000054558	25	14	11		ENSBTAG00000054558	24	11	13
	ENSBTAG00000012708	4	3	1		ENSBTAG00000012708	5	1	4		ENSBTAG00000012708	5	2	3		ENSBTAG00000012708	13	7	6		ENSBTAG00000012708	3	1	2		ENSBTAG00000012708	5	2	3		ENSBTAG00000012708	16	8	8		ENSBTAG00000012708	4	3	1		ENSBTAG00000012708	4	4	0		ENSBTAG00000012708	3	2	1
	ENSBTAG00000031709	252	143	109		ENSBTAG00000031709	211	95	116		ENSBTAG00000031709	301	151	150		ENSBTAG00000031709	251	132	119		ENSBTAG00000031709	359	189	170		ENSBTAG00000031709	361	182	179		ENSBTAG00000031709	257	122	135		ENSBTAG00000031709	191	99	92		ENSBTAG00000031709	264	136	128		ENSBTAG00000031709	301	157	144
	ENSBTAG00000013769	212	110	102		ENSBTAG00000013769	237	124	113		ENSBTAG00000013769	275	133	144		ENSBTAG00000013769	334	168	166		ENSBTAG00000013769	317	151	167		ENSBTAG00000013769	341	181	160		ENSBTAG00000013769	270	145	125		ENSBTAG00000013769	227	124	103		ENSBTAG00000013769	255	134	121		ENSBTAG00000013769	197	102	95
	ENSBTAG00000031618	0	0	0		ENSBTAG00000031618	0	0	0		ENSBTAG00000031618	0	0	0		ENSBTAG00000031618	0	0	0		ENSBTAG00000031618	1	1	0		ENSBTAG00000031618	0	0	0		ENSBTAG00000031618	0	0	0		ENSBTAG00000031618	0	0	0		ENSBTAG00000031618	0	0	0		ENSBTAG00000031618	0	0	0
	ENSBTAG00000011423	0	0	0		ENSBTAG00000011423	0	0	0		ENSBTAG00000011423	0	0	0		ENSBTAG00000011423	0	0	0		ENSBTAG00000011423	0	0	0		ENSBTAG00000011423	0	0	0		ENSBTAG00000011423	0	0	0		ENSBTAG00000011423	0	0	0		ENSBTAG00000011423	0	0	0		ENSBTAG00000011423	0	0	0
	ENSBTAG00000035710	0	0	0		ENSBTAG00000035710	1	0	1		ENSBTAG00000035710	0	0	0		ENSBTAG00000035710	0	0	0		ENSBTAG00000035710	2	0	2		ENSBTAG00000035710	0	0	0		ENSBTAG00000035710	0	0	0		ENSBTAG00000035710	0	0	0		ENSBTAG00000035710	0	0	0		ENSBTAG00000035710	2	1	1
	ENSBTAG00000014441	6	5	1		ENSBTAG00000014441	3	3	0		ENSBTAG00000014441	2	1	1		ENSBTAG00000014441	10	5	5		ENSBTAG00000014441	84	47	37		ENSBTAG00000014441	1	0	1		ENSBTAG00000014441	12	6	6		ENSBTAG00000014441	0	0	0		ENSBTAG00000014441	1	0	1		ENSBTAG00000014441	11	5	6
	ENSBTAG00000043293	0	0	0		ENSBTAG00000043293	0	0	0		ENSBTAG00000043293	0	0	0		ENSBTAG00000043293	0	0	0		ENSBTAG00000043293	0	0	0		ENSBTAG00000043293	0	0	0		ENSBTAG00000043293	0	0	0		ENSBTAG00000043293	0	0	0		ENSBTAG00000043293	0	0	0		ENSBTAG00000043293	0	0	0
	ENSBTAG00000046637	0	0	0		ENSBTAG00000046637	0	0	0		ENSBTAG00000046637	0	0	0		ENSBTAG00000046637	1	0	1		ENSBTAG00000046637	4	1	3		ENSBTAG00000046637	0	0	0		ENSBTAG00000046637	1	0	1		ENSBTAG00000046637	0	0	0		ENSBTAG00000046637	0	0	0		ENSBTAG00000046637	0	0	0
	ENSBTAG00000012646	17	6	11		ENSBTAG00000012646	2	2	0		ENSBTAG00000012646	19	4	15		ENSBTAG00000012646	17	8	9		ENSBTAG00000012646	45	26	19		ENSBTAG00000012646	15	6	9		ENSBTAG00000012646	18	8	10		ENSBTAG00000012646	6	3	3		ENSBTAG00000012646	21	10	11		ENSBTAG00000012646	24	11	13
	ENSBTAG00000011139	2	0	2		ENSBTAG00000011139	5	1	4		ENSBTAG00000011139	7	3	4		ENSBTAG00000011139	7	3	4		ENSBTAG00000011139	0	0	0		ENSBTAG00000011139	3	2	1		ENSBTAG00000011139	10	7	3		ENSBTAG00000011139	2	0	2		ENSBTAG00000011139	1	1	0		ENSBTAG00000011139	4	2	2
	ENSBTAG00000053582	0	0	0		ENSBTAG00000053582	0	0	0		ENSBTAG00000053582	0	0	0		ENSBTAG00000053582	0	0	0		ENSBTAG00000053582	0	0	0		ENSBTAG00000053582	0	0	0		ENSBTAG00000053582	0	0	0		ENSBTAG00000053582	0	0	0		ENSBTAG00000053582	0	0	0		ENSBTAG00000053582	0	0	0
	ENSBTAG00000044337	0	0	0		ENSBTAG00000044337	0	0	0		ENSBTAG00000044337	0	0	0		ENSBTAG00000044337	0	0	0		ENSBTAG00000044337	0	0	0		ENSBTAG00000044337	0	0	0		ENSBTAG00000044337	0	0	0		ENSBTAG00000044337	0	0	0		ENSBTAG00000044337	0	0	0		ENSBTAG00000044337	0	0	0
	ENSBTAG00000001209	16	6	10		ENSBTAG00000001209	5	4	1		ENSBTAG00000001209	2	1	1		ENSBTAG00000001209	5	3	2		ENSBTAG00000001209	21	9	12		ENSBTAG00000001209	5	3	2		ENSBTAG00000001209	14	6	8		ENSBTAG00000001209	3	0	3		ENSBTAG00000001209	2	1	1		ENSBTAG00000001209	11	6	5
	ENSBTAG00000017180	0	0	0		ENSBTAG00000017180	0	0	0		ENSBTAG00000017180	0	0	0		ENSBTAG00000017180	0	0	0		ENSBTAG00000017180	2	2	0		ENSBTAG00000017180	0	0	0		ENSBTAG00000017180	4	2	2		ENSBTAG00000017180	1	1	0		ENSBTAG00000017180	0	0	0		ENSBTAG00000017180	0	0	0
	ENSBTAG00000055191	0	0	0		ENSBTAG00000055191	0	0	0		ENSBTAG00000055191	0	0	0		ENSBTAG00000055191	0	0	0		ENSBTAG00000055191	0	0	0		ENSBTAG00000055191	0	0	0		ENSBTAG00000055191	0	0	0		ENSBTAG00000055191	0	0	0		ENSBTAG00000055191	0	0	0		ENSBTAG00000055191	0	0	0
	ENSBTAG00000004601	228	116	112		ENSBTAG00000004601	170	82	88		ENSBTAG00000004601	275	142	133		ENSBTAG00000004601	253	133	120		ENSBTAG00000004601	123	53	70		ENSBTAG00000004601	220	118	102		ENSBTAG00000004601	164	86	78		ENSBTAG00000004601	148	73	75		ENSBTAG00000004601	186	98	88		ENSBTAG00000004601	192	99	93
	ENSBTAG00000006975	0	0	0		ENSBTAG00000006975	0	0	0		ENSBTAG00000006975	0	0	0		ENSBTAG00000006975	31	17	14		ENSBTAG00000006975	0	0	0		ENSBTAG00000006975	0	0	0		ENSBTAG00000006975	2	1	1		ENSBTAG00000006975	0	0	0		ENSBTAG00000006975	0	0	0		ENSBTAG00000006975	0	0	0
	ENSBTAG00000004599	0	0	0		ENSBTAG00000004599	0	0	0		ENSBTAG00000004599	0	0	0		ENSBTAG00000004599	1	0	1		ENSBTAG00000004599	0	0	0		ENSBTAG00000004599	0	0	0		ENSBTAG00000004599	0	0	0		ENSBTAG00000004599	0	0	0		ENSBTAG00000004599	0	0	0		ENSBTAG00000004599	1	0	1
	ENSBTAG00000015065	0	0	0		ENSBTAG00000015065	0	0	0		ENSBTAG00000015065	0	0	0		ENSBTAG00000015065	0	0	0		ENSBTAG00000015065	1	0	1		ENSBTAG00000015065	0	0	0		ENSBTAG00000015065	0	0	0		ENSBTAG00000015065	0	0	0		ENSBTAG00000015065	0	0	0		ENSBTAG00000015065	0	0	0
	ENSBTAG00000044737	0	0	0		ENSBTAG00000044737	0	0	0		ENSBTAG00000044737	0	0	0		ENSBTAG00000044737	0	0	0		ENSBTAG00000044737	0	0	0		ENSBTAG00000044737	0	0	0		ENSBTAG00000044737	0	0	0		ENSBTAG00000044737	0	0	0		ENSBTAG00000044737	0	0	0		ENSBTAG00000044737	0	0	0
	ENSBTAG00000016554	9	5	4		ENSBTAG00000016554	0	0	0		ENSBTAG00000016554	4	3	1		ENSBTAG00000016554	10	5	5		ENSBTAG00000016554	133	69	64		ENSBTAG00000016554	0	0	0		ENSBTAG00000016554	13	8	5		ENSBTAG00000016554	0	0	0		ENSBTAG00000016554	0	0	0		ENSBTAG00000016554	8	6	2
	ENSBTAG00000048550	1	1	0		ENSBTAG00000048550	2	1	1		ENSBTAG00000048550	1	0	1		ENSBTAG00000048550	0	0	0		ENSBTAG00000048550	11	9	2		ENSBTAG00000048550	0	0	0		ENSBTAG00000048550	2	1	1		ENSBTAG00000048550	0	0	0		ENSBTAG00000048550	0	0	0		ENSBTAG00000048550	6	2	4
	ENSBTAG00000019332	0	0	0		ENSBTAG00000019332	0	0	0		ENSBTAG00000019332	0	0	0		ENSBTAG00000019332	0	0	0		ENSBTAG00000019332	1	1	0		ENSBTAG00000019332	0	0	0		ENSBTAG00000019332	0	0	0		ENSBTAG00000019332	0	0	0		ENSBTAG00000019332	0	0	0		ENSBTAG00000019332	0	0	0
	ENSBTAG00000048551	0	0	0		ENSBTAG00000048551	0	0	0		ENSBTAG00000048551	0	0	0		ENSBTAG00000048551	0	0	0		ENSBTAG00000048551	0	0	0		ENSBTAG00000048551	0	0	0		ENSBTAG00000048551	0	0	0		ENSBTAG00000048551	0	0	0		ENSBTAG00000048551	0	0	0		ENSBTAG00000048551	0	0	0
	ENSBTAG00000033319	1	0	1		ENSBTAG00000033319	0	0	0		ENSBTAG00000033319	1	0	1		ENSBTAG00000033319	2	1	1		ENSBTAG00000033319	5	2	3		ENSBTAG00000033319	0	0	0		ENSBTAG00000033319	0	0	0		ENSBTAG00000033319	0	0	0		ENSBTAG00000033319	0	0	0		ENSBTAG00000033319	1	0	1
	ENSBTAG00000011871	0	0	0		ENSBTAG00000011871	0	0	0		ENSBTAG00000011871	0	0	0		ENSBTAG00000011871	0	0	0		ENSBTAG00000011871	0	0	0		ENSBTAG00000011871	0	0	0		ENSBTAG00000011871	0	0	0		ENSBTAG00000011871	0	0	0		ENSBTAG00000011871	0	0	0		ENSBTAG00000011871	1	0	1
	ENSBTAG00000018312	6	2	4		ENSBTAG00000018312	10	4	6		ENSBTAG00000018312	15	7	8		ENSBTAG00000018312	6	5	1		ENSBTAG00000018312	21	10	11		ENSBTAG00000018312	22	10	12		ENSBTAG00000018312	11	7	4		ENSBTAG00000018312	15	4	11		ENSBTAG00000018312	6	2	4		ENSBTAG00000018312	17	5	12
	ENSBTAG00000043587	0	0	0		ENSBTAG00000043587	0	0	0		ENSBTAG00000043587	0	0	0		ENSBTAG00000043587	0	0	0		ENSBTAG00000043587	0	0	0		ENSBTAG00000043587	0	0	0		ENSBTAG00000043587	0	0	0		ENSBTAG00000043587	0	0	0		ENSBTAG00000043587	0	0	0		ENSBTAG00000043587	0	0	0
	ENSBTAG00000009084	509	267	243		ENSBTAG00000009084	526	249	277		ENSBTAG00000009084	499	237	262		ENSBTAG00000009084	436	223	213		ENSBTAG00000009084	434	221	213		ENSBTAG00000009084	625	310	315		ENSBTAG00000009084	399	205	194		ENSBTAG00000009084	422	201	221		ENSBTAG00000009084	454	229	225		ENSBTAG00000009084	487	253	235
	ENSBTAG00000009085	786	397	393		ENSBTAG00000009085	563	288	278		ENSBTAG00000009085	735	369	375		ENSBTAG00000009085	660	329	338		ENSBTAG00000009085	614	318	305		ENSBTAG00000009085	828	392	442		ENSBTAG00000009085	1000	513	499		ENSBTAG00000009085	725	354	376		ENSBTAG00000009085	934	449	490		ENSBTAG00000009085	675	332	353
	ENSBTAG00000027213	11	8	3		ENSBTAG00000027213	6	4	2		ENSBTAG00000027213	12	5	7		ENSBTAG00000027213	16	10	6		ENSBTAG00000027213	4	1	3		ENSBTAG00000027213	9	2	7		ENSBTAG00000027213	9	7	2		ENSBTAG00000027213	9	5	4		ENSBTAG00000027213	7	6	1		ENSBTAG00000027213	4	2	2
	ENSBTAG00000025847	0	0	0		ENSBTAG00000025847	0	0	0		ENSBTAG00000025847	0	0	0		ENSBTAG00000025847	0	0	0		ENSBTAG00000025847	0	0	0		ENSBTAG00000025847	0	0	0		ENSBTAG00000025847	0	0	0		ENSBTAG00000025847	0	0	0		ENSBTAG00000025847	0	0	0		ENSBTAG00000025847	0	0	0
	ENSBTAG00000043595	0	0	0		ENSBTAG00000043595	0	0	0		ENSBTAG00000043595	0	0	0		ENSBTAG00000043595	0	0	0		ENSBTAG00000043595	0	0	0		ENSBTAG00000043595	0	0	0		ENSBTAG00000043595	0	0	0		ENSBTAG00000043595	0	0	0		ENSBTAG00000043595	0	0	0		ENSBTAG00000043595	0	0	0
	ENSBTAG00000010793	1023	515	511		ENSBTAG00000010793	592	281	314		ENSBTAG00000010793	857	428	438		ENSBTAG00000010793	502	241	268		ENSBTAG00000010793	179	98	90		ENSBTAG00000010793	285	151	140		ENSBTAG00000010793	929	459	482		ENSBTAG00000010793	563	284	284		ENSBTAG00000010793	800	389	416		ENSBTAG00000010793	570	308	271
	ENSBTAG00000040144	0	0	0		ENSBTAG00000040144	0	0	0		ENSBTAG00000040144	0	0	0		ENSBTAG00000040144	0	0	0		ENSBTAG00000040144	1	0	1		ENSBTAG00000040144	0	0	0		ENSBTAG00000040144	0	0	0		ENSBTAG00000040144	0	0	0		ENSBTAG00000040144	0	0	0		ENSBTAG00000040144	0	0	0
	ENSBTAG00000018489	1	1	0		ENSBTAG00000018489	2	2	0		ENSBTAG00000018489	0	0	0		ENSBTAG00000018489	34	14	20		ENSBTAG00000018489	3	2	1		ENSBTAG00000018489	0	0	0		ENSBTAG00000018489	0	0	0		ENSBTAG00000018489	0	0	0		ENSBTAG00000018489	0	0	0		ENSBTAG00000018489	0	0	0
	ENSBTAG00000049813	0	0	0		ENSBTAG00000049813	0	0	0		ENSBTAG00000049813	0	0	0		ENSBTAG00000049813	0	0	0		ENSBTAG00000049813	0	0	0		ENSBTAG00000049813	0	0	0		ENSBTAG00000049813	0	0	0		ENSBTAG00000049813	0	0	0		ENSBTAG00000049813	0	0	0		ENSBTAG00000049813	0	0	0
	ENSBTAG00000049223	16	8	8		ENSBTAG00000049223	0	0	0		ENSBTAG00000049223	18	8	10		ENSBTAG00000049223	71	35	36		ENSBTAG00000049223	978	458	520		ENSBTAG00000049223	6	2	4		ENSBTAG00000049223	71	45	26		ENSBTAG00000049223	1	0	1		ENSBTAG00000049223	0	0	0		ENSBTAG00000049223	124	64	60
	ENSBTAG00000001235	2	2	0		ENSBTAG00000001235	2	0	2		ENSBTAG00000001235	0	0	0		ENSBTAG00000001235	0	0	0		ENSBTAG00000001235	44	21	23		ENSBTAG00000001235	0	0	0		ENSBTAG00000001235	1	1	0		ENSBTAG00000001235	0	0	0		ENSBTAG00000001235	0	0	0		ENSBTAG00000001235	7	3	4
	ENSBTAG00000006534	45	22	24		ENSBTAG00000006534	39	19	20		ENSBTAG00000006534	52	22	30		ENSBTAG00000006534	36	17	19		ENSBTAG00000006534	56	37	19		ENSBTAG00000006534	55	24	31		ENSBTAG00000006534	51	32	20		ENSBTAG00000006534	41	27	14		ENSBTAG00000006534	60	42	19		ENSBTAG00000006534	45	23	22
	ENSBTAG00000005723	161	76	86		ENSBTAG00000005723	163	81	82		ENSBTAG00000005723	136	59	77		ENSBTAG00000005723	191	89	102		ENSBTAG00000005723	88	46	42		ENSBTAG00000005723	217	106	111		ENSBTAG00000005723	147	64	84		ENSBTAG00000005723	109	59	50		ENSBTAG00000005723	124	68	56		ENSBTAG00000005723	148	80	68
	ENSBTAG00000016228	313	168	145		ENSBTAG00000016228	303	162	141		ENSBTAG00000016228	356	179	177		ENSBTAG00000016228	428	207	221		ENSBTAG00000016228	335	178	157		ENSBTAG00000016228	380	181	199		ENSBTAG00000016228	310	139	171		ENSBTAG00000016228	303	152	151		ENSBTAG00000016228	330	155	175		ENSBTAG00000016228	332	158	174
	ENSBTAG00000000242	19	8	11		ENSBTAG00000000242	13	6	7		ENSBTAG00000000242	33	18	15		ENSBTAG00000000242	8	1	7		ENSBTAG00000000242	13	9	4		ENSBTAG00000000242	21	7	14		ENSBTAG00000000242	11	5	6		ENSBTAG00000000242	13	8	5		ENSBTAG00000000242	14	9	6		ENSBTAG00000000242	14	7	7
	ENSBTAG00000046104	23	7	16		ENSBTAG00000046104	20	6	14		ENSBTAG00000046104	23	11	12		ENSBTAG00000046104	12	9	3		ENSBTAG00000046104	40	20	20		ENSBTAG00000046104	27	14	13		ENSBTAG00000046104	19	9	10		ENSBTAG00000046104	11	7	4		ENSBTAG00000046104	9	6	3		ENSBTAG00000046104	20	14	6
	ENSBTAG00000013909	30	15	15		ENSBTAG00000013909	84	44	40		ENSBTAG00000013909	50	26	24		ENSBTAG00000013909	47	21	26		ENSBTAG00000013909	28	16	12		ENSBTAG00000013909	63	26	37		ENSBTAG00000013909	57	30	27		ENSBTAG00000013909	23	8	15		ENSBTAG00000013909	27	16	11		ENSBTAG00000013909	11	5	6
	ENSBTAG00000050116	0	0	0		ENSBTAG00000050116	1	1	0		ENSBTAG00000050116	0	0	0		ENSBTAG00000050116	2	2	0		ENSBTAG00000050116	4	1	3		ENSBTAG00000050116	0	0	0		ENSBTAG00000050116	2	2	0		ENSBTAG00000050116	2	0	2		ENSBTAG00000050116	1	1	0		ENSBTAG00000050116	1	0	1
	ENSBTAG00000013920	1	0	1		ENSBTAG00000013920	1	0	1		ENSBTAG00000013920	0	0	0		ENSBTAG00000013920	4	4	0		ENSBTAG00000013920	2	1	1		ENSBTAG00000013920	0	0	0		ENSBTAG00000013920	2	0	2		ENSBTAG00000013920	0	0	0		ENSBTAG00000013920	0	0	0		ENSBTAG00000013920	1	0	1
	ENSBTAG00000049524	0	0	0		ENSBTAG00000049524	0	0	0		ENSBTAG00000049524	0	0	0		ENSBTAG00000049524	0	0	0		ENSBTAG00000049524	2	0	2		ENSBTAG00000049524	5	3	2		ENSBTAG00000049524	2	1	1		ENSBTAG00000049524	0	0	0		ENSBTAG00000049524	0	0	0		ENSBTAG00000049524	0	0	0
	ENSBTAG00000001274	4	1	3		ENSBTAG00000001274	1	1	0		ENSBTAG00000001274	2	1	1		ENSBTAG00000001274	2	2	0		ENSBTAG00000001274	13	6	7		ENSBTAG00000001274	3	1	2		ENSBTAG00000001274	9	3	6		ENSBTAG00000001274	2	2	0		ENSBTAG00000001274	4	2	2		ENSBTAG00000001274	7	5	2
	ENSBTAG00000055054	0	0	0		ENSBTAG00000055054	0	0	0		ENSBTAG00000055054	0	0	0		ENSBTAG00000055054	0	0	0		ENSBTAG00000055054	0	0	0		ENSBTAG00000055054	0	0	0		ENSBTAG00000055054	0	0	0		ENSBTAG00000055054	0	0	0		ENSBTAG00000055054	0	0	0		ENSBTAG00000055054	0	0	0
	ENSBTAG00000049943	0	0	0		ENSBTAG00000049943	0	0	0		ENSBTAG00000049943	0	0	0		ENSBTAG00000049943	0	0	0		ENSBTAG00000049943	0	0	0		ENSBTAG00000049943	0	0	0		ENSBTAG00000049943	0	0	0		ENSBTAG00000049943	0	0	0		ENSBTAG00000049943	0	0	0		ENSBTAG00000049943	0	0	0
	ENSBTAG00000049656	5	3	2		ENSBTAG00000049656	13	4	9		ENSBTAG00000049656	15	6	9		ENSBTAG00000049656	8	5	3		ENSBTAG00000049656	27	12	15		ENSBTAG00000049656	36	19	17		ENSBTAG00000049656	17	7	10		ENSBTAG00000049656	26	11	15		ENSBTAG00000049656	13	3	10		ENSBTAG00000049656	26	12	14
	ENSBTAG00000017322	0	0	0		ENSBTAG00000017322	1	0	1		ENSBTAG00000017322	0	0	0		ENSBTAG00000017322	1	0	1		ENSBTAG00000017322	3	1	2		ENSBTAG00000017322	0	0	0		ENSBTAG00000017322	2	1	1		ENSBTAG00000017322	0	0	0		ENSBTAG00000017322	0	0	0		ENSBTAG00000017322	0	0	0
	ENSBTAG00000013937	176	87	89		ENSBTAG00000013937	157	75	82		ENSBTAG00000013937	164	74	90		ENSBTAG00000013937	216	97	119		ENSBTAG00000013937	226	125	101		ENSBTAG00000013937	287	130	157		ENSBTAG00000013937	199	92	107		ENSBTAG00000013937	174	75	99		ENSBTAG00000013937	184	87	97		ENSBTAG00000013937	182	93	89
	ENSBTAG00000013292	6	2	4		ENSBTAG00000013292	2	2	0		ENSBTAG00000013292	1	0	1		ENSBTAG00000013292	7	4	3		ENSBTAG00000013292	47	24	23		ENSBTAG00000013292	3	1	2		ENSBTAG00000013292	10	6	4		ENSBTAG00000013292	0	0	0		ENSBTAG00000013292	1	0	1		ENSBTAG00000013292	4	1	3
	ENSBTAG00000017416	269	155	114		ENSBTAG00000017416	284	151	133		ENSBTAG00000017416	345	181	164		ENSBTAG00000017416	340	178	162		ENSBTAG00000017416	351	166	185		ENSBTAG00000017416	415	203	212		ENSBTAG00000017416	297	137	160		ENSBTAG00000017416	262	123	139		ENSBTAG00000017416	293	155	138		ENSBTAG00000017416	394	201	193
	ENSBTAG00000045275	0	0	0		ENSBTAG00000045275	1	0	1		ENSBTAG00000045275	0	0	0		ENSBTAG00000045275	1	0	1		ENSBTAG00000045275	0	0	0		ENSBTAG00000045275	0	0	0		ENSBTAG00000045275	0	0	0		ENSBTAG00000045275	2	0	2		ENSBTAG00000045275	0	0	0		ENSBTAG00000045275	0	0	0
	ENSBTAG00000008078	152	71	81		ENSBTAG00000008078	99	49	50		ENSBTAG00000008078	190	92	98		ENSBTAG00000008078	79	38	41		ENSBTAG00000008078	96	57	39		ENSBTAG00000008078	223	115	108		ENSBTAG00000008078	166	84	82		ENSBTAG00000008078	157	82	75		ENSBTAG00000008078	163	75	88		ENSBTAG00000008078	106	55	51
	ENSBTAG00000052710	0	0	0		ENSBTAG00000052710	0	0	0		ENSBTAG00000052710	0	0	0		ENSBTAG00000052710	0	0	0		ENSBTAG00000052710	0	0	0		ENSBTAG00000052710	0	0	0		ENSBTAG00000052710	0	0	0		ENSBTAG00000052710	0	0	0		ENSBTAG00000052710	0	0	0		ENSBTAG00000052710	0	0	0
	ENSBTAG00000005862	1946	978	968		ENSBTAG00000005862	1780	860	920		ENSBTAG00000005862	1750	846	904		ENSBTAG00000005862	545	285	260		ENSBTAG00000005862	985	502	483		ENSBTAG00000005862	3658	1844	1814		ENSBTAG00000005862	2021	1049	972		ENSBTAG00000005862	1873	962	911		ENSBTAG00000005862	2084	1002	1082		ENSBTAG00000005862	1586	822	764
	ENSBTAG00000021000	122	62	60		ENSBTAG00000021000	155	77	78		ENSBTAG00000021000	127	62	65		ENSBTAG00000021000	163	80	83		ENSBTAG00000021000	309	154	155		ENSBTAG00000021000	208	98	110		ENSBTAG00000021000	233	127	106		ENSBTAG00000021000	113	60	53		ENSBTAG00000021000	232	113	119		ENSBTAG00000021000	219	101	118
	ENSBTAG00000007784	957	496	461		ENSBTAG00000007784	1265	622	643		ENSBTAG00000007784	1190	605	585		ENSBTAG00000007784	717	352	365		ENSBTAG00000007784	1093	539	554		ENSBTAG00000007784	1778	910	868		ENSBTAG00000007784	1188	589	599		ENSBTAG00000007784	976	485	491		ENSBTAG00000007784	1125	561	564		ENSBTAG00000007784	1214	603	611
	ENSBTAG00000029916	0	0	0		ENSBTAG00000029916	0	0	0		ENSBTAG00000029916	0	0	0		ENSBTAG00000029916	0	0	0		ENSBTAG00000029916	0	0	0		ENSBTAG00000029916	0	0	0		ENSBTAG00000029916	0	0	0		ENSBTAG00000029916	0	0	0		ENSBTAG00000029916	0	0	0		ENSBTAG00000029916	0	0	0
	ENSBTAG00000029929	0	0	0		ENSBTAG00000029929	0	0	0		ENSBTAG00000029929	0	0	0		ENSBTAG00000029929	0	0	0		ENSBTAG00000029929	0	0	0		ENSBTAG00000029929	0	0	0		ENSBTAG00000029929	0	0	0		ENSBTAG00000029929	0	0	0		ENSBTAG00000029929	0	0	0		ENSBTAG00000029929	0	0	0
	ENSBTAG00000031572	179	92	87		ENSBTAG00000031572	213	98	115		ENSBTAG00000031572	219	113	106		ENSBTAG00000031572	112	54	58		ENSBTAG00000031572	100	50	50		ENSBTAG00000031572	305	149	156		ENSBTAG00000031572	205	101	104		ENSBTAG00000031572	179	73	106		ENSBTAG00000031572	195	110	85		ENSBTAG00000031572	228	109	119
	ENSBTAG00000047247	0	0	0		ENSBTAG00000047247	0	0	0		ENSBTAG00000047247	0	0	0		ENSBTAG00000047247	0	0	0		ENSBTAG00000047247	3	0	3		ENSBTAG00000047247	0	0	0		ENSBTAG00000047247	0	0	0		ENSBTAG00000047247	0	0	0		ENSBTAG00000047247	0	0	0		ENSBTAG00000047247	0	0	0
	ENSBTAG00000002703	908	455	453		ENSBTAG00000002703	853	414	439		ENSBTAG00000002703	989	504	485		ENSBTAG00000002703	738	376	362		ENSBTAG00000002703	944	472	472		ENSBTAG00000002703	994	488	506		ENSBTAG00000002703	941	466	475		ENSBTAG00000002703	855	413	442		ENSBTAG00000002703	956	509	447		ENSBTAG00000002703	1014	498	516
	ENSBTAG00000052570	70	44	26		ENSBTAG00000052570	96	43	53		ENSBTAG00000052570	107	58	49		ENSBTAG00000052570	175	86	89		ENSBTAG00000052570	125	55	70		ENSBTAG00000052570	182	82	100		ENSBTAG00000052570	97	51	46		ENSBTAG00000052570	64	31	33		ENSBTAG00000052570	101	48	53		ENSBTAG00000052570	113	51	62
	ENSBTAG00000015150	0	0	0		ENSBTAG00000015150	0	0	0		ENSBTAG00000015150	3	0	3		ENSBTAG00000015150	0	0	0		ENSBTAG00000015150	2	1	1		ENSBTAG00000015150	0	0	0		ENSBTAG00000015150	0	0	0		ENSBTAG00000015150	0	0	0		ENSBTAG00000015150	0	0	0		ENSBTAG00000015150	0	0	0
	ENSBTAG00000004971	118	59	59		ENSBTAG00000004971	85	51	34		ENSBTAG00000004971	116	57	59		ENSBTAG00000004971	246	112	134		ENSBTAG00000004971	276	137	139		ENSBTAG00000004971	87	51	36		ENSBTAG00000004971	125	64	61		ENSBTAG00000004971	98	46	52		ENSBTAG00000004971	102	52	50		ENSBTAG00000004971	122	58	64
	ENSBTAG00000049210	0	0	0		ENSBTAG00000049210	0	0	0		ENSBTAG00000049210	0	0	0		ENSBTAG00000049210	1	0	1		ENSBTAG00000049210	0	0	0		ENSBTAG00000049210	0	0	0		ENSBTAG00000049210	0	0	0		ENSBTAG00000049210	0	0	0		ENSBTAG00000049210	0	0	0		ENSBTAG00000049210	0	0	0
	ENSBTAG00000044668	0	0	0		ENSBTAG00000044668	0	0	0		ENSBTAG00000044668	0	0	0		ENSBTAG00000044668	0	0	0		ENSBTAG00000044668	0	0	0		ENSBTAG00000044668	0	0	0		ENSBTAG00000044668	0	0	0		ENSBTAG00000044668	0	0	0		ENSBTAG00000044668	0	0	0		ENSBTAG00000044668	0	0	0
	ENSBTAG00000004974	30	16	14		ENSBTAG00000004974	42	17	25		ENSBTAG00000004974	40	23	17		ENSBTAG00000004974	74	28	46		ENSBTAG00000004974	102	57	45		ENSBTAG00000004974	39	18	21		ENSBTAG00000004974	72	34	38		ENSBTAG00000004974	36	20	16		ENSBTAG00000004974	43	16	27		ENSBTAG00000004974	86	39	47
	ENSBTAG00000014960	12	6	6		ENSBTAG00000014960	12	7	5		ENSBTAG00000014960	60	27	33		ENSBTAG00000014960	37	16	21		ENSBTAG00000014960	23	11	12		ENSBTAG00000014960	48	23	25		ENSBTAG00000014960	40	21	19		ENSBTAG00000014960	28	12	16		ENSBTAG00000014960	29	15	14		ENSBTAG00000014960	14	8	6
	ENSBTAG00000004975	66	29	37		ENSBTAG00000004975	50	27	23		ENSBTAG00000004975	40	15	25		ENSBTAG00000004975	82	42	40		ENSBTAG00000004975	53	29	24		ENSBTAG00000004975	75	32	43		ENSBTAG00000004975	49	30	19		ENSBTAG00000004975	39	19	20		ENSBTAG00000004975	48	22	26		ENSBTAG00000004975	76	37	39
	ENSBTAG00000054919	0	0	0		ENSBTAG00000054919	0	0	0		ENSBTAG00000054919	0	0	0		ENSBTAG00000054919	0	0	0		ENSBTAG00000054919	0	0	0		ENSBTAG00000054919	0	0	0		ENSBTAG00000054919	0	0	0		ENSBTAG00000054919	0	0	0		ENSBTAG00000054919	0	0	0		ENSBTAG00000054919	0	0	0
	ENSBTAG00000004977	123	74	49		ENSBTAG00000004977	160	72	88		ENSBTAG00000004977	141	74	67		ENSBTAG00000004977	91	45	46		ENSBTAG00000004977	153	90	63		ENSBTAG00000004977	239	121	118		ENSBTAG00000004977	159	75	84		ENSBTAG00000004977	98	42	56		ENSBTAG00000004977	112	57	55		ENSBTAG00000004977	157	81	76
	ENSBTAG00000002132	0	0	0		ENSBTAG00000002132	0	0	0		ENSBTAG00000002132	0	0	0		ENSBTAG00000002132	0	0	0		ENSBTAG00000002132	0	0	0		ENSBTAG00000002132	0	0	0		ENSBTAG00000002132	0	0	0		ENSBTAG00000002132	0	0	0		ENSBTAG00000002132	0	0	0		ENSBTAG00000002132	0	0	0
	ENSBTAG00000050260	0	0	0		ENSBTAG00000050260	0	0	0		ENSBTAG00000050260	0	0	0		ENSBTAG00000050260	0	0	0		ENSBTAG00000050260	0	0	0		ENSBTAG00000050260	0	0	0		ENSBTAG00000050260	0	0	0		ENSBTAG00000050260	0	0	0		ENSBTAG00000050260	0	0	0		ENSBTAG00000050260	0	0	0
	ENSBTAG00000011921	4	4	0		ENSBTAG00000011921	4	3	1		ENSBTAG00000011921	0	0	0		ENSBTAG00000011921	5	2	3		ENSBTAG00000011921	32	17	15		ENSBTAG00000011921	0	0	0		ENSBTAG00000011921	4	2	2		ENSBTAG00000011921	2	1	1		ENSBTAG00000011921	0	0	0		ENSBTAG00000011921	15	11	4
	ENSBTAG00000003135	0	0	0		ENSBTAG00000003135	0	0	0		ENSBTAG00000003135	0	0	0		ENSBTAG00000003135	0	0	0		ENSBTAG00000003135	0	0	0		ENSBTAG00000003135	0	0	0		ENSBTAG00000003135	0	0	0		ENSBTAG00000003135	0	0	0		ENSBTAG00000003135	0	0	0		ENSBTAG00000003135	0	0	0
	ENSBTAG00000011928	23	12	11		ENSBTAG00000011928	57	29	28		ENSBTAG00000011928	40	15	25		ENSBTAG00000011928	62	25	37		ENSBTAG00000011928	93	48	45		ENSBTAG00000011928	73	36	37		ENSBTAG00000011928	44	24	20		ENSBTAG00000011928	27	15	12		ENSBTAG00000011928	81	35	46		ENSBTAG00000011928	53	31	22
	ENSBTAG00000038395	0	0	0		ENSBTAG00000038395	0	0	0		ENSBTAG00000038395	0	0	0		ENSBTAG00000038395	0	0	0		ENSBTAG00000038395	0	0	0		ENSBTAG00000038395	0	0	0		ENSBTAG00000038395	0	0	0		ENSBTAG00000038395	0	0	0		ENSBTAG00000038395	0	0	0		ENSBTAG00000038395	0	0	0
	ENSBTAG00000009263	410	190	220		ENSBTAG00000009263	317	165	152		ENSBTAG00000009263	432	210	222		ENSBTAG00000009263	736	372	364		ENSBTAG00000009263	492	244	248		ENSBTAG00000009263	358	167	191		ENSBTAG00000009263	368	188	180		ENSBTAG00000009263	338	172	166		ENSBTAG00000009263	373	185	188		ENSBTAG00000009263	397	202	195
	ENSBTAG00000047946	0	0	0		ENSBTAG00000047946	0	0	0		ENSBTAG00000047946	1	0	1		ENSBTAG00000047946	0	0	0		ENSBTAG00000047946	1	0	1		ENSBTAG00000047946	0	0	0		ENSBTAG00000047946	0	0	0		ENSBTAG00000047946	0	0	0		ENSBTAG00000047946	0	0	0		ENSBTAG00000047946	0	0	0
	ENSBTAG00000006451	0	0	0		ENSBTAG00000006451	0	0	0		ENSBTAG00000006451	0	0	0		ENSBTAG00000006451	0	0	0		ENSBTAG00000006451	0	0	0		ENSBTAG00000006451	0	0	0		ENSBTAG00000006451	0	1	2		ENSBTAG00000006451	0	0	0		ENSBTAG00000006451	0	0	0		ENSBTAG00000006451	0	0	0
	ENSBTAG00000014713	8	5	3		ENSBTAG00000014713	3	3	0		ENSBTAG00000014713	2	1	1		ENSBTAG00000014713	22	16	6		ENSBTAG00000014713	1396	704	692		ENSBTAG00000014713	6	4	2		ENSBTAG00000014713	8	3	5		ENSBTAG00000014713	10	5	5		ENSBTAG00000014713	44	16	28		ENSBTAG00000014713	91	43	48
	ENSBTAG00000049208	0	0	0		ENSBTAG00000049208	0	0	0		ENSBTAG00000049208	0	0	0		ENSBTAG00000049208	0	0	0		ENSBTAG00000049208	0	0	0		ENSBTAG00000049208	0	0	0		ENSBTAG00000049208	0	2	1		ENSBTAG00000049208	0	0	0		ENSBTAG00000049208	0	0	0		ENSBTAG00000049208	0	0	0
	ENSBTAG00000027795	678	346	340		ENSBTAG00000027795	561	284	286		ENSBTAG00000027795	631	287	353		ENSBTAG00000027795	505	278	240		ENSBTAG00000027795	346	173	182		ENSBTAG00000027795	885	440	451		ENSBTAG00000027795	642	343	303		ENSBTAG00000027795	566	303	267		ENSBTAG00000027795	511	258	260		ENSBTAG00000027795	583	311	286
	ENSBTAG00000009336	394	198	204		ENSBTAG00000009336	276	144	141		ENSBTAG00000009336	451	244	216		ENSBTAG00000009336	293	145	161		ENSBTAG00000009336	291	143	157		ENSBTAG00000009336	498	273	231		ENSBTAG00000009336	304	165	143		ENSBTAG00000009336	347	179	172		ENSBTAG00000009336	332	152	187		ENSBTAG00000009336	381	205	190
	ENSBTAG00000004126	30	12	18		ENSBTAG00000004126	19	9	10		ENSBTAG00000004126	21	10	11		ENSBTAG00000004126	26	15	11		ENSBTAG00000004126	29	14	15		ENSBTAG00000004126	17	8	9		ENSBTAG00000004126	17	10	7		ENSBTAG00000004126	13	4	9		ENSBTAG00000004126	16	9	7		ENSBTAG00000004126	22	11	11
	ENSBTAG00000049383	0	0	0		ENSBTAG00000049383	1	1	0		ENSBTAG00000049383	0	0	0		ENSBTAG00000049383	0	0	0		ENSBTAG00000049383	1	1	0		ENSBTAG00000049383	0	0	0		ENSBTAG00000049383	0	0	0		ENSBTAG00000049383	0	0	0		ENSBTAG00000049383	1	0	1		ENSBTAG00000049383	0	0	0
	ENSBTAG00000044343	0	0	0		ENSBTAG00000044343	0	0	0		ENSBTAG00000044343	0	0	0		ENSBTAG00000044343	0	0	0		ENSBTAG00000044343	0	0	0		ENSBTAG00000044343	0	0	0		ENSBTAG00000044343	0	0	0		ENSBTAG00000044343	0	0	0		ENSBTAG00000044343	0	0	0		ENSBTAG00000044343	0	0	0
	ENSBTAG00000045517	3	1	2		ENSBTAG00000045517	1	0	1		ENSBTAG00000045517	2	1	1		ENSBTAG00000045517	0	0	0		ENSBTAG00000045517	3	1	2		ENSBTAG00000045517	5	3	2		ENSBTAG00000045517	3	1	2		ENSBTAG00000045517	1	1	0		ENSBTAG00000045517	3	1	2		ENSBTAG00000045517	1	0	1
	ENSBTAG00000031561	166	97	69		ENSBTAG00000031561	193	94	99		ENSBTAG00000031561	233	112	121		ENSBTAG00000031561	99	43	56		ENSBTAG00000031561	183	97	86		ENSBTAG00000031561	312	154	158		ENSBTAG00000031561	206	90	116		ENSBTAG00000031561	212	107	105		ENSBTAG00000031561	177	83	94		ENSBTAG00000031561	222	125	97
	ENSBTAG00000005230	0	0	0		ENSBTAG00000005230	0	0	0		ENSBTAG00000005230	0	0	0		ENSBTAG00000005230	0	0	0		ENSBTAG00000005230	0	0	0		ENSBTAG00000005230	0	0	0		ENSBTAG00000005230	0	0	0		ENSBTAG00000005230	4	3	1		ENSBTAG00000005230	0	0	0		ENSBTAG00000005230	0	0	0
	ENSBTAG00000048452	0	0	0		ENSBTAG00000048452	0	0	0		ENSBTAG00000048452	0	0	0		ENSBTAG00000048452	0	0	0		ENSBTAG00000048452	0	0	0		ENSBTAG00000048452	0	0	0		ENSBTAG00000048452	0	0	0		ENSBTAG00000048452	0	0	0		ENSBTAG00000048452	0	0	0		ENSBTAG00000048452	0	0	0
	ENSBTAG00000045446	0	0	0		ENSBTAG00000045446	0	0	0		ENSBTAG00000045446	0	0	0		ENSBTAG00000045446	0	0	0		ENSBTAG00000045446	0	0	0		ENSBTAG00000045446	0	0	0		ENSBTAG00000045446	0	0	0		ENSBTAG00000045446	0	0	0		ENSBTAG00000045446	0	0	0		ENSBTAG00000045446	0	0	0
	ENSBTAG00000048985	0	0	0		ENSBTAG00000048985	0	0	0		ENSBTAG00000048985	0	0	0		ENSBTAG00000048985	0	0	0		ENSBTAG00000048985	0	0	0		ENSBTAG00000048985	0	0	0		ENSBTAG00000048985	0	0	0		ENSBTAG00000048985	0	0	0		ENSBTAG00000048985	0	0	0		ENSBTAG00000048985	0	0	0
	ENSBTAG00000048715	0	0	0		ENSBTAG00000048715	0	0	0		ENSBTAG00000048715	0	0	0		ENSBTAG00000048715	0	0	0		ENSBTAG00000048715	0	0	0		ENSBTAG00000048715	0	0	0		ENSBTAG00000048715	0	0	0		ENSBTAG00000048715	0	0	0		ENSBTAG00000048715	0	0	0		ENSBTAG00000048715	0	0	0
	ENSBTAG00000055075	0	0	0		ENSBTAG00000055075	0	0	0		ENSBTAG00000055075	0	0	0		ENSBTAG00000055075	0	0	0		ENSBTAG00000055075	0	0	0		ENSBTAG00000055075	0	0	0		ENSBTAG00000055075	0	0	0		ENSBTAG00000055075	0	0	0		ENSBTAG00000055075	0	0	0		ENSBTAG00000055075	0	0	0
	ENSBTAG00000049072	0	0	0		ENSBTAG00000049072	0	0	0		ENSBTAG00000049072	0	0	0		ENSBTAG00000049072	0	0	0		ENSBTAG00000049072	0	0	0		ENSBTAG00000049072	0	0	0		ENSBTAG00000049072	0	0	0		ENSBTAG00000049072	0	0	0		ENSBTAG00000049072	0	0	0		ENSBTAG00000049072	0	0	0
	ENSBTAG00000024643	2	4	2		ENSBTAG00000024643	1	2	2		ENSBTAG00000024643	0	0	1		ENSBTAG00000024643	26	15	15		ENSBTAG00000024643	15	35	27		ENSBTAG00000024643	0	1	1		ENSBTAG00000024643	2	1	2		ENSBTAG00000024643	0	0	0		ENSBTAG00000024643	0	0	0		ENSBTAG00000024643	6	9	10
	ENSBTAG00000009012	1	3	2		ENSBTAG00000009012	3	5	1		ENSBTAG00000009012	2	2	1		ENSBTAG00000009012	3	5	2		ENSBTAG00000009012	39	47	39		ENSBTAG00000009012	1	2	1		ENSBTAG00000009012	3	3	1		ENSBTAG00000009012	2	1	1		ENSBTAG00000009012	2	0	2		ENSBTAG00000009012	16	15	14
	ENSBTAG00000045704	3986	1994	1994		ENSBTAG00000045704	2138	1028	1114		ENSBTAG00000045704	3840	1924	1916		ENSBTAG00000045704	2435	1207	1231		ENSBTAG00000045704	1084	541	544		ENSBTAG00000045704	2056	1061	995		ENSBTAG00000045704	4393	2181	2213		ENSBTAG00000045704	3581	1828	1753		ENSBTAG00000045704	4470	2197	2276		ENSBTAG00000045704	4595	2392	2205
	ENSBTAG00000052714	0	0	0		ENSBTAG00000052714	0	0	0		ENSBTAG00000052714	0	0	0		ENSBTAG00000052714	0	0	0		ENSBTAG00000052714	0	0	0		ENSBTAG00000052714	0	0	0		ENSBTAG00000052714	0	0	0		ENSBTAG00000052714	0	0	0		ENSBTAG00000052714	0	0	0		ENSBTAG00000052714	0	0	0
	ENSBTAG00000054426	0	0	0		ENSBTAG00000054426	0	0	0		ENSBTAG00000054426	0	0	0		ENSBTAG00000054426	0	0	0		ENSBTAG00000054426	0	0	0		ENSBTAG00000054426	0	0	0		ENSBTAG00000054426	0	0	0		ENSBTAG00000054426	0	0	0		ENSBTAG00000054426	0	0	0		ENSBTAG00000054426	0	0	0
	ENSBTAG00000054494	28	11	19		ENSBTAG00000054494	18	10	12		ENSBTAG00000054494	16	8	8		ENSBTAG00000054494	16	8	11		ENSBTAG00000054494	4	1	4		ENSBTAG00000054494	12	9	3		ENSBTAG00000054494	31	13	19		ENSBTAG00000054494	26	11	15		ENSBTAG00000054494	29	12	20		ENSBTAG00000054494	16	9	9
	ENSBTAG00000014157	0	0	0		ENSBTAG00000014157	1	1	0		ENSBTAG00000014157	0	0	0		ENSBTAG00000014157	1	1	0		ENSBTAG00000014157	0	0	0		ENSBTAG00000014157	1	0	1		ENSBTAG00000014157	1	0	1		ENSBTAG00000014157	5	3	2		ENSBTAG00000014157	1	0	1		ENSBTAG00000014157	1	1	0
	ENSBTAG00000003851	252	135	117		ENSBTAG00000003851	296	149	147		ENSBTAG00000003851	184	91	93		ENSBTAG00000003851	236	108	128		ENSBTAG00000003851	367	206	161		ENSBTAG00000003851	325	159	166		ENSBTAG00000003851	339	182	157		ENSBTAG00000003851	229	116	113		ENSBTAG00000003851	343	179	164		ENSBTAG00000003851	258	137	121
	ENSBTAG00000009014	1939	917	1022		ENSBTAG00000009014	3922	1967	1956		ENSBTAG00000009014	2919	1467	1453		ENSBTAG00000009014	3978	1992	1986		ENSBTAG00000009014	2549	1277	1272		ENSBTAG00000009014	5944	2965	2979		ENSBTAG00000009014	2254	1141	1113		ENSBTAG00000009014	2836	1412	1424		ENSBTAG00000009014	1907	929	978		ENSBTAG00000009014	3282	1657	1625
	ENSBTAG00000001390	4128	2053	2075		ENSBTAG00000001390	4406	2132	2275		ENSBTAG00000001390	5054	2522	2533		ENSBTAG00000001390	5707	2851	2856		ENSBTAG00000001390	2761	1373	1388		ENSBTAG00000001390	4203	2040	2163		ENSBTAG00000001390	4250	2077	2173		ENSBTAG00000001390	4568	2317	2251		ENSBTAG00000001390	4314	2152	2162		ENSBTAG00000001390	5083	2554	2529
	ENSBTAG00000000210	661	347	314		ENSBTAG00000000210	788	391	397		ENSBTAG00000000210	634	329	305		ENSBTAG00000000210	2092	1044	1048		ENSBTAG00000000210	1450	731	719		ENSBTAG00000000210	1066	522	544		ENSBTAG00000000210	674	335	339		ENSBTAG00000000210	731	349	382		ENSBTAG00000000210	791	403	388		ENSBTAG00000000210	769	378	391
	ENSBTAG00000018009	3	1	2		ENSBTAG00000018009	2	2	0		ENSBTAG00000018009	4	1	3		ENSBTAG00000018009	6	3	3		ENSBTAG00000018009	21	9	12		ENSBTAG00000018009	1	1	0		ENSBTAG00000018009	4	3	1		ENSBTAG00000018009	0	0	0		ENSBTAG00000018009	2	2	0		ENSBTAG00000018009	3	3	0
	ENSBTAG00000050129	9	7	2		ENSBTAG00000050129	5	4	1		ENSBTAG00000050129	7	2	5		ENSBTAG00000050129	12	9	3		ENSBTAG00000050129	1	1	0		ENSBTAG00000050129	2	0	2		ENSBTAG00000050129	6	1	5		ENSBTAG00000050129	6	5	1		ENSBTAG00000050129	9	6	3		ENSBTAG00000050129	3	0	3
	ENSBTAG00000000213	631	311	320		ENSBTAG00000000213	582	294	288		ENSBTAG00000000213	603	293	310		ENSBTAG00000000213	754	397	357		ENSBTAG00000000213	410	198	213		ENSBTAG00000000213	583	276	307		ENSBTAG00000000213	590	294	296		ENSBTAG00000000213	566	314	252		ENSBTAG00000000213	637	310	327		ENSBTAG00000000213	597	326	271
	ENSBTAG00000012120	117	66	51		ENSBTAG00000012120	104	56	48		ENSBTAG00000012120	174	80	94		ENSBTAG00000012120	356	183	173		ENSBTAG00000012120	508	254	254		ENSBTAG00000012120	181	91	90		ENSBTAG00000012120	202	104	98		ENSBTAG00000012120	104	51	53		ENSBTAG00000012120	131	61	70		ENSBTAG00000012120	194	95	99
	ENSBTAG00000018471	1617	856	761		ENSBTAG00000018471	1318	676	642		ENSBTAG00000018471	1789	916	873		ENSBTAG00000018471	2203	1105	1098		ENSBTAG00000018471	1366	716	650		ENSBTAG00000018471	1629	827	802		ENSBTAG00000018471	1496	776	720		ENSBTAG00000018471	1623	800	823		ENSBTAG00000018471	1547	772	775		ENSBTAG00000018471	1979	1018	961
	ENSBTAG00000008562	335	171	164		ENSBTAG00000008562	332	166	166		ENSBTAG00000008562	346	172	174		ENSBTAG00000008562	305	152	153		ENSBTAG00000008562	196	105	92		ENSBTAG00000008562	432	210	222		ENSBTAG00000008562	305	150	155		ENSBTAG00000008562	265	144	121		ENSBTAG00000008562	279	129	150		ENSBTAG00000008562	259	117	142
	ENSBTAG00000012581	150	87	63		ENSBTAG00000012581	113	52	61		ENSBTAG00000012581	146	70	76		ENSBTAG00000012581	126	66	60		ENSBTAG00000012581	125	58	67		ENSBTAG00000012581	158	88	70		ENSBTAG00000012581	120	60	60		ENSBTAG00000012581	116	55	61		ENSBTAG00000012581	147	74	73		ENSBTAG00000012581	150	80	70
	ENSBTAG00000018059	2	1	1		ENSBTAG00000018059	1	0	1		ENSBTAG00000018059	4	1	3		ENSBTAG00000018059	5	4	1		ENSBTAG00000018059	97	44	53		ENSBTAG00000018059	2	0	2		ENSBTAG00000018059	9	5	4		ENSBTAG00000018059	0	0	0		ENSBTAG00000018059	1	1	0		ENSBTAG00000018059	14	8	6
	ENSBTAG00000009391	302	132	170		ENSBTAG00000009391	306	159	147		ENSBTAG00000009391	345	170	175		ENSBTAG00000009391	232	124	108		ENSBTAG00000009391	248	115	133		ENSBTAG00000009391	357	203	154		ENSBTAG00000009391	236	123	113		ENSBTAG00000009391	266	137	129		ENSBTAG00000009391	288	153	135		ENSBTAG00000009391	316	168	148
	ENSBTAG00000018465	11	5	6		ENSBTAG00000018465	3	0	3		ENSBTAG00000018465	7	6	1		ENSBTAG00000018465	16	6	10		ENSBTAG00000018465	108	55	53		ENSBTAG00000018465	5	3	2		ENSBTAG00000018465	23	10	13		ENSBTAG00000018465	11	8	3		ENSBTAG00000018465	1	1	0		ENSBTAG00000018465	21	10	11
	ENSBTAG00000005604	0	0	0		ENSBTAG00000005604	0	0	0		ENSBTAG00000005604	0	0	0		ENSBTAG00000005604	0	0	0		ENSBTAG00000005604	0	0	0		ENSBTAG00000005604	0	0	0		ENSBTAG00000005604	0	0	0		ENSBTAG00000005604	0	0	0		ENSBTAG00000005604	0	0	0		ENSBTAG00000005604	0	0	0
	ENSBTAG00000002182	931	495	436		ENSBTAG00000002182	757	384	373		ENSBTAG00000002182	1180	595	585		ENSBTAG00000002182	467	248	219		ENSBTAG00000002182	330	171	159		ENSBTAG00000002182	799	398	401		ENSBTAG00000002182	676	354	322		ENSBTAG00000002182	716	363	353		ENSBTAG00000002182	673	353	320		ENSBTAG00000002182	849	429	420
	ENSBTAG00000044278	0	0	0		ENSBTAG00000044278	0	0	0		ENSBTAG00000044278	0	0	0		ENSBTAG00000044278	0	0	0		ENSBTAG00000044278	0	0	0		ENSBTAG00000044278	0	0	0		ENSBTAG00000044278	0	0	0		ENSBTAG00000044278	0	0	0		ENSBTAG00000044278	0	0	0		ENSBTAG00000044278	0	0	0
	ENSBTAG00000001293	9	6	3		ENSBTAG00000001293	4	1	3		ENSBTAG00000001293	10	3	7		ENSBTAG00000001293	23	12	11		ENSBTAG00000001293	15	7	8		ENSBTAG00000001293	19	16	3		ENSBTAG00000001293	6	3	3		ENSBTAG00000001293	1	1	0		ENSBTAG00000001293	9	5	4		ENSBTAG00000001293	11	4	7
	ENSBTAG00000013013	1543	767	776		ENSBTAG00000013013	1403	677	726		ENSBTAG00000013013	1633	810	823		ENSBTAG00000013013	1464	763	701		ENSBTAG00000013013	797	423	374		ENSBTAG00000013013	2123	1072	1051		ENSBTAG00000013013	1559	774	785		ENSBTAG00000013013	1322	624	698		ENSBTAG00000013013	1431	696	735		ENSBTAG00000013013	1674	816	858
	ENSBTAG00000044376	0	0	0		ENSBTAG00000044376	0	0	0		ENSBTAG00000044376	0	0	0		ENSBTAG00000044376	0	0	0		ENSBTAG00000044376	0	0	0		ENSBTAG00000044376	1	1	0		ENSBTAG00000044376	0	0	0		ENSBTAG00000044376	0	0	0		ENSBTAG00000044376	0	0	0		ENSBTAG00000044376	0	0	0
	ENSBTAG00000053648	0	0	0		ENSBTAG00000053648	0	0	0		ENSBTAG00000053648	0	0	0		ENSBTAG00000053648	0	0	0		ENSBTAG00000053648	0	0	0		ENSBTAG00000053648	0	0	0		ENSBTAG00000053648	0	0	0		ENSBTAG00000053648	0	0	0		ENSBTAG00000053648	0	0	0		ENSBTAG00000053648	0	0	0
	ENSBTAG00000019557	4	2	2		ENSBTAG00000019557	2	1	1		ENSBTAG00000019557	1	1	0		ENSBTAG00000019557	11	1	10		ENSBTAG00000019557	63	34	29		ENSBTAG00000019557	0	0	0		ENSBTAG00000019557	19	10	9		ENSBTAG00000019557	0	0	0		ENSBTAG00000019557	0	0	0		ENSBTAG00000019557	0	0	0
	ENSBTAG00000014318	375	189	186		ENSBTAG00000014318	431	216	215		ENSBTAG00000014318	516	242	274		ENSBTAG00000014318	283	148	135		ENSBTAG00000014318	356	196	160		ENSBTAG00000014318	485	266	219		ENSBTAG00000014318	498	236	262		ENSBTAG00000014318	423	215	208		ENSBTAG00000014318	446	211	235		ENSBTAG00000014318	458	202	256
	ENSBTAG00000005203	163	73	90		ENSBTAG00000005203	110	54	56		ENSBTAG00000005203	151	81	70		ENSBTAG00000005203	147	72	75		ENSBTAG00000005203	60	37	23		ENSBTAG00000005203	134	58	76		ENSBTAG00000005203	112	53	59		ENSBTAG00000005203	116	60	56		ENSBTAG00000005203	139	64	75		ENSBTAG00000005203	171	84	87
	ENSBTAG00000048057	503	249	254		ENSBTAG00000048057	484	232	252		ENSBTAG00000048057	489	241	248		ENSBTAG00000048057	463	225	238		ENSBTAG00000048057	513	264	249		ENSBTAG00000048057	726	367	359		ENSBTAG00000048057	568	288	280		ENSBTAG00000048057	464	238	226		ENSBTAG00000048057	665	317	348		ENSBTAG00000048057	559	288	271
	ENSBTAG00000008307	15	9	6		ENSBTAG00000008307	3	1	2		ENSBTAG00000008307	6	2	4		ENSBTAG00000008307	15	8	7		ENSBTAG00000008307	243	124	119		ENSBTAG00000008307	7	2	5		ENSBTAG00000008307	29	17	12		ENSBTAG00000008307	6	2	4		ENSBTAG00000008307	5	1	4		ENSBTAG00000008307	38	21	17
	ENSBTAG00000055108	0	0	0		ENSBTAG00000055108	0	0	0		ENSBTAG00000055108	0	0	0		ENSBTAG00000055108	0	0	0		ENSBTAG00000055108	0	0	0		ENSBTAG00000055108	0	0	0		ENSBTAG00000055108	0	0	0		ENSBTAG00000055108	0	0	0		ENSBTAG00000055108	0	0	0		ENSBTAG00000055108	0	0	0
	ENSBTAG00000001464	8	4	4		ENSBTAG00000001464	9	8	1		ENSBTAG00000001464	6	2	4		ENSBTAG00000001464	3	2	1		ENSBTAG00000001464	7	5	2		ENSBTAG00000001464	16	8	8		ENSBTAG00000001464	18	7	11		ENSBTAG00000001464	5	1	4		ENSBTAG00000001464	8	2	6		ENSBTAG00000001464	8	4	4
	ENSBTAG00000033170	101	55	46		ENSBTAG00000033170	116	55	61		ENSBTAG00000033170	128	68	60		ENSBTAG00000033170	172	84	88		ENSBTAG00000033170	146	69	77		ENSBTAG00000033170	151	71	80		ENSBTAG00000033170	173	83	90		ENSBTAG00000033170	103	40	63		ENSBTAG00000033170	145	80	65		ENSBTAG00000033170	156	74	82
	ENSBTAG00000022155	1685	841	844		ENSBTAG00000022155	2011	959	1052		ENSBTAG00000022155	1797	891	906		ENSBTAG00000022155	1422	666	756		ENSBTAG00000022155	798	385	413		ENSBTAG00000022155	2066	970	1096		ENSBTAG00000022155	1743	843	900		ENSBTAG00000022155	1692	832	860		ENSBTAG00000022155	1671	809	862		ENSBTAG00000022155	2541	1283	1258
	ENSBTAG00000048370	0	0	0		ENSBTAG00000048370	0	0	0		ENSBTAG00000048370	0	0	0		ENSBTAG00000048370	0	0	0		ENSBTAG00000048370	0	0	0		ENSBTAG00000048370	0	0	0		ENSBTAG00000048370	0	0	0		ENSBTAG00000048370	0	0	0		ENSBTAG00000048370	0	0	0		ENSBTAG00000048370	0	0	0
	ENSBTAG00000015892	947	476	471		ENSBTAG00000015892	528	280	248		ENSBTAG00000015892	936	472	464		ENSBTAG00000015892	550	278	272		ENSBTAG00000015892	341	170	171		ENSBTAG00000015892	759	396	363		ENSBTAG00000015892	670	348	322		ENSBTAG00000015892	702	353	349		ENSBTAG00000015892	698	357	341		ENSBTAG00000015892	915	443	472
	ENSBTAG00000015895	0	0	0		ENSBTAG00000015895	0	0	0		ENSBTAG00000015895	0	0	0		ENSBTAG00000015895	0	0	0		ENSBTAG00000015895	0	0	0		ENSBTAG00000015895	1	1	0		ENSBTAG00000015895	0	0	0		ENSBTAG00000015895	0	0	0		ENSBTAG00000015895	0	0	0		ENSBTAG00000015895	0	0	0
	ENSBTAG00000042550	0	0	0		ENSBTAG00000042550	0	0	0		ENSBTAG00000042550	0	0	0		ENSBTAG00000042550	0	0	0		ENSBTAG00000042550	0	0	0		ENSBTAG00000042550	0	0	0		ENSBTAG00000042550	0	0	0		ENSBTAG00000042550	0	0	0		ENSBTAG00000042550	0	0	0		ENSBTAG00000042550	0	0	0
	ENSBTAG00000054182	0	0	0		ENSBTAG00000054182	0	0	0		ENSBTAG00000054182	0	0	0		ENSBTAG00000054182	0	0	0		ENSBTAG00000054182	0	0	0		ENSBTAG00000054182	0	0	0		ENSBTAG00000054182	0	0	0		ENSBTAG00000054182	0	0	0		ENSBTAG00000054182	0	0	0		ENSBTAG00000054182	0	0	0
	ENSBTAG00000044667	0	0	0		ENSBTAG00000044667	0	0	0		ENSBTAG00000044667	0	0	0		ENSBTAG00000044667	0	0	0		ENSBTAG00000044667	0	0	0		ENSBTAG00000044667	0	0	0		ENSBTAG00000044667	0	0	0		ENSBTAG00000044667	0	0	0		ENSBTAG00000044667	0	0	0		ENSBTAG00000044667	0	0	0
	ENSBTAG00000015898	275	166	143		ENSBTAG00000015898	169	96	97		ENSBTAG00000015898	314	169	177		ENSBTAG00000015898	249	139	129		ENSBTAG00000015898	213	123	116		ENSBTAG00000015898	250	139	133		ENSBTAG00000015898	269	145	148		ENSBTAG00000015898	187	103	101		ENSBTAG00000015898	200	131	100		ENSBTAG00000015898	322	177	172
	ENSBTAG00000002075	2	1	1		ENSBTAG00000002075	0	0	0		ENSBTAG00000002075	1	0	1		ENSBTAG00000002075	0	0	0		ENSBTAG00000002075	0	0	0		ENSBTAG00000002075	0	0	0		ENSBTAG00000002075	0	0	0		ENSBTAG00000002075	0	0	0		ENSBTAG00000002075	0	0	0		ENSBTAG00000002075	0	0	0
	ENSBTAG00000016848	205	116	123		ENSBTAG00000016848	213	118	119		ENSBTAG00000016848	249	131	150		ENSBTAG00000016848	172	87	104		ENSBTAG00000016848	153	85	94		ENSBTAG00000016848	247	129	140		ENSBTAG00000016848	211	120	115		ENSBTAG00000016848	207	102	122		ENSBTAG00000016848	199	110	120		ENSBTAG00000016848	207	109	125
	ENSBTAG00000024623	1	0	1		ENSBTAG00000024623	0	0	0		ENSBTAG00000024623	1	1	0		ENSBTAG00000024623	0	0	0		ENSBTAG00000024623	0	0	0		ENSBTAG00000024623	0	0	0		ENSBTAG00000024623	0	0	0		ENSBTAG00000024623	0	0	0		ENSBTAG00000024623	0	0	0		ENSBTAG00000024623	0	0	0
	ENSBTAG00000045436	0	0	0		ENSBTAG00000045436	0	0	0		ENSBTAG00000045436	0	0	0		ENSBTAG00000045436	0	0	0		ENSBTAG00000045436	0	0	0		ENSBTAG00000045436	0	0	0		ENSBTAG00000045436	0	0	0		ENSBTAG00000045436	0	0	0		ENSBTAG00000045436	1	1	0		ENSBTAG00000045436	0	0	0
	ENSBTAG00000006147	0	0	0		ENSBTAG00000006147	0	0	0		ENSBTAG00000006147	0	0	0		ENSBTAG00000006147	0	0	0		ENSBTAG00000006147	0	0	0		ENSBTAG00000006147	0	0	0		ENSBTAG00000006147	0	0	0		ENSBTAG00000006147	0	0	0		ENSBTAG00000006147	0	0	0		ENSBTAG00000006147	0	0	0
	ENSBTAG00000006142	451	235	216		ENSBTAG00000006142	484	244	240		ENSBTAG00000006142	562	290	272		ENSBTAG00000006142	430	215	215		ENSBTAG00000006142	472	239	233		ENSBTAG00000006142	704	329	375		ENSBTAG00000006142	596	299	297		ENSBTAG00000006142	431	217	214		ENSBTAG00000006142	576	253	323		ENSBTAG00000006142	522	266	256
	ENSBTAG00000001918	26	14	12		ENSBTAG00000001918	21	8	13		ENSBTAG00000001918	8	1	7		ENSBTAG00000001918	14	9	5		ENSBTAG00000001918	18	7	11		ENSBTAG00000001918	15	4	11		ENSBTAG00000001918	18	7	11		ENSBTAG00000001918	13	6	7		ENSBTAG00000001918	9	4	5		ENSBTAG00000001918	10	4	6
	ENSBTAG00000013439	16	6	10		ENSBTAG00000013439	6	1	5		ENSBTAG00000013439	6	2	4		ENSBTAG00000013439	13	10	3		ENSBTAG00000013439	39	20	19		ENSBTAG00000013439	4	1	3		ENSBTAG00000013439	16	8	8		ENSBTAG00000013439	5	3	2		ENSBTAG00000013439	13	8	5		ENSBTAG00000013439	37	23	14
	ENSBTAG00000046896	0	0	0		ENSBTAG00000046896	0	0	0		ENSBTAG00000046896	0	0	0		ENSBTAG00000046896	0	0	0		ENSBTAG00000046896	0	0	0		ENSBTAG00000046896	0	0	0		ENSBTAG00000046896	0	0	0		ENSBTAG00000046896	0	0	0		ENSBTAG00000046896	0	0	0		ENSBTAG00000046896	0	0	0
	ENSBTAG00000047341	3	1	2		ENSBTAG00000047341	1	0	1		ENSBTAG00000047341	0	0	0		ENSBTAG00000047341	2	1	1		ENSBTAG00000047341	0	0	0		ENSBTAG00000047341	2	1	1		ENSBTAG00000047341	5	4	1		ENSBTAG00000047341	1	1	0		ENSBTAG00000047341	2	1	1		ENSBTAG00000047341	0	0	0
	ENSBTAG00000048392	0	0	0		ENSBTAG00000048392	0	0	0		ENSBTAG00000048392	0	0	0		ENSBTAG00000048392	0	0	0		ENSBTAG00000048392	3	2	1		ENSBTAG00000048392	0	0	0		ENSBTAG00000048392	0	0	0		ENSBTAG00000048392	0	0	0		ENSBTAG00000048392	0	0	0		ENSBTAG00000048392	0	0	0
	ENSBTAG00000055257	185	88	97		ENSBTAG00000055257	170	85	85		ENSBTAG00000055257	157	74	83		ENSBTAG00000055257	186	86	100		ENSBTAG00000055257	471	235	236		ENSBTAG00000055257	197	99	98		ENSBTAG00000055257	160	88	72		ENSBTAG00000055257	139	68	71		ENSBTAG00000055257	174	84	90		ENSBTAG00000055257	174	93	81
	ENSBTAG00000046577	0	0	0		ENSBTAG00000046577	0	0	0		ENSBTAG00000046577	0	0	0		ENSBTAG00000046577	0	0	0		ENSBTAG00000046577	0	0	0		ENSBTAG00000046577	0	0	0		ENSBTAG00000046577	0	0	0		ENSBTAG00000046577	0	0	0		ENSBTAG00000046577	0	0	0		ENSBTAG00000046577	0	0	0
	ENSBTAG00000001920	345	177	168		ENSBTAG00000001920	300	149	151		ENSBTAG00000001920	245	114	131		ENSBTAG00000001920	47	24	23		ENSBTAG00000001920	153	79	74		ENSBTAG00000001920	636	316	320		ENSBTAG00000001920	313	184	129		ENSBTAG00000001920	298	158	140		ENSBTAG00000001920	355	164	191		ENSBTAG00000001920	213	104	109
	ENSBTAG00000001465	2	1	1		ENSBTAG00000001465	5	3	2		ENSBTAG00000001465	0	0	0		ENSBTAG00000001465	2	1	1		ENSBTAG00000001465	11	6	5		ENSBTAG00000001465	5	4	1		ENSBTAG00000001465	2	1	1		ENSBTAG00000001465	0	0	0		ENSBTAG00000001465	1	1	0		ENSBTAG00000001465	4	2	2
	ENSBTAG00000033740	2	1	1		ENSBTAG00000033740	1	1	0		ENSBTAG00000033740	0	0	0		ENSBTAG00000033740	0	0	0		ENSBTAG00000033740	0	0	0		ENSBTAG00000033740	1	0	1		ENSBTAG00000033740	1	1	0		ENSBTAG00000033740	3	2	1		ENSBTAG00000033740	1	0	1		ENSBTAG00000033740	1	0	1
	ENSBTAG00000004564	507	259	248		ENSBTAG00000004564	386	186	200		ENSBTAG00000004564	416	221	195		ENSBTAG00000004564	684	352	332		ENSBTAG00000004564	932	493	439		ENSBTAG00000004564	511	252	259		ENSBTAG00000004564	565	275	290		ENSBTAG00000004564	425	224	201		ENSBTAG00000004564	494	255	239		ENSBTAG00000004564	638	306	332
	ENSBTAG00000043899	0	0	0		ENSBTAG00000043899	0	0	0		ENSBTAG00000043899	0	0	0		ENSBTAG00000043899	0	0	0		ENSBTAG00000043899	0	0	0		ENSBTAG00000043899	0	0	0		ENSBTAG00000043899	0	0	0		ENSBTAG00000043899	0	0	0		ENSBTAG00000043899	0	0	0		ENSBTAG00000043899	0	0	0
	ENSBTAG00000053581	0	0	0		ENSBTAG00000053581	0	0	0		ENSBTAG00000053581	0	0	0		ENSBTAG00000053581	8	6	2		ENSBTAG00000053581	52	28	24		ENSBTAG00000053581	1	1	0		ENSBTAG00000053581	1	1	0		ENSBTAG00000053581	1	1	0		ENSBTAG00000053581	0	0	0		ENSBTAG00000053581	8	6	2
	ENSBTAG00000049884	0	0	0		ENSBTAG00000049884	0	0	0		ENSBTAG00000049884	0	0	0		ENSBTAG00000049884	0	0	0		ENSBTAG00000049884	0	0	0		ENSBTAG00000049884	0	0	0		ENSBTAG00000049884	0	0	0		ENSBTAG00000049884	0	0	0		ENSBTAG00000049884	0	0	0		ENSBTAG00000049884	0	0	0
	ENSBTAG00000011569	0	0	0		ENSBTAG00000011569	0	0	0		ENSBTAG00000011569	0	0	0		ENSBTAG00000011569	0	0	0		ENSBTAG00000011569	0	0	0		ENSBTAG00000011569	0	0	0		ENSBTAG00000011569	0	0	0		ENSBTAG00000011569	0	0	0		ENSBTAG00000011569	0	0	0		ENSBTAG00000011569	0	0	0
	ENSBTAG00000050308	0	0	0		ENSBTAG00000050308	0	0	0		ENSBTAG00000050308	0	0	0		ENSBTAG00000050308	0	0	0		ENSBTAG00000050308	0	0	0		ENSBTAG00000050308	0	0	0		ENSBTAG00000050308	0	0	0		ENSBTAG00000050308	0	0	0		ENSBTAG00000050308	0	0	0		ENSBTAG00000050308	0	0	0
	ENSBTAG00000013378	0	0	0		ENSBTAG00000013378	0	0	0		ENSBTAG00000013378	0	0	0		ENSBTAG00000013378	0	0	0		ENSBTAG00000013378	0	0	0		ENSBTAG00000013378	0	0	0		ENSBTAG00000013378	0	0	0		ENSBTAG00000013378	0	0	0		ENSBTAG00000013378	0	0	0		ENSBTAG00000013378	0	0	0
	ENSBTAG00000052248	0	0	0		ENSBTAG00000052248	0	0	0		ENSBTAG00000052248	0	0	0		ENSBTAG00000052248	0	0	0		ENSBTAG00000052248	0	0	0		ENSBTAG00000052248	0	0	0		ENSBTAG00000052248	0	0	0		ENSBTAG00000052248	0	0	0		ENSBTAG00000052248	0	0	0		ENSBTAG00000052248	0	0	0
	ENSBTAG00000042814	0	0	0		ENSBTAG00000042814	0	0	0		ENSBTAG00000042814	0	0	0		ENSBTAG00000042814	0	0	0		ENSBTAG00000042814	0	0	0		ENSBTAG00000042814	0	0	0		ENSBTAG00000042814	0	0	0		ENSBTAG00000042814	0	0	0		ENSBTAG00000042814	0	0	0		ENSBTAG00000042814	0	0	0
	ENSBTAG00000050232	0	0	0		ENSBTAG00000050232	0	0	0		ENSBTAG00000050232	0	0	0		ENSBTAG00000050232	0	0	0		ENSBTAG00000050232	0	0	0		ENSBTAG00000050232	0	0	0		ENSBTAG00000050232	0	0	0		ENSBTAG00000050232	0	0	0		ENSBTAG00000050232	0	0	0		ENSBTAG00000050232	0	0	0
	ENSBTAG00000010385	0	0	0		ENSBTAG00000010385	0	0	0		ENSBTAG00000010385	0	0	0		ENSBTAG00000010385	0	0	0		ENSBTAG00000010385	0	0	0		ENSBTAG00000010385	0	0	0		ENSBTAG00000010385	0	0	0		ENSBTAG00000010385	0	0	0		ENSBTAG00000010385	0	0	0		ENSBTAG00000010385	0	0	0
	ENSBTAG00000049521	0	0	0		ENSBTAG00000049521	0	0	0		ENSBTAG00000049521	0	0	0		ENSBTAG00000049521	0	0	0		ENSBTAG00000049521	0	0	0		ENSBTAG00000049521	0	0	0		ENSBTAG00000049521	0	0	0		ENSBTAG00000049521	0	0	0		ENSBTAG00000049521	0	0	0		ENSBTAG00000049521	0	0	0
	ENSBTAG00000014508	0	0	0		ENSBTAG00000014508	1	1	0		ENSBTAG00000014508	0	0	0		ENSBTAG00000014508	0	0	0		ENSBTAG00000014508	1	1	0		ENSBTAG00000014508	0	0	0		ENSBTAG00000014508	0	0	0		ENSBTAG00000014508	0	0	0		ENSBTAG00000014508	1	0	1		ENSBTAG00000014508	1	0	1
	ENSBTAG00000001009	8	7	1		ENSBTAG00000001009	22	9	13		ENSBTAG00000001009	1	0	1		ENSBTAG00000001009	38	24	14		ENSBTAG00000001009	456	235	221		ENSBTAG00000001009	5	1	4		ENSBTAG00000001009	13	5	8		ENSBTAG00000001009	2	2	0		ENSBTAG00000001009	3	1	2		ENSBTAG00000001009	90	51	39
	ENSBTAG00000001728	0	0	0		ENSBTAG00000001728	1	1	0		ENSBTAG00000001728	2	0	2		ENSBTAG00000001728	0	0	0		ENSBTAG00000001728	6	3	3		ENSBTAG00000001728	5	4	1		ENSBTAG00000001728	2	2	0		ENSBTAG00000001728	4	2	2		ENSBTAG00000001728	6	2	4		ENSBTAG00000001728	7	2	5
	ENSBTAG00000008862	894	426	468		ENSBTAG00000008862	917	457	460		ENSBTAG00000008862	568	279	289		ENSBTAG00000008862	1270	652	618		ENSBTAG00000008862	1549	764	785		ENSBTAG00000008862	1097	538	559		ENSBTAG00000008862	1151	595	556		ENSBTAG00000008862	923	463	460		ENSBTAG00000008862	1296	657	639		ENSBTAG00000008862	1181	602	579
	ENSBTAG00000013069	43	24	19		ENSBTAG00000013069	24	12	12		ENSBTAG00000013069	36	19	17		ENSBTAG00000013069	69	34	35		ENSBTAG00000013069	43	20	23		ENSBTAG00000013069	51	25	26		ENSBTAG00000013069	57	26	31		ENSBTAG00000013069	24	12	12		ENSBTAG00000013069	34	14	20		ENSBTAG00000013069	22	10	12
	ENSBTAG00000021703	25	11	15		ENSBTAG00000021703	45	26	19		ENSBTAG00000021703	41	18	23		ENSBTAG00000021703	24	13	11		ENSBTAG00000021703	28	14	14		ENSBTAG00000021703	59	27	32		ENSBTAG00000021703	70	42	28		ENSBTAG00000021703	39	25	14		ENSBTAG00000021703	62	35	27		ENSBTAG00000021703	87	41	46
	ENSBTAG00000013070	5	2	3		ENSBTAG00000013070	0	0	0		ENSBTAG00000013070	0	0	0		ENSBTAG00000013070	1	1	0		ENSBTAG00000013070	8	3	5		ENSBTAG00000013070	2	1	1		ENSBTAG00000013070	2	1	1		ENSBTAG00000013070	0	0	0		ENSBTAG00000013070	3	2	1		ENSBTAG00000013070	15	4	11
	ENSBTAG00000033166	11	6	5		ENSBTAG00000033166	0	0	0		ENSBTAG00000033166	3	2	1		ENSBTAG00000033166	16	7	9		ENSBTAG00000033166	267	122	145		ENSBTAG00000033166	0	0	0		ENSBTAG00000033166	0	0	0		ENSBTAG00000033166	2	2	0		ENSBTAG00000033166	0	0	0		ENSBTAG00000033166	127	61	66
	ENSBTAG00000001442	0	0	0		ENSBTAG00000001442	0	0	0		ENSBTAG00000001442	0	0	0		ENSBTAG00000001442	0	0	0		ENSBTAG00000001442	0	0	0		ENSBTAG00000001442	0	0	0		ENSBTAG00000001442	0	0	0		ENSBTAG00000001442	0	0	0		ENSBTAG00000001442	0	0	0		ENSBTAG00000001442	0	0	0
	ENSBTAG00000004705	9	3	6		ENSBTAG00000004705	1	1	0		ENSBTAG00000004705	0	0	0		ENSBTAG00000004705	17	10	7		ENSBTAG00000004705	198	90	108		ENSBTAG00000004705	1	0	1		ENSBTAG00000004705	18	7	11		ENSBTAG00000004705	0	0	0		ENSBTAG00000004705	0	0	0		ENSBTAG00000004705	25	12	13
	ENSBTAG00000015837	1	1	0		ENSBTAG00000015837	0	0	0		ENSBTAG00000015837	0	0	0		ENSBTAG00000015837	0	0	0		ENSBTAG00000015837	5	1	4		ENSBTAG00000015837	1	1	0		ENSBTAG00000015837	0	0	0		ENSBTAG00000015837	0	0	0		ENSBTAG00000015837	0	0	0		ENSBTAG00000015837	3	2	1
	ENSBTAG00000011192	0	0	0		ENSBTAG00000011192	0	0	0		ENSBTAG00000011192	0	0	0		ENSBTAG00000011192	2	2	0		ENSBTAG00000011192	38	18	20		ENSBTAG00000011192	0	0	0		ENSBTAG00000011192	1	1	0		ENSBTAG00000011192	0	0	0		ENSBTAG00000011192	0	0	0		ENSBTAG00000011192	15	4	11
	ENSBTAG00000020990	1	1	1		ENSBTAG00000020990	0	0	0		ENSBTAG00000020990	0	0	0		ENSBTAG00000020990	1	0	1		ENSBTAG00000020990	5	2	3		ENSBTAG00000020990	0	0	0		ENSBTAG00000020990	0	0	0		ENSBTAG00000020990	0	0	0		ENSBTAG00000020990	0	0	0		ENSBTAG00000020990	1	1	0
	ENSBTAG00000013118	3	2	1		ENSBTAG00000013118	9	4	5		ENSBTAG00000013118	2	1	1		ENSBTAG00000013118	14	4	10		ENSBTAG00000013118	777	411	366		ENSBTAG00000013118	3	1	2		ENSBTAG00000013118	2	0	2		ENSBTAG00000013118	2	2	0		ENSBTAG00000013118	2	0	2		ENSBTAG00000013118	57	28	29
	ENSBTAG00000009848	1	1	0		ENSBTAG00000009848	1	0	1		ENSBTAG00000009848	2	1	1		ENSBTAG00000009848	0	0	0		ENSBTAG00000009848	14	11	3		ENSBTAG00000009848	2	1	1		ENSBTAG00000009848	8	4	4		ENSBTAG00000009848	1	1	0		ENSBTAG00000009848	0	0	0		ENSBTAG00000009848	6	1	5
	ENSBTAG00000054822	0	0	0		ENSBTAG00000054822	0	0	0		ENSBTAG00000054822	0	0	0		ENSBTAG00000054822	0	0	0		ENSBTAG00000054822	0	0	0		ENSBTAG00000054822	0	0	0		ENSBTAG00000054822	0	0	0		ENSBTAG00000054822	0	0	0		ENSBTAG00000054822	0	0	0		ENSBTAG00000054822	0	0	0
	ENSBTAG00000003865	0	0	0		ENSBTAG00000003865	0	0	0		ENSBTAG00000003865	0	0	0		ENSBTAG00000003865	0	0	0		ENSBTAG00000003865	1	0	1		ENSBTAG00000003865	0	0	0		ENSBTAG00000003865	0	0	0		ENSBTAG00000003865	0	0	0		ENSBTAG00000003865	0	0	0		ENSBTAG00000003865	0	0	0
	ENSBTAG00000011267	0	0	0		ENSBTAG00000011267	0	0	0		ENSBTAG00000011267	0	0	0		ENSBTAG00000011267	0	0	0		ENSBTAG00000011267	0	0	0		ENSBTAG00000011267	0	0	0		ENSBTAG00000011267	0	0	0		ENSBTAG00000011267	0	0	0		ENSBTAG00000011267	0	0	0		ENSBTAG00000011267	0	0	0
	ENSBTAG00000045101	0	0	0		ENSBTAG00000045101	0	0	0		ENSBTAG00000045101	0	0	0		ENSBTAG00000045101	0	0	0		ENSBTAG00000045101	0	0	0		ENSBTAG00000045101	0	0	0		ENSBTAG00000045101	0	0	0		ENSBTAG00000045101	0	0	0		ENSBTAG00000045101	0	0	0		ENSBTAG00000045101	0	0	0
	ENSBTAG00000023445	295	156	139		ENSBTAG00000023445	275	138	137		ENSBTAG00000023445	309	156	153		ENSBTAG00000023445	697	336	361		ENSBTAG00000023445	388	180	208		ENSBTAG00000023445	325	160	165		ENSBTAG00000023445	287	145	142		ENSBTAG00000023445	250	118	132		ENSBTAG00000023445	282	136	146		ENSBTAG00000023445	414	209	205
	ENSBTAG00000014133	0	0	0		ENSBTAG00000014133	0	0	0		ENSBTAG00000014133	0	0	0		ENSBTAG00000014133	0	0	0		ENSBTAG00000014133	0	0	0		ENSBTAG00000014133	0	0	0		ENSBTAG00000014133	0	0	0		ENSBTAG00000014133	0	0	0		ENSBTAG00000014133	0	0	0		ENSBTAG00000014133	0	0	0
	ENSBTAG00000010688	2	0	2		ENSBTAG00000010688	0	0	0		ENSBTAG00000010688	0	0	0		ENSBTAG00000010688	0	0	0		ENSBTAG00000010688	47	26	21		ENSBTAG00000010688	0	0	0		ENSBTAG00000010688	3	3	0		ENSBTAG00000010688	0	0	0		ENSBTAG00000010688	0	0	0		ENSBTAG00000010688	2	0	2
	ENSBTAG00000054520	270	149	121		ENSBTAG00000054520	297	164	133		ENSBTAG00000054520	324	171	153		ENSBTAG00000054520	175	102	73		ENSBTAG00000054520	161	83	78		ENSBTAG00000054520	371	187	184		ENSBTAG00000054520	229	109	120		ENSBTAG00000054520	225	121	104		ENSBTAG00000054520	219	112	107		ENSBTAG00000054520	255	127	128
	ENSBTAG00000001331	0	0	0		ENSBTAG00000001331	0	0	0		ENSBTAG00000001331	0	0	0		ENSBTAG00000001331	2	2	0		ENSBTAG00000001331	0	0	0		ENSBTAG00000001331	0	0	0		ENSBTAG00000001331	0	0	0		ENSBTAG00000001331	1	1	0		ENSBTAG00000001331	0	0	0		ENSBTAG00000001331	0	0	0
	ENSBTAG00000031435	1138	586	552		ENSBTAG00000031435	947	436	511		ENSBTAG00000031435	1218	591	627		ENSBTAG00000031435	867	422	445		ENSBTAG00000031435	998	508	490		ENSBTAG00000031435	1257	628	629		ENSBTAG00000031435	1045	529	516		ENSBTAG00000031435	994	503	491		ENSBTAG00000031435	1028	536	492		ENSBTAG00000031435	1285	635	650
	ENSBTAG00000011140	847	424	423		ENSBTAG00000011140	738	374	364		ENSBTAG00000011140	1027	492	535		ENSBTAG00000011140	464	226	238		ENSBTAG00000011140	585	279	306		ENSBTAG00000011140	858	419	439		ENSBTAG00000011140	807	407	400		ENSBTAG00000011140	636	354	282		ENSBTAG00000011140	745	381	364		ENSBTAG00000011140	899	455	444
	ENSBTAG00000009106	966	496	470		ENSBTAG00000009106	727	368	359		ENSBTAG00000009106	949	442	507		ENSBTAG00000009106	1684	851	833		ENSBTAG00000009106	895	440	455		ENSBTAG00000009106	958	490	468		ENSBTAG00000009106	911	481	430		ENSBTAG00000009106	786	391	395		ENSBTAG00000009106	914	473	441		ENSBTAG00000009106	969	493	476
	ENSBTAG00000054326	61	32	29		ENSBTAG00000054326	44	20	24		ENSBTAG00000054326	51	23	28		ENSBTAG00000054326	113	67	46		ENSBTAG00000054326	36	18	18		ENSBTAG00000054326	46	28	18		ENSBTAG00000054326	40	15	25		ENSBTAG00000054326	55	26	29		ENSBTAG00000054326	62	26	36		ENSBTAG00000054326	76	39	37
	ENSBTAG00000011143	290	140	150		ENSBTAG00000011143	291	147	144		ENSBTAG00000011143	376	199	177		ENSBTAG00000011143	289	156	133		ENSBTAG00000011143	286	149	137		ENSBTAG00000011143	424	204	220		ENSBTAG00000011143	395	196	199		ENSBTAG00000011143	309	142	167		ENSBTAG00000011143	356	184	172		ENSBTAG00000011143	369	191	178
	ENSBTAG00000051987	0	0	0		ENSBTAG00000051987	0	0	0		ENSBTAG00000051987	0	0	0		ENSBTAG00000051987	0	0	0		ENSBTAG00000051987	0	0	0		ENSBTAG00000051987	0	0	0		ENSBTAG00000051987	0	0	0		ENSBTAG00000051987	0	0	0		ENSBTAG00000051987	0	0	0		ENSBTAG00000051987	0	0	0
	ENSBTAG00000021791	81	57	43		ENSBTAG00000021791	65	56	38		ENSBTAG00000021791	66	40	46		ENSBTAG00000021791	288	171	183		ENSBTAG00000021791	861	497	471		ENSBTAG00000021791	76	50	46		ENSBTAG00000021791	133	82	75		ENSBTAG00000021791	59	36	34		ENSBTAG00000021791	60	36	33		ENSBTAG00000021791	96	50	64
	ENSBTAG00000009933	84	52	51		ENSBTAG00000009933	70	47	52		ENSBTAG00000009933	82	48	54		ENSBTAG00000009933	343	186	223		ENSBTAG00000009933	587	359	335		ENSBTAG00000009933	118	69	69		ENSBTAG00000009933	130	80	74		ENSBTAG00000009933	65	40	36		ENSBTAG00000009933	85	43	51		ENSBTAG00000009933	115	70	63
	ENSBTAG00000042474	0	0	0		ENSBTAG00000042474	0	0	0		ENSBTAG00000042474	0	0	0		ENSBTAG00000042474	0	0	0		ENSBTAG00000042474	0	0	0		ENSBTAG00000042474	0	0	0		ENSBTAG00000042474	0	0	0		ENSBTAG00000042474	0	0	0		ENSBTAG00000042474	0	0	0		ENSBTAG00000042474	0	0	0
	ENSBTAG00000009104	544	310	234		ENSBTAG00000009104	498	236	262		ENSBTAG00000009104	649	352	297		ENSBTAG00000009104	531	275	256		ENSBTAG00000009104	709	358	351		ENSBTAG00000009104	636	296	340		ENSBTAG00000009104	663	342	321		ENSBTAG00000009104	624	321	303		ENSBTAG00000009104	684	374	310		ENSBTAG00000009104	803	374	429
	ENSBTAG00000016656	174	87	87		ENSBTAG00000016656	199	97	102		ENSBTAG00000016656	181	85	96		ENSBTAG00000016656	348	158	190		ENSBTAG00000016656	1644	802	842		ENSBTAG00000016656	259	125	134		ENSBTAG00000016656	374	186	188		ENSBTAG00000016656	169	85	84		ENSBTAG00000016656	139	64	75		ENSBTAG00000016656	225	108	117
	ENSBTAG00000018402	198	82	116		ENSBTAG00000018402	232	120	112		ENSBTAG00000018402	196	86	110		ENSBTAG00000018402	294	146	148		ENSBTAG00000018402	340	158	182		ENSBTAG00000018402	313	154	159		ENSBTAG00000018402	264	129	135		ENSBTAG00000018402	234	118	116		ENSBTAG00000018402	276	152	124		ENSBTAG00000018402	271	137	134
	ENSBTAG00000053963	0	0	0		ENSBTAG00000053963	1	0	1		ENSBTAG00000053963	1	1	0		ENSBTAG00000053963	0	0	0		ENSBTAG00000053963	0	0	0		ENSBTAG00000053963	1	0	1		ENSBTAG00000053963	0	0	0		ENSBTAG00000053963	1	1	0		ENSBTAG00000053963	0	0	0		ENSBTAG00000053963	0	0	0
	ENSBTAG00000005066	64	30	34		ENSBTAG00000005066	44	25	19		ENSBTAG00000005066	47	27	20		ENSBTAG00000005066	68	35	33		ENSBTAG00000005066	45	18	27		ENSBTAG00000005066	58	27	31		ENSBTAG00000005066	56	30	26		ENSBTAG00000005066	43	23	20		ENSBTAG00000005066	45	28	17		ENSBTAG00000005066	62	29	33
	ENSBTAG00000011150	6392	3214	3180		ENSBTAG00000011150	6162	3110	3052		ENSBTAG00000011150	9037	4553	4485		ENSBTAG00000011150	3226	1614	1612		ENSBTAG00000011150	1329	669	660		ENSBTAG00000011150	6588	3307	3281		ENSBTAG00000011150	5784	2877	2907		ENSBTAG00000011150	5735	2875	2862		ENSBTAG00000011150	6411	3172	3239		ENSBTAG00000011150	4009	2000	2009
	ENSBTAG00000005071	192	100	92		ENSBTAG00000005071	187	98	89		ENSBTAG00000005071	210	113	97		ENSBTAG00000005071	210	106	104		ENSBTAG00000005071	171	89	82		ENSBTAG00000005071	210	112	98		ENSBTAG00000005071	167	83	84		ENSBTAG00000005071	194	107	87		ENSBTAG00000005071	180	99	81		ENSBTAG00000005071	244	130	114
	ENSBTAG00000018765	3	1	2		ENSBTAG00000018765	3	1	2		ENSBTAG00000018765	2	0	2		ENSBTAG00000018765	2	2	0		ENSBTAG00000018765	1	1	0		ENSBTAG00000018765	3	3	0		ENSBTAG00000018765	5	2	3		ENSBTAG00000018765	2	2	0		ENSBTAG00000018765	1	1	0		ENSBTAG00000018765	8	6	2
	ENSBTAG00000053611	0	0	0		ENSBTAG00000053611	0	0	0		ENSBTAG00000053611	0	0	0		ENSBTAG00000053611	0	0	0		ENSBTAG00000053611	0	0	0		ENSBTAG00000053611	0	0	0		ENSBTAG00000053611	1	1	0		ENSBTAG00000053611	0	0	0		ENSBTAG00000053611	0	0	0		ENSBTAG00000053611	0	0	0
	ENSBTAG00000011147	214	112	104		ENSBTAG00000011147	183	93	90		ENSBTAG00000011147	276	135	143		ENSBTAG00000011147	432	213	219		ENSBTAG00000011147	406	216	190		ENSBTAG00000011147	177	87	90		ENSBTAG00000011147	210	102	108		ENSBTAG00000011147	172	92	82		ENSBTAG00000011147	196	91	105		ENSBTAG00000011147	271	136	135
	ENSBTAG00000018877	1556	790	766		ENSBTAG00000018877	911	456	455		ENSBTAG00000018877	1881	919	962		ENSBTAG00000018877	1794	923	871		ENSBTAG00000018877	881	419	462		ENSBTAG00000018877	1138	625	513		ENSBTAG00000018877	1219	599	620		ENSBTAG00000018877	1443	710	733		ENSBTAG00000018877	1453	747	706		ENSBTAG00000018877	1447	775	672
	ENSBTAG00000031346	1	0	1		ENSBTAG00000031346	6	0	6		ENSBTAG00000031346	8	8	1		ENSBTAG00000031346	2	1	1		ENSBTAG00000031346	3	3	0		ENSBTAG00000031346	4	2	2		ENSBTAG00000031346	9	1	8		ENSBTAG00000031346	3	1	2		ENSBTAG00000031346	7	2	5		ENSBTAG00000031346	0	0	0
	ENSBTAG00000005068	206	102	104		ENSBTAG00000005068	171	83	88		ENSBTAG00000005068	292	143	149		ENSBTAG00000005068	231	118	113		ENSBTAG00000005068	140	67	73		ENSBTAG00000005068	250	126	124		ENSBTAG00000005068	160	76	84		ENSBTAG00000005068	186	86	100		ENSBTAG00000005068	164	65	99		ENSBTAG00000005068	165	73	92
	ENSBTAG00000007814	37	21	16		ENSBTAG00000007814	37	21	16		ENSBTAG00000007814	31	16	15		ENSBTAG00000007814	163	91	72		ENSBTAG00000007814	321	159	162		ENSBTAG00000007814	60	33	27		ENSBTAG00000007814	35	18	17		ENSBTAG00000007814	34	17	17		ENSBTAG00000007814	30	14	16		ENSBTAG00000007814	57	27	30
	ENSBTAG00000014797	130	64	66		ENSBTAG00000014797	103	56	47		ENSBTAG00000014797	146	68	78		ENSBTAG00000014797	112	56	56		ENSBTAG00000014797	96	40	56		ENSBTAG00000014797	129	62	67		ENSBTAG00000014797	118	56	62		ENSBTAG00000014797	115	69	46		ENSBTAG00000014797	122	60	62		ENSBTAG00000014797	107	50	57
	ENSBTAG00000001893	0	0	0		ENSBTAG00000001893	0	0	0		ENSBTAG00000001893	0	0	0		ENSBTAG00000001893	0	0	0		ENSBTAG00000001893	1	0	1		ENSBTAG00000001893	0	0	0		ENSBTAG00000001893	0	0	0		ENSBTAG00000001893	0	0	0		ENSBTAG00000001893	0	0	0		ENSBTAG00000001893	0	0	0
	ENSBTAG00000018777	0	0	0		ENSBTAG00000018777	1	1	0		ENSBTAG00000018777	0	0	0		ENSBTAG00000018777	6	2	4		ENSBTAG00000018777	18	7	11		ENSBTAG00000018777	0	0	0		ENSBTAG00000018777	7	3	4		ENSBTAG00000018777	1	0	1		ENSBTAG00000018777	1	1	0		ENSBTAG00000018777	2	1	1
	ENSBTAG00000044318	0	0	0		ENSBTAG00000044318	0	0	0		ENSBTAG00000044318	0	0	0		ENSBTAG00000044318	0	0	0		ENSBTAG00000044318	0	0	0		ENSBTAG00000044318	0	0	0		ENSBTAG00000044318	0	0	0		ENSBTAG00000044318	0	0	0		ENSBTAG00000044318	0	0	0		ENSBTAG00000044318	0	0	0
	ENSBTAG00000015163	20	10	10		ENSBTAG00000015163	1	1	0		ENSBTAG00000015163	5	5	0		ENSBTAG00000015163	12	8	4		ENSBTAG00000015163	257	138	119		ENSBTAG00000015163	7	3	4		ENSBTAG00000015163	11	5	6		ENSBTAG00000015163	2	1	1		ENSBTAG00000015163	2	1	1		ENSBTAG00000015163	33	19	14
	ENSBTAG00000019960	0	0	0		ENSBTAG00000019960	0	0	0		ENSBTAG00000019960	0	0	0		ENSBTAG00000019960	0	0	0		ENSBTAG00000019960	32	17	15		ENSBTAG00000019960	0	0	0		ENSBTAG00000019960	0	0	0		ENSBTAG00000019960	0	0	0		ENSBTAG00000019960	0	0	0		ENSBTAG00000019960	4	3	1
	ENSBTAG00000023607	461	255	206		ENSBTAG00000023607	325	172	153		ENSBTAG00000023607	498	264	234		ENSBTAG00000023607	478	250	228		ENSBTAG00000023607	367	170	197		ENSBTAG00000023607	477	243	234		ENSBTAG00000023607	388	198	190		ENSBTAG00000023607	399	205	194		ENSBTAG00000023607	469	233	236		ENSBTAG00000023607	405	214	191
	ENSBTAG00000023608	0	0	0		ENSBTAG00000023608	1	1	0		ENSBTAG00000023608	0	0	0		ENSBTAG00000023608	0	0	0		ENSBTAG00000023608	0	0	0		ENSBTAG00000023608	0	0	0		ENSBTAG00000023608	0	0	0		ENSBTAG00000023608	0	0	0		ENSBTAG00000023608	0	0	0		ENSBTAG00000023608	0	0	0
	ENSBTAG00000012164	2	0	3		ENSBTAG00000012164	0	0	0		ENSBTAG00000012164	0	0	0		ENSBTAG00000012164	3	2	1		ENSBTAG00000012164	8	1	7		ENSBTAG00000012164	3	2	1		ENSBTAG00000012164	1	0	1		ENSBTAG00000012164	0	1	0		ENSBTAG00000012164	1	1	0		ENSBTAG00000012164	7	4	3
	ENSBTAG00000014567	18	12	6		ENSBTAG00000014567	28	13	15		ENSBTAG00000014567	16	9	7		ENSBTAG00000014567	74	45	29		ENSBTAG00000014567	31	13	18		ENSBTAG00000014567	38	19	19		ENSBTAG00000014567	14	3	11		ENSBTAG00000014567	7	1	6		ENSBTAG00000014567	16	7	9		ENSBTAG00000014567	36	17	19
	ENSBTAG00000054441	0	0	0		ENSBTAG00000054441	0	0	0		ENSBTAG00000054441	0	0	0		ENSBTAG00000054441	0	0	0		ENSBTAG00000054441	0	0	0		ENSBTAG00000054441	0	0	0		ENSBTAG00000054441	0	0	0		ENSBTAG00000054441	0	0	0		ENSBTAG00000054441	0	0	0		ENSBTAG00000054441	0	0	0
	ENSBTAG00000000566	100	56	44		ENSBTAG00000000566	118	54	64		ENSBTAG00000000566	130	74	56		ENSBTAG00000000566	92	42	50		ENSBTAG00000000566	110	50	60		ENSBTAG00000000566	218	116	102		ENSBTAG00000000566	153	64	89		ENSBTAG00000000566	94	47	47		ENSBTAG00000000566	158	86	72		ENSBTAG00000000566	108	59	49
	ENSBTAG00000006947	0	0	0		ENSBTAG00000006947	1	1	0		ENSBTAG00000006947	0	0	0		ENSBTAG00000006947	0	0	0		ENSBTAG00000006947	0	0	0		ENSBTAG00000006947	0	0	0		ENSBTAG00000006947	0	0	0		ENSBTAG00000006947	0	0	0		ENSBTAG00000006947	0	0	0		ENSBTAG00000006947	0	0	0
	ENSBTAG00000044700	0	0	0		ENSBTAG00000044700	0	0	0		ENSBTAG00000044700	0	0	0		ENSBTAG00000044700	0	0	0		ENSBTAG00000044700	0	0	0		ENSBTAG00000044700	0	0	0		ENSBTAG00000044700	0	0	0		ENSBTAG00000044700	0	0	0		ENSBTAG00000044700	0	0	0		ENSBTAG00000044700	0	0	0
	ENSBTAG00000002395	169	88	82		ENSBTAG00000002395	91	48	43		ENSBTAG00000002395	130	68	62		ENSBTAG00000002395	262	139	123		ENSBTAG00000002395	214	95	119		ENSBTAG00000002395	179	96	83		ENSBTAG00000002395	181	83	98		ENSBTAG00000002395	160	74	87		ENSBTAG00000002395	127	57	70		ENSBTAG00000002395	144	80	64
	ENSBTAG00000002640	3	3	0		ENSBTAG00000002640	1	1	0		ENSBTAG00000002640	0	0	0		ENSBTAG00000002640	17	8	9		ENSBTAG00000002640	15	7	8		ENSBTAG00000002640	1	0	1		ENSBTAG00000002640	5	4	1		ENSBTAG00000002640	3	0	3		ENSBTAG00000002640	5	2	3		ENSBTAG00000002640	8	6	2
	ENSBTAG00000042551	0	0	0		ENSBTAG00000042551	0	0	0		ENSBTAG00000042551	0	0	0		ENSBTAG00000042551	0	0	0		ENSBTAG00000042551	0	0	0		ENSBTAG00000042551	0	0	0		ENSBTAG00000042551	0	0	0		ENSBTAG00000042551	0	0	0		ENSBTAG00000042551	0	0	0		ENSBTAG00000042551	0	0	0
	ENSBTAG00000019704	1753	875	878		ENSBTAG00000019704	1563	760	803		ENSBTAG00000019704	1872	944	928		ENSBTAG00000019704	1492	747	745		ENSBTAG00000019704	956	498	458		ENSBTAG00000019704	2701	1304	1397		ENSBTAG00000019704	1791	847	944		ENSBTAG00000019704	1627	778	849		ENSBTAG00000019704	1729	811	918		ENSBTAG00000019704	1582	821	761
	ENSBTAG00000053238	9	2	7		ENSBTAG00000053238	11	7	4		ENSBTAG00000053238	13	7	6		ENSBTAG00000053238	32	20	12		ENSBTAG00000053238	171	87	84		ENSBTAG00000053238	9	4	5		ENSBTAG00000053238	21	10	11		ENSBTAG00000053238	4	4	1		ENSBTAG00000053238	15	10	5		ENSBTAG00000053238	24	12	12
	ENSBTAG00000001721	133	62	71		ENSBTAG00000001721	111	61	50		ENSBTAG00000001721	136	72	64		ENSBTAG00000001721	349	176	173		ENSBTAG00000001721	341	157	184		ENSBTAG00000001721	169	90	79		ENSBTAG00000001721	132	66	66		ENSBTAG00000001721	114	56	58		ENSBTAG00000001721	121	62	59		ENSBTAG00000001721	170	85	85
	ENSBTAG00000015008	0	0	0		ENSBTAG00000015008	1	1	0		ENSBTAG00000015008	0	0	0		ENSBTAG00000015008	0	0	0		ENSBTAG00000015008	0	0	0		ENSBTAG00000015008	0	0	0		ENSBTAG00000015008	0	0	0		ENSBTAG00000015008	0	0	0		ENSBTAG00000015008	0	0	0		ENSBTAG00000015008	0	0	0
	ENSBTAG00000000456	0	0	0		ENSBTAG00000000456	0	0	0		ENSBTAG00000000456	0	0	0		ENSBTAG00000000456	0	0	0		ENSBTAG00000000456	0	0	0		ENSBTAG00000000456	0	0	0		ENSBTAG00000000456	0	0	0		ENSBTAG00000000456	0	0	0		ENSBTAG00000000456	0	0	0		ENSBTAG00000000456	0	0	0
	ENSBTAG00000013727	200	98	102		ENSBTAG00000013727	252	122	130		ENSBTAG00000013727	280	127	153		ENSBTAG00000013727	125	75	50		ENSBTAG00000013727	284	135	149		ENSBTAG00000013727	400	193	207		ENSBTAG00000013727	229	107	122		ENSBTAG00000013727	207	102	105		ENSBTAG00000013727	239	117	122		ENSBTAG00000013727	223	120	103
	ENSBTAG00000045633	0	0	0		ENSBTAG00000045633	1	1	0		ENSBTAG00000045633	1	0	1		ENSBTAG00000045633	7	4	3		ENSBTAG00000045633	13	6	7		ENSBTAG00000045633	5	3	2		ENSBTAG00000045633	1	1	0		ENSBTAG00000045633	1	0	1		ENSBTAG00000045633	5	1	4		ENSBTAG00000045633	3	1	2
	ENSBTAG00000046008	0	0	0		ENSBTAG00000046008	0	0	0		ENSBTAG00000046008	3	1	2		ENSBTAG00000046008	0	0	0		ENSBTAG00000046008	0	0	0		ENSBTAG00000046008	0	0	0		ENSBTAG00000046008	0	0	0		ENSBTAG00000046008	1	0	1		ENSBTAG00000046008	0	0	0		ENSBTAG00000046008	5	1	4
	ENSBTAG00000013755	11107	5462	5645		ENSBTAG00000013755	4891	2437	2454		ENSBTAG00000013755	9746	4863	4883		ENSBTAG00000013755	14087	6991	7096		ENSBTAG00000013755	4979	2447	2532		ENSBTAG00000013755	3131	1573	1558		ENSBTAG00000013755	10556	5255	5301		ENSBTAG00000013755	8495	4252	4244		ENSBTAG00000013755	10273	5186	5087		ENSBTAG00000013755	12976	6547	6429
	ENSBTAG00000042362	0	0	0		ENSBTAG00000042362	0	0	0		ENSBTAG00000042362	0	0	0		ENSBTAG00000042362	0	0	0		ENSBTAG00000042362	0	0	0		ENSBTAG00000042362	0	0	0		ENSBTAG00000042362	0	0	0		ENSBTAG00000042362	0	0	0		ENSBTAG00000042362	0	0	0		ENSBTAG00000042362	0	0	0
	ENSBTAG00000050282	0	0	0		ENSBTAG00000050282	0	0	0		ENSBTAG00000050282	0	0	0		ENSBTAG00000050282	0	0	0		ENSBTAG00000050282	0	0	0		ENSBTAG00000050282	0	0	0		ENSBTAG00000050282	0	0	0		ENSBTAG00000050282	0	0	0		ENSBTAG00000050282	0	0	0		ENSBTAG00000050282	0	0	0
	ENSBTAG00000014751	0	0	0		ENSBTAG00000014751	0	0	0		ENSBTAG00000014751	0	0	0		ENSBTAG00000014751	0	0	0		ENSBTAG00000014751	0	0	0		ENSBTAG00000014751	0	0	0		ENSBTAG00000014751	0	0	0		ENSBTAG00000014751	0	0	0		ENSBTAG00000014751	0	0	0		ENSBTAG00000014751	0	0	0
	ENSBTAG00000014749	0	0	0		ENSBTAG00000014749	0	0	0		ENSBTAG00000014749	0	0	0		ENSBTAG00000014749	0	0	0		ENSBTAG00000014749	0	0	0		ENSBTAG00000014749	0	0	0		ENSBTAG00000014749	0	0	0		ENSBTAG00000014749	0	0	0		ENSBTAG00000014749	0	0	0		ENSBTAG00000014749	0	0	0
	ENSBTAG00000053400	0	0	0		ENSBTAG00000053400	0	0	0		ENSBTAG00000053400	0	0	0		ENSBTAG00000053400	0	0	0		ENSBTAG00000053400	0	0	0		ENSBTAG00000053400	0	0	0		ENSBTAG00000053400	0	0	0		ENSBTAG00000053400	0	0	0		ENSBTAG00000053400	0	0	0		ENSBTAG00000053400	0	0	0
	ENSBTAG00000048442	0	0	0		ENSBTAG00000048442	0	0	0		ENSBTAG00000048442	0	0	0		ENSBTAG00000048442	0	0	0		ENSBTAG00000048442	0	0	0		ENSBTAG00000048442	0	0	0		ENSBTAG00000048442	0	0	0		ENSBTAG00000048442	0	0	0		ENSBTAG00000048442	0	0	0		ENSBTAG00000048442	0	0	0
	ENSBTAG00000039176	0	0	0		ENSBTAG00000039176	0	0	0		ENSBTAG00000039176	0	0	0		ENSBTAG00000039176	0	0	0		ENSBTAG00000039176	0	0	0		ENSBTAG00000039176	0	0	0		ENSBTAG00000039176	0	0	0		ENSBTAG00000039176	0	0	0		ENSBTAG00000039176	0	0	0		ENSBTAG00000039176	0	0	0
	ENSBTAG00000010382	73	37	36		ENSBTAG00000010382	2	2	0		ENSBTAG00000010382	60	32	28		ENSBTAG00000010382	194	99	95		ENSBTAG00000010382	3483	1739	1744		ENSBTAG00000010382	19	12	7		ENSBTAG00000010382	92	48	44		ENSBTAG00000010382	14	4	10		ENSBTAG00000010382	10	3	7		ENSBTAG00000010382	352	163	189
	ENSBTAG00000005522	0	0	0		ENSBTAG00000005522	0	0	0		ENSBTAG00000005522	0	0	0		ENSBTAG00000005522	1	1	0		ENSBTAG00000005522	0	0	0		ENSBTAG00000005522	0	0	0		ENSBTAG00000005522	0	0	0		ENSBTAG00000005522	0	0	0		ENSBTAG00000005522	0	0	0		ENSBTAG00000005522	0	0	0
	ENSBTAG00000048794	0	0	0		ENSBTAG00000048794	0	0	0		ENSBTAG00000048794	1	0	1		ENSBTAG00000048794	5	4	1		ENSBTAG00000048794	782	396	386		ENSBTAG00000048794	3	2	1		ENSBTAG00000048794	27	13	14		ENSBTAG00000048794	2	1	1		ENSBTAG00000048794	0	0	0		ENSBTAG00000048794	82	41	41
	ENSBTAG00000022227	260	132	128		ENSBTAG00000022227	259	127	132		ENSBTAG00000022227	253	130	123		ENSBTAG00000022227	896	437	459		ENSBTAG00000022227	727	358	369		ENSBTAG00000022227	263	102	161		ENSBTAG00000022227	295	138	157		ENSBTAG00000022227	180	84	96		ENSBTAG00000022227	209	108	101		ENSBTAG00000022227	298	154	144
	ENSBTAG00000054268	0	0	0		ENSBTAG00000054268	0	0	0		ENSBTAG00000054268	0	0	0		ENSBTAG00000054268	1	1	0		ENSBTAG00000054268	3	1	2		ENSBTAG00000054268	0	0	0		ENSBTAG00000054268	0	0	0		ENSBTAG00000054268	0	0	0		ENSBTAG00000054268	0	0	0		ENSBTAG00000054268	0	0	0
	ENSBTAG00000021396	15436	7678	7758		ENSBTAG00000021396	25645	12812	12833		ENSBTAG00000021396	15772	7901	7871		ENSBTAG00000021396	4542	2222	2320		ENSBTAG00000021396	2371	1235	1136		ENSBTAG00000021396	26753	13410	13343		ENSBTAG00000021396	25105	12401	12704		ENSBTAG00000021396	12603	6264	6339		ENSBTAG00000021396	19334	9555	9779		ENSBTAG00000021396	15677	7796	7881
	ENSBTAG00000031306	0	0	0		ENSBTAG00000031306	0	0	0		ENSBTAG00000031306	0	0	0		ENSBTAG00000031306	0	0	0		ENSBTAG00000031306	0	0	0		ENSBTAG00000031306	0	0	0		ENSBTAG00000031306	1	0	1		ENSBTAG00000031306	0	0	0		ENSBTAG00000031306	0	0	0		ENSBTAG00000031306	0	0	0
	ENSBTAG00000000496	0	0	0		ENSBTAG00000000496	5	1	4		ENSBTAG00000000496	2	1	1		ENSBTAG00000000496	2	0	2		ENSBTAG00000000496	54	28	26		ENSBTAG00000000496	3	0	3		ENSBTAG00000000496	24	14	10		ENSBTAG00000000496	2	2	0		ENSBTAG00000000496	3	1	2		ENSBTAG00000000496	6	1	5
	ENSBTAG00000011986	82	41	41		ENSBTAG00000011986	108	59	49		ENSBTAG00000011986	73	42	31		ENSBTAG00000011986	162	74	88		ENSBTAG00000011986	179	96	83		ENSBTAG00000011986	118	51	67		ENSBTAG00000011986	105	59	46		ENSBTAG00000011986	85	48	37		ENSBTAG00000011986	76	39	37		ENSBTAG00000011986	122	61	61
	ENSBTAG00000050482	244	116	128		ENSBTAG00000050482	261	127	134		ENSBTAG00000050482	296	151	145		ENSBTAG00000050482	329	166	163		ENSBTAG00000050482	256	128	128		ENSBTAG00000050482	377	180	197		ENSBTAG00000050482	337	155	182		ENSBTAG00000050482	248	107	141		ENSBTAG00000050482	319	171	148		ENSBTAG00000050482	331	145	186
	ENSBTAG00000011383	668	343	325		ENSBTAG00000011383	616	309	307		ENSBTAG00000011383	730	380	350		ENSBTAG00000011383	890	448	442		ENSBTAG00000011383	636	291	345		ENSBTAG00000011383	893	422	471		ENSBTAG00000011383	610	319	291		ENSBTAG00000011383	653	323	330		ENSBTAG00000011383	622	298	324		ENSBTAG00000011383	765	371	394
	ENSBTAG00000007331	1849	924	925		ENSBTAG00000007331	2107	1025	1082		ENSBTAG00000007331	2526	1287	1239		ENSBTAG00000007331	719	348	371		ENSBTAG00000007331	261	135	126		ENSBTAG00000007331	1433	741	692		ENSBTAG00000007331	2314	1150	1164		ENSBTAG00000007331	1648	810	838		ENSBTAG00000007331	2245	1138	1107		ENSBTAG00000007331	1398	687	711
	ENSBTAG00000006471	115	53	62		ENSBTAG00000006471	123	59	64		ENSBTAG00000006471	93	50	43		ENSBTAG00000006471	122	58	64		ENSBTAG00000006471	268	139	129		ENSBTAG00000006471	157	72	85		ENSBTAG00000006471	135	76	59		ENSBTAG00000006471	107	47	60		ENSBTAG00000006471	145	79	66		ENSBTAG00000006471	136	65	71
	ENSBTAG00000003383	0	0	0		ENSBTAG00000003383	1	1	0		ENSBTAG00000003383	2	2	0		ENSBTAG00000003383	1	0	1		ENSBTAG00000003383	0	0	0		ENSBTAG00000003383	0	0	0		ENSBTAG00000003383	1	1	0		ENSBTAG00000003383	2	1	1		ENSBTAG00000003383	0	0	0		ENSBTAG00000003383	1	0	1
	ENSBTAG00000044172	97	54	43		ENSBTAG00000044172	162	79	84		ENSBTAG00000044172	126	75	51		ENSBTAG00000044172	80	39	41		ENSBTAG00000044172	72	41	31		ENSBTAG00000044172	190	90	104		ENSBTAG00000044172	129	57	74		ENSBTAG00000044172	115	52	63		ENSBTAG00000044172	140	59	81		ENSBTAG00000044172	116	51	65
	ENSBTAG00000045455	0	0	0		ENSBTAG00000045455	0	0	0		ENSBTAG00000045455	0	0	0		ENSBTAG00000045455	0	0	0		ENSBTAG00000045455	0	0	0		ENSBTAG00000045455	1	0	1		ENSBTAG00000045455	0	0	0		ENSBTAG00000045455	0	0	0		ENSBTAG00000045455	0	0	0		ENSBTAG00000045455	0	0	0
	ENSBTAG00000014208	7742	3983	3759		ENSBTAG00000014208	5258	2658	2600		ENSBTAG00000014208	7575	3839	3736		ENSBTAG00000014208	10986	5626	5360		ENSBTAG00000014208	3584	1813	1771		ENSBTAG00000014208	4310	2220	2090		ENSBTAG00000014208	4925	2501	2424		ENSBTAG00000014208	4849	2448	2401		ENSBTAG00000014208	4801	2441	2360		ENSBTAG00000014208	5967	3114	2853
	ENSBTAG00000018025	48	25	23		ENSBTAG00000018025	28	8	21		ENSBTAG00000018025	37	23	14		ENSBTAG00000018025	76	36	40		ENSBTAG00000018025	30	15	15		ENSBTAG00000018025	73	39	38		ENSBTAG00000018025	42	23	21		ENSBTAG00000018025	48	18	30		ENSBTAG00000018025	32	14	18		ENSBTAG00000018025	39	20	19
	ENSBTAG00000043802	0	0	0		ENSBTAG00000043802	0	0	0		ENSBTAG00000043802	0	0	0		ENSBTAG00000043802	0	0	0		ENSBTAG00000043802	0	0	0		ENSBTAG00000043802	0	0	0		ENSBTAG00000043802	0	0	0		ENSBTAG00000043802	0	0	0		ENSBTAG00000043802	0	0	0		ENSBTAG00000043802	0	0	0
	ENSBTAG00000049240	0	0	0		ENSBTAG00000049240	0	0	0		ENSBTAG00000049240	0	0	0		ENSBTAG00000049240	1	0	1		ENSBTAG00000049240	0	0	0		ENSBTAG00000049240	0	0	0		ENSBTAG00000049240	1	1	0		ENSBTAG00000049240	0	0	0		ENSBTAG00000049240	0	0	0		ENSBTAG00000049240	0	0	0
	ENSBTAG00000049785	0	0	0		ENSBTAG00000049785	0	0	0		ENSBTAG00000049785	0	0	0		ENSBTAG00000049785	0	0	0		ENSBTAG00000049785	0	0	0		ENSBTAG00000049785	0	0	0		ENSBTAG00000049785	0	0	0		ENSBTAG00000049785	0	0	0		ENSBTAG00000049785	0	0	0		ENSBTAG00000049785	0	0	0
	ENSBTAG00000032839	302	163	139		ENSBTAG00000032839	282	136	146		ENSBTAG00000032839	277	133	144		ENSBTAG00000032839	505	261	244		ENSBTAG00000032839	463	243	220		ENSBTAG00000032839	413	197	216		ENSBTAG00000032839	332	155	177		ENSBTAG00000032839	284	149	135		ENSBTAG00000032839	404	209	195		ENSBTAG00000032839	337	179	158
	ENSBTAG00000007933	220	118	102		ENSBTAG00000007933	246	116	130		ENSBTAG00000007933	237	105	132		ENSBTAG00000007933	312	156	156		ENSBTAG00000007933	319	161	158		ENSBTAG00000007933	312	141	171		ENSBTAG00000007933	215	113	102		ENSBTAG00000007933	146	76	70		ENSBTAG00000007933	222	108	114		ENSBTAG00000007933	157	79	78
	ENSBTAG00000042610	0	0	0		ENSBTAG00000042610	0	0	0		ENSBTAG00000042610	0	0	0		ENSBTAG00000042610	0	0	0		ENSBTAG00000042610	0	0	0		ENSBTAG00000042610	0	0	0		ENSBTAG00000042610	0	0	0		ENSBTAG00000042610	0	0	0		ENSBTAG00000042610	0	0	0		ENSBTAG00000042610	0	0	0
	ENSBTAG00000054586	0	0	0		ENSBTAG00000054586	0	0	0		ENSBTAG00000054586	0	0	0		ENSBTAG00000054586	0	0	0		ENSBTAG00000054586	0	0	0		ENSBTAG00000054586	0	0	0		ENSBTAG00000054586	1	1	0		ENSBTAG00000054586	0	0	0		ENSBTAG00000054586	0	0	0		ENSBTAG00000054586	0	0	0
	ENSBTAG00000014874	684	429	406		ENSBTAG00000014874	511	324	299		ENSBTAG00000014874	655	406	417		ENSBTAG00000014874	852	521	524		ENSBTAG00000014874	413	235	268		ENSBTAG00000014874	566	354	348		ENSBTAG00000014874	571	357	334		ENSBTAG00000014874	631	386	381		ENSBTAG00000014874	617	395	369		ENSBTAG00000014874	727	439	463
	ENSBTAG00000031178	0	0	0		ENSBTAG00000031178	10	5	5		ENSBTAG00000031178	1	0	1		ENSBTAG00000031178	11	3	8		ENSBTAG00000031178	112	56	56		ENSBTAG00000031178	1	0	1		ENSBTAG00000031178	1	1	0		ENSBTAG00000031178	0	0	0		ENSBTAG00000031178	2	1	1		ENSBTAG00000031178	12	1	11
	ENSBTAG00000001890	192	178	165		ENSBTAG00000001890	141	116	137		ENSBTAG00000001890	169	169	168		ENSBTAG00000001890	317	262	248		ENSBTAG00000001890	287	197	180		ENSBTAG00000001890	200	159	177		ENSBTAG00000001890	199	146	173		ENSBTAG00000001890	194	152	178		ENSBTAG00000001890	301	243	205		ENSBTAG00000001890	291	235	231
	ENSBTAG00000054067	0	0	0		ENSBTAG00000054067	0	0	0		ENSBTAG00000054067	0	0	0		ENSBTAG00000054067	0	0	0		ENSBTAG00000054067	0	0	0		ENSBTAG00000054067	0	0	0		ENSBTAG00000054067	0	0	0		ENSBTAG00000054067	0	0	0		ENSBTAG00000054067	0	0	0		ENSBTAG00000054067	0	0	0
	ENSBTAG00000052125	0	0	0		ENSBTAG00000052125	0	0	0		ENSBTAG00000052125	0	0	0		ENSBTAG00000052125	0	0	0		ENSBTAG00000052125	0	0	0		ENSBTAG00000052125	0	0	0		ENSBTAG00000052125	0	0	0		ENSBTAG00000052125	0	0	0		ENSBTAG00000052125	0	0	0		ENSBTAG00000052125	0	0	0
	ENSBTAG00000011584	29	12	17		ENSBTAG00000011584	15	9	6		ENSBTAG00000011584	12	4	8		ENSBTAG00000011584	109	53	56		ENSBTAG00000011584	54	23	31		ENSBTAG00000011584	3	1	2		ENSBTAG00000011584	13	7	6		ENSBTAG00000011584	61	32	29		ENSBTAG00000011584	18	11	7		ENSBTAG00000011584	47	28	19
	ENSBTAG00000009154	200	103	97		ENSBTAG00000009154	254	125	129		ENSBTAG00000009154	225	114	111		ENSBTAG00000009154	224	108	116		ENSBTAG00000009154	233	111	122		ENSBTAG00000009154	407	200	207		ENSBTAG00000009154	272	146	126		ENSBTAG00000009154	222	130	92		ENSBTAG00000009154	313	161	152		ENSBTAG00000009154	237	129	108
	ENSBTAG00000011116	0	0	0		ENSBTAG00000011116	0	0	0		ENSBTAG00000011116	0	0	0		ENSBTAG00000011116	0	0	0		ENSBTAG00000011116	1	1	0		ENSBTAG00000011116	0	0	0		ENSBTAG00000011116	0	0	0		ENSBTAG00000011116	0	0	0		ENSBTAG00000011116	0	0	0		ENSBTAG00000011116	0	0	0
	ENSBTAG00000032819	42	18	24		ENSBTAG00000032819	7	4	3		ENSBTAG00000032819	17	7	10		ENSBTAG00000032819	83	42	41		ENSBTAG00000032819	1003	515	488		ENSBTAG00000032819	6	1	5		ENSBTAG00000032819	62	33	29		ENSBTAG00000032819	5	3	2		ENSBTAG00000032819	2	2	0		ENSBTAG00000032819	159	86	73
	ENSBTAG00000038111	0	0	0		ENSBTAG00000038111	0	0	0		ENSBTAG00000038111	1	0	1		ENSBTAG00000038111	0	0	0		ENSBTAG00000038111	0	0	0		ENSBTAG00000038111	0	0	0		ENSBTAG00000038111	0	0	0		ENSBTAG00000038111	0	0	0		ENSBTAG00000038111	0	0	0		ENSBTAG00000038111	0	0	0
	ENSBTAG00000016026	32	14	18		ENSBTAG00000016026	38	16	22		ENSBTAG00000016026	24	9	15		ENSBTAG00000016026	73	35	38		ENSBTAG00000016026	42	27	15		ENSBTAG00000016026	97	47	50		ENSBTAG00000016026	28	11	17		ENSBTAG00000016026	14	5	9		ENSBTAG00000016026	14	4	10		ENSBTAG00000016026	14	7	7
	ENSBTAG00000014721	36	18	18		ENSBTAG00000014721	0	0	0		ENSBTAG00000014721	9	2	7		ENSBTAG00000014721	20	10	10		ENSBTAG00000014721	4233	2114	2119		ENSBTAG00000014721	55	24	31		ENSBTAG00000014721	3	1	2		ENSBTAG00000014721	11	4	7		ENSBTAG00000014721	0	0	0		ENSBTAG00000014721	643	309	334
	ENSBTAG00000002232	39	17	22		ENSBTAG00000002232	39	18	21		ENSBTAG00000002232	51	26	25		ENSBTAG00000002232	53	23	30		ENSBTAG00000002232	30	14	16		ENSBTAG00000002232	47	28	19		ENSBTAG00000002232	39	23	16		ENSBTAG00000002232	37	20	17		ENSBTAG00000002232	51	23	28		ENSBTAG00000002232	42	20	22
	ENSBTAG00000023429	10	3	7		ENSBTAG00000023429	1	0	1		ENSBTAG00000023429	10	6	4		ENSBTAG00000023429	113	61	52		ENSBTAG00000023429	788	393	395		ENSBTAG00000023429	2	1	1		ENSBTAG00000023429	96	43	53		ENSBTAG00000023429	4	1	3		ENSBTAG00000023429	3	1	2		ENSBTAG00000023429	20	13	7
	ENSBTAG00000021364	510	244	266		ENSBTAG00000021364	530	266	264		ENSBTAG00000021364	533	265	268		ENSBTAG00000021364	930	472	458		ENSBTAG00000021364	750	375	375		ENSBTAG00000021364	571	279	292		ENSBTAG00000021364	488	248	240		ENSBTAG00000021364	410	195	215		ENSBTAG00000021364	612	294	318		ENSBTAG00000021364	863	439	424
	ENSBTAG00000049459	30	13	17		ENSBTAG00000049459	24	15	9		ENSBTAG00000049459	9	3	6		ENSBTAG00000049459	45	20	25		ENSBTAG00000049459	37	19	18		ENSBTAG00000049459	37	21	16		ENSBTAG00000049459	16	5	11		ENSBTAG00000049459	22	12	10		ENSBTAG00000049459	29	15	14		ENSBTAG00000049459	50	22	28
	ENSBTAG00000032719	2129	1033	1096		ENSBTAG00000032719	2990	1466	1524		ENSBTAG00000032719	2724	1344	1380		ENSBTAG00000032719	540	265	275		ENSBTAG00000032719	706	337	369		ENSBTAG00000032719	4075	2045	2030		ENSBTAG00000032719	2254	1149	1105		ENSBTAG00000032719	1521	763	758		ENSBTAG00000032719	2435	1208	1227		ENSBTAG00000032719	2022	1012	1010
	ENSBTAG00000021515	12	4	8		ENSBTAG00000021515	14	11	3		ENSBTAG00000021515	9	5	4		ENSBTAG00000021515	6	3	3		ENSBTAG00000021515	14	7	7		ENSBTAG00000021515	13	6	7		ENSBTAG00000021515	5	4	1		ENSBTAG00000021515	3	1	2		ENSBTAG00000021515	11	4	7		ENSBTAG00000021515	2	1	1
	ENSBTAG00000012347	1	1	1		ENSBTAG00000012347	1	1	0		ENSBTAG00000012347	1	1	0		ENSBTAG00000012347	4	3	1		ENSBTAG00000012347	38	26	28		ENSBTAG00000012347	0	0	1		ENSBTAG00000012347	4	7	0		ENSBTAG00000012347	0	1	0		ENSBTAG00000012347	2	1	1		ENSBTAG00000012347	0	0	0
	ENSBTAG00000016979	135	71	65		ENSBTAG00000016979	140	75	65		ENSBTAG00000016979	169	85	84		ENSBTAG00000016979	124	69	55		ENSBTAG00000016979	199	109	106		ENSBTAG00000016979	218	122	97		ENSBTAG00000016979	180	96	87		ENSBTAG00000016979	129	64	66		ENSBTAG00000016979	152	87	65		ENSBTAG00000016979	209	96	113
	ENSBTAG00000011529	260	120	140		ENSBTAG00000011529	259	120	139		ENSBTAG00000011529	212	115	97		ENSBTAG00000011529	260	137	123		ENSBTAG00000011529	284	150	134		ENSBTAG00000011529	451	208	243		ENSBTAG00000011529	269	144	125		ENSBTAG00000011529	261	108	153		ENSBTAG00000011529	317	161	156		ENSBTAG00000011529	251	119	132
	ENSBTAG00000032684	121	66	55		ENSBTAG00000032684	112	50	62		ENSBTAG00000032684	183	88	95		ENSBTAG00000032684	102	59	43		ENSBTAG00000032684	78	32	46		ENSBTAG00000032684	148	78	70		ENSBTAG00000032684	84	40	44		ENSBTAG00000032684	103	55	48		ENSBTAG00000032684	101	48	53		ENSBTAG00000032684	106	50	56
	ENSBTAG00000040161	3	1	2		ENSBTAG00000040161	5	2	3		ENSBTAG00000040161	2	2	0		ENSBTAG00000040161	0	0	0		ENSBTAG00000040161	13	5	8		ENSBTAG00000040161	9	5	4		ENSBTAG00000040161	3	1	2		ENSBTAG00000040161	1	1	0		ENSBTAG00000040161	8	4	4		ENSBTAG00000040161	2	1	1
	ENSBTAG00000007577	359	187	172		ENSBTAG00000007577	389	181	208		ENSBTAG00000007577	433	213	220		ENSBTAG00000007577	413	217	196		ENSBTAG00000007577	302	152	150		ENSBTAG00000007577	443	222	221		ENSBTAG00000007577	413	204	209		ENSBTAG00000007577	336	177	159		ENSBTAG00000007577	467	235	232		ENSBTAG00000007577	437	219	218
	ENSBTAG00000013317	152	75	77		ENSBTAG00000013317	181	86	95		ENSBTAG00000013317	228	118	110		ENSBTAG00000013317	211	106	105		ENSBTAG00000013317	249	115	134		ENSBTAG00000013317	243	125	118		ENSBTAG00000013317	200	114	86		ENSBTAG00000013317	133	84	49		ENSBTAG00000013317	208	117	91		ENSBTAG00000013317	192	100	92
	ENSBTAG00000013319	0	0	0		ENSBTAG00000013319	2	1	1		ENSBTAG00000013319	1	0	1		ENSBTAG00000013319	0	0	0		ENSBTAG00000013319	0	0	0		ENSBTAG00000013319	0	0	0		ENSBTAG00000013319	0	0	0		ENSBTAG00000013319	0	0	0		ENSBTAG00000013319	1	1	0		ENSBTAG00000013319	0	0	0
	ENSBTAG00000014660	128	64	65		ENSBTAG00000014660	107	52	57		ENSBTAG00000014660	135	63	73		ENSBTAG00000014660	113	57	56		ENSBTAG00000014660	84	46	38		ENSBTAG00000014660	163	79	86		ENSBTAG00000014660	129	69	61		ENSBTAG00000014660	102	46	56		ENSBTAG00000014660	130	65	65		ENSBTAG00000014660	105	51	55
	ENSBTAG00000006388	65	33	33		ENSBTAG00000006388	78	40	40		ENSBTAG00000006388	75	42	34		ENSBTAG00000006388	60	29	31		ENSBTAG00000006388	74	36	38		ENSBTAG00000006388	77	50	29		ENSBTAG00000006388	74	38	37		ENSBTAG00000006388	73	46	27		ENSBTAG00000006388	70	36	34		ENSBTAG00000006388	90	42	49
	ENSBTAG00000009614	2	2	0		ENSBTAG00000009614	20	10	10		ENSBTAG00000009614	0	0	0		ENSBTAG00000009614	5	4	1		ENSBTAG00000009614	144	71	73		ENSBTAG00000009614	1	0	1		ENSBTAG00000009614	1	1	0		ENSBTAG00000009614	4	2	2		ENSBTAG00000009614	0	0	0		ENSBTAG00000009614	20	9	11
	ENSBTAG00000013192	11	7	4		ENSBTAG00000013192	4	1	3		ENSBTAG00000013192	8	4	4		ENSBTAG00000013192	14	7	7		ENSBTAG00000013192	27	15	12		ENSBTAG00000013192	11	5	6		ENSBTAG00000013192	8	5	3		ENSBTAG00000013192	5	1	4		ENSBTAG00000013192	10	4	6		ENSBTAG00000013192	14	8	6
	ENSBTAG00000049165	7	5	2		ENSBTAG00000049165	5	1	4		ENSBTAG00000049165	4	3	1		ENSBTAG00000049165	6	3	3		ENSBTAG00000049165	14	9	5		ENSBTAG00000049165	5	4	1		ENSBTAG00000049165	5	3	2		ENSBTAG00000049165	3	0	3		ENSBTAG00000049165	1	0	1		ENSBTAG00000049165	9	4	5
	ENSBTAG00000048195	11	5	6		ENSBTAG00000048195	12	7	5		ENSBTAG00000048195	15	8	7		ENSBTAG00000048195	14	5	9		ENSBTAG00000048195	45	25	20		ENSBTAG00000048195	18	7	11		ENSBTAG00000048195	16	8	8		ENSBTAG00000048195	10	7	3		ENSBTAG00000048195	6	1	5		ENSBTAG00000048195	32	15	17
	ENSBTAG00000047856	794	390	404		ENSBTAG00000047856	758	390	368		ENSBTAG00000047856	695	383	312		ENSBTAG00000047856	847	422	425		ENSBTAG00000047856	1111	544	567		ENSBTAG00000047856	1002	508	494		ENSBTAG00000047856	790	416	374		ENSBTAG00000047856	675	324	351		ENSBTAG00000047856	802	394	408		ENSBTAG00000047856	1073	545	528
	ENSBTAG00000032674	259	130	129		ENSBTAG00000032674	255	124	131		ENSBTAG00000032674	332	162	170		ENSBTAG00000032674	269	137	132		ENSBTAG00000032674	202	103	99		ENSBTAG00000032674	333	155	178		ENSBTAG00000032674	327	180	147		ENSBTAG00000032674	269	143	126		ENSBTAG00000032674	398	204	194		ENSBTAG00000032674	366	180	186
	ENSBTAG00000008873	715	352	363		ENSBTAG00000008873	602	311	291		ENSBTAG00000008873	897	462	435		ENSBTAG00000008873	553	284	269		ENSBTAG00000008873	422	212	210		ENSBTAG00000008873	791	422	369		ENSBTAG00000008873	750	386	364		ENSBTAG00000008873	683	353	330		ENSBTAG00000008873	686	372	314		ENSBTAG00000008873	850	452	398
	ENSBTAG00000048390	67	31	36		ENSBTAG00000048390	56	26	30		ENSBTAG00000048390	67	32	35		ENSBTAG00000048390	69	26	43		ENSBTAG00000048390	37	17	20		ENSBTAG00000048390	53	26	27		ENSBTAG00000048390	31	11	20		ENSBTAG00000048390	44	20	24		ENSBTAG00000048390	49	21	28		ENSBTAG00000048390	43	20	23
	ENSBTAG00000011659	2	0	2		ENSBTAG00000011659	4	1	3		ENSBTAG00000011659	4	3	1		ENSBTAG00000011659	5	0	5		ENSBTAG00000011659	91	46	45		ENSBTAG00000011659	5	4	1		ENSBTAG00000011659	4	3	1		ENSBTAG00000011659	2	1	1		ENSBTAG00000011659	3	2	1		ENSBTAG00000011659	11	3	8
	ENSBTAG00000002998	44	17	27		ENSBTAG00000002998	48	23	25		ENSBTAG00000002998	57	28	29		ENSBTAG00000002998	73	32	41		ENSBTAG00000002998	80	37	43		ENSBTAG00000002998	8	4	4		ENSBTAG00000002998	93	48	45		ENSBTAG00000002998	46	19	27		ENSBTAG00000002998	89	46	43		ENSBTAG00000002998	92	50	42
	ENSBTAG00000011524	182	83	99		ENSBTAG00000011524	220	112	108		ENSBTAG00000011524	204	98	106		ENSBTAG00000011524	226	115	111		ENSBTAG00000011524	316	166	150		ENSBTAG00000011524	299	153	146		ENSBTAG00000011524	261	128	133		ENSBTAG00000011524	168	89	79		ENSBTAG00000011524	274	136	138		ENSBTAG00000011524	243	122	121
	ENSBTAG00000018138	35	20	15		ENSBTAG00000018138	20	7	13		ENSBTAG00000018138	21	6	15		ENSBTAG00000018138	90	44	46		ENSBTAG00000018138	162	77	85		ENSBTAG00000018138	87	47	40		ENSBTAG00000018138	17	6	11		ENSBTAG00000018138	36	14	22		ENSBTAG00000018138	38	19	19		ENSBTAG00000018138	65	36	29
	ENSBTAG00000006222	68	31	37		ENSBTAG00000006222	65	32	33		ENSBTAG00000006222	50	27	23		ENSBTAG00000006222	171	82	89		ENSBTAG00000006222	174	81	93		ENSBTAG00000006222	115	53	62		ENSBTAG00000006222	52	24	28		ENSBTAG00000006222	46	26	20		ENSBTAG00000006222	64	31	33		ENSBTAG00000006222	72	39	33
	ENSBTAG00000019007	0	0	0		ENSBTAG00000019007	0	0	0		ENSBTAG00000019007	0	0	0		ENSBTAG00000019007	0	0	0		ENSBTAG00000019007	0	0	0		ENSBTAG00000019007	1	1	0		ENSBTAG00000019007	0	0	0		ENSBTAG00000019007	0	0	0		ENSBTAG00000019007	0	0	0		ENSBTAG00000019007	0	0	0
	ENSBTAG00000014140	1577	809	768		ENSBTAG00000014140	1303	690	613		ENSBTAG00000014140	1424	730	694		ENSBTAG00000014140	1497	763	734		ENSBTAG00000014140	1789	880	909		ENSBTAG00000014140	1888	952	936		ENSBTAG00000014140	1400	758	642		ENSBTAG00000014140	1195	623	572		ENSBTAG00000014140	1316	624	692		ENSBTAG00000014140	1595	801	794
	ENSBTAG00000021886	0	0	0		ENSBTAG00000021886	0	0	0		ENSBTAG00000021886	0	0	0		ENSBTAG00000021886	1	0	1		ENSBTAG00000021886	0	0	0		ENSBTAG00000021886	0	0	0		ENSBTAG00000021886	0	0	0		ENSBTAG00000021886	0	0	0		ENSBTAG00000021886	0	0	0		ENSBTAG00000021886	0	0	0
	ENSBTAG00000044773	0	0	0		ENSBTAG00000044773	0	0	0		ENSBTAG00000044773	0	0	0		ENSBTAG00000044773	0	0	0		ENSBTAG00000044773	0	0	0		ENSBTAG00000044773	0	0	0		ENSBTAG00000044773	0	0	0		ENSBTAG00000044773	0	0	0		ENSBTAG00000044773	0	0	0		ENSBTAG00000044773	0	0	0
	ENSBTAG00000002185	385	211	174		ENSBTAG00000002185	250	128	122		ENSBTAG00000002185	370	167	203		ENSBTAG00000002185	374	190	184		ENSBTAG00000002185	227	119	108		ENSBTAG00000002185	294	146	148		ENSBTAG00000002185	294	159	135		ENSBTAG00000002185	306	158	148		ENSBTAG00000002185	366	180	186		ENSBTAG00000002185	373	186	187
	ENSBTAG00000054849	0	0	0		ENSBTAG00000054849	0	0	0		ENSBTAG00000054849	0	0	0		ENSBTAG00000054849	0	0	0		ENSBTAG00000054849	0	0	0		ENSBTAG00000054849	0	0	0		ENSBTAG00000054849	0	0	0		ENSBTAG00000054849	0	0	0		ENSBTAG00000054849	0	0	0		ENSBTAG00000054849	0	0	0
	ENSBTAG00000045597	0	0	0		ENSBTAG00000045597	0	0	0		ENSBTAG00000045597	0	0	0		ENSBTAG00000045597	0	0	0		ENSBTAG00000045597	0	0	0		ENSBTAG00000045597	0	0	0		ENSBTAG00000045597	0	0	0		ENSBTAG00000045597	0	0	0		ENSBTAG00000045597	0	0	0		ENSBTAG00000045597	0	0	0
	ENSBTAG00000015413	79	44	35		ENSBTAG00000015413	91	38	53		ENSBTAG00000015413	85	47	38		ENSBTAG00000015413	88	35	53		ENSBTAG00000015413	135	62	73		ENSBTAG00000015413	134	73	61		ENSBTAG00000015413	98	54	44		ENSBTAG00000015413	92	48	44		ENSBTAG00000015413	107	57	50		ENSBTAG00000015413	158	74	84
	ENSBTAG00000049533	0	0	0		ENSBTAG00000049533	0	0	0		ENSBTAG00000049533	0	0	0		ENSBTAG00000049533	0	0	0		ENSBTAG00000049533	0	0	0		ENSBTAG00000049533	0	0	0		ENSBTAG00000049533	0	0	0		ENSBTAG00000049533	0	0	0		ENSBTAG00000049533	0	0	0		ENSBTAG00000049533	0	0	0
	ENSBTAG00000040061	448	216	232		ENSBTAG00000040061	445	218	227		ENSBTAG00000040061	476	243	233		ENSBTAG00000040061	837	423	414		ENSBTAG00000040061	750	386	364		ENSBTAG00000040061	823	427	396		ENSBTAG00000040061	490	249	241		ENSBTAG00000040061	471	239	232		ENSBTAG00000040061	677	336	341		ENSBTAG00000040061	507	234	273
	ENSBTAG00000050763	153	68	85		ENSBTAG00000050763	138	65	73		ENSBTAG00000050763	182	85	97		ENSBTAG00000050763	371	180	191		ENSBTAG00000050763	225	125	100		ENSBTAG00000050763	241	135	106		ENSBTAG00000050763	182	91	91		ENSBTAG00000050763	202	97	105		ENSBTAG00000050763	186	89	97		ENSBTAG00000050763	206	90	116
	ENSBTAG00000050470	1	1	0		ENSBTAG00000050470	1	1	0		ENSBTAG00000050470	0	0	0		ENSBTAG00000050470	0	0	0		ENSBTAG00000050470	0	0	0		ENSBTAG00000050470	1	0	1		ENSBTAG00000050470	0	0	0		ENSBTAG00000050470	0	0	0		ENSBTAG00000050470	1	1	0		ENSBTAG00000050470	0	0	0
	ENSBTAG00000009115	2	0	2		ENSBTAG00000009115	1	1	0		ENSBTAG00000009115	2	1	1		ENSBTAG00000009115	1	1	0		ENSBTAG00000009115	0	0	0		ENSBTAG00000009115	3	2	1		ENSBTAG00000009115	1	0	1		ENSBTAG00000009115	4	2	2		ENSBTAG00000009115	1	1	0		ENSBTAG00000009115	7	3	4
	ENSBTAG00000015310	1515	740	775		ENSBTAG00000015310	2916	1468	1448		ENSBTAG00000015310	2218	1091	1127		ENSBTAG00000015310	896	440	456		ENSBTAG00000015310	923	441	482		ENSBTAG00000015310	2649	1299	1350		ENSBTAG00000015310	2645	1364	1281		ENSBTAG00000015310	1514	761	753		ENSBTAG00000015310	2424	1197	1227		ENSBTAG00000015310	1726	901	825
	ENSBTAG00000052041	0	0	0		ENSBTAG00000052041	0	0	0		ENSBTAG00000052041	0	0	0		ENSBTAG00000052041	0	0	0		ENSBTAG00000052041	0	0	0		ENSBTAG00000052041	0	0	0		ENSBTAG00000052041	0	0	0		ENSBTAG00000052041	0	0	0		ENSBTAG00000052041	0	0	0		ENSBTAG00000052041	0	0	0
	ENSBTAG00000018346	0	0	0		ENSBTAG00000018346	0	0	0		ENSBTAG00000018346	0	0	0		ENSBTAG00000018346	0	0	0		ENSBTAG00000018346	0	0	0		ENSBTAG00000018346	0	0	0		ENSBTAG00000018346	0	0	0		ENSBTAG00000018346	0	0	0		ENSBTAG00000018346	0	0	0		ENSBTAG00000018346	0	0	0
	ENSBTAG00000008714	21	9	12		ENSBTAG00000008714	10	5	5		ENSBTAG00000008714	42	18	24		ENSBTAG00000008714	95	54	41		ENSBTAG00000008714	25	12	13		ENSBTAG00000008714	15	8	7		ENSBTAG00000008714	54	18	36		ENSBTAG00000008714	11	7	4		ENSBTAG00000008714	52	25	27		ENSBTAG00000008714	58	29	29
	ENSBTAG00000051936	152	85	67		ENSBTAG00000051936	70	33	37		ENSBTAG00000051936	176	87	89		ENSBTAG00000051936	155	63	92		ENSBTAG00000051936	63	34	29		ENSBTAG00000051936	92	50	42		ENSBTAG00000051936	123	52	71		ENSBTAG00000051936	94	48	46		ENSBTAG00000051936	193	96	97		ENSBTAG00000051936	198	89	109
	ENSBTAG00000048200	0	0	0		ENSBTAG00000048200	0	0	0		ENSBTAG00000048200	0	0	0		ENSBTAG00000048200	0	0	0		ENSBTAG00000048200	0	0	0		ENSBTAG00000048200	0	0	0		ENSBTAG00000048200	0	0	0		ENSBTAG00000048200	0	0	0		ENSBTAG00000048200	0	0	0		ENSBTAG00000048200	0	0	0
	ENSBTAG00000020028	598	305	293		ENSBTAG00000020028	653	366	287		ENSBTAG00000020028	1330	682	648		ENSBTAG00000020028	861	424	437		ENSBTAG00000020028	618	310	308		ENSBTAG00000020028	628	318	310		ENSBTAG00000020028	829	439	390		ENSBTAG00000020028	836	434	402		ENSBTAG00000020028	999	479	520		ENSBTAG00000020028	813	424	389
	ENSBTAG00000015056	0	0	0		ENSBTAG00000015056	0	0	0		ENSBTAG00000015056	1	1	0		ENSBTAG00000015056	0	0	0		ENSBTAG00000015056	2	1	1		ENSBTAG00000015056	0	0	0		ENSBTAG00000015056	0	0	0		ENSBTAG00000015056	0	0	0		ENSBTAG00000015056	1	1	0		ENSBTAG00000015056	0	0	0
	ENSBTAG00000043381	0	0	0		ENSBTAG00000043381	0	0	0		ENSBTAG00000043381	0	0	0		ENSBTAG00000043381	0	0	0		ENSBTAG00000043381	0	0	0		ENSBTAG00000043381	0	0	0		ENSBTAG00000043381	0	0	0		ENSBTAG00000043381	0	0	0		ENSBTAG00000043381	0	0	0		ENSBTAG00000043381	0	0	0
	ENSBTAG00000014843	2168	1100	1126		ENSBTAG00000014843	2105	1086	1053		ENSBTAG00000014843	2412	1241	1223		ENSBTAG00000014843	2110	1058	1096		ENSBTAG00000014843	1904	975	956		ENSBTAG00000014843	2442	1235	1265		ENSBTAG00000014843	2333	1160	1216		ENSBTAG00000014843	2159	1075	1120		ENSBTAG00000014843	2355	1200	1192		ENSBTAG00000014843	2942	1476	1505
	ENSBTAG00000047608	464	270	252		ENSBTAG00000047608	344	192	186		ENSBTAG00000047608	547	306	293		ENSBTAG00000047608	374	223	195		ENSBTAG00000047608	223	137	113		ENSBTAG00000047608	508	271	295		ENSBTAG00000047608	352	192	203		ENSBTAG00000047608	365	208	193		ENSBTAG00000047608	365	210	192		ENSBTAG00000047608	369	198	210
	ENSBTAG00000048953	1	0	1		ENSBTAG00000048953	1	0	1		ENSBTAG00000048953	0	0	0		ENSBTAG00000048953	1	0	1		ENSBTAG00000048953	1	1	0		ENSBTAG00000048953	3	1	2		ENSBTAG00000048953	0	0	0		ENSBTAG00000048953	1	1	0		ENSBTAG00000048953	0	0	0		ENSBTAG00000048953	2	1	1
	ENSBTAG00000048326	0	0	0		ENSBTAG00000048326	0	0	0		ENSBTAG00000048326	0	0	0		ENSBTAG00000048326	0	0	0		ENSBTAG00000048326	0	0	0		ENSBTAG00000048326	0	0	0		ENSBTAG00000048326	0	0	0		ENSBTAG00000048326	0	0	0		ENSBTAG00000048326	0	0	0		ENSBTAG00000048326	0	0	0
	ENSBTAG00000046040	0	0	0		ENSBTAG00000046040	0	0	0		ENSBTAG00000046040	0	0	0		ENSBTAG00000046040	0	0	0		ENSBTAG00000046040	0	0	0		ENSBTAG00000046040	0	0	0		ENSBTAG00000046040	0	0	0		ENSBTAG00000046040	0	0	0		ENSBTAG00000046040	0	0	0		ENSBTAG00000046040	0	0	0
	ENSBTAG00000046738	3	1	2		ENSBTAG00000046738	5	4	1		ENSBTAG00000046738	5	1	4		ENSBTAG00000046738	1	0	1		ENSBTAG00000046738	0	0	0		ENSBTAG00000046738	12	6	6		ENSBTAG00000046738	6	2	4		ENSBTAG00000046738	2	1	1		ENSBTAG00000046738	13	7	7		ENSBTAG00000046738	3	1	2
	ENSBTAG00000051220	9	8	1		ENSBTAG00000051220	9	3	6		ENSBTAG00000051220	9	6	3		ENSBTAG00000051220	14	9	5		ENSBTAG00000051220	8	4	4		ENSBTAG00000051220	7	4	3		ENSBTAG00000051220	8	5	3		ENSBTAG00000051220	6	4	2		ENSBTAG00000051220	7	6	1		ENSBTAG00000051220	12	6	6
	ENSBTAG00000048724	0	0	0		ENSBTAG00000048724	1	1	0		ENSBTAG00000048724	0	0	0		ENSBTAG00000048724	0	0	0		ENSBTAG00000048724	0	0	0		ENSBTAG00000048724	0	0	0		ENSBTAG00000048724	0	0	0		ENSBTAG00000048724	0	0	0		ENSBTAG00000048724	0	1	0		ENSBTAG00000048724	0	0	0
	ENSBTAG00000050721	0	0	0		ENSBTAG00000050721	0	0	0		ENSBTAG00000050721	0	0	0		ENSBTAG00000050721	0	0	0		ENSBTAG00000050721	0	0	0		ENSBTAG00000050721	0	0	0		ENSBTAG00000050721	0	0	0		ENSBTAG00000050721	0	0	0		ENSBTAG00000050721	0	0	0		ENSBTAG00000050721	0	0	0
	ENSBTAG00000045637	1	1	0		ENSBTAG00000045637	2	0	2		ENSBTAG00000045637	2	2	0		ENSBTAG00000045637	0	0	0		ENSBTAG00000045637	1	0	1		ENSBTAG00000045637	6	5	1		ENSBTAG00000045637	2	2	0		ENSBTAG00000045637	2	1	1		ENSBTAG00000045637	3	0	3		ENSBTAG00000045637	0	0	0
	ENSBTAG00000031277	1804	861	943		ENSBTAG00000031277	1761	851	910		ENSBTAG00000031277	2153	1078	1075		ENSBTAG00000031277	603	305	298		ENSBTAG00000031277	399	172	227		ENSBTAG00000031277	2783	1332	1451		ENSBTAG00000031277	1844	916	928		ENSBTAG00000031277	2098	1018	1080		ENSBTAG00000031277	2285	1166	1119		ENSBTAG00000031277	2299	1174	1125
	ENSBTAG00000006909	186	91	95		ENSBTAG00000006909	213	91	122		ENSBTAG00000006909	262	126	136		ENSBTAG00000006909	144	77	67		ENSBTAG00000006909	279	129	150		ENSBTAG00000006909	283	148	135		ENSBTAG00000006909	328	153	175		ENSBTAG00000006909	211	98	113		ENSBTAG00000006909	326	154	172		ENSBTAG00000006909	331	184	147
	ENSBTAG00000023426	58	22	36		ENSBTAG00000023426	55	35	20		ENSBTAG00000023426	46	20	26		ENSBTAG00000023426	71	37	34		ENSBTAG00000023426	90	45	45		ENSBTAG00000023426	60	32	28		ENSBTAG00000023426	37	18	19		ENSBTAG00000023426	36	21	15		ENSBTAG00000023426	46	23	23		ENSBTAG00000023426	30	14	16
	ENSBTAG00000048975	2	1	1		ENSBTAG00000048975	1	0	1		ENSBTAG00000048975	4	1	3		ENSBTAG00000048975	1	0	1		ENSBTAG00000048975	1	0	1		ENSBTAG00000048975	2	2	0		ENSBTAG00000048975	4	2	2		ENSBTAG00000048975	1	1	0		ENSBTAG00000048975	0	0	0		ENSBTAG00000048975	3	2	1
	ENSBTAG00000018538	279	131	148		ENSBTAG00000018538	156	64	92		ENSBTAG00000018538	174	92	82		ENSBTAG00000018538	349	187	162		ENSBTAG00000018538	119	51	68		ENSBTAG00000018538	225	124	101		ENSBTAG00000018538	242	116	126		ENSBTAG00000018538	157	83	74		ENSBTAG00000018538	203	99	104		ENSBTAG00000018538	214	106	108
	ENSBTAG00000026861	2	2	0		ENSBTAG00000026861	3	2	1		ENSBTAG00000026861	0	0	0		ENSBTAG00000026861	3	1	2		ENSBTAG00000026861	2	2	0		ENSBTAG00000026861	3	3	0		ENSBTAG00000026861	4	1	3		ENSBTAG00000026861	1	1	0		ENSBTAG00000026861	5	3	2		ENSBTAG00000026861	4	3	1
	ENSBTAG00000008111	4	3	1		ENSBTAG00000008111	1	0	1		ENSBTAG00000008111	1	1	0		ENSBTAG00000008111	3	2	1		ENSBTAG00000008111	41	19	22		ENSBTAG00000008111	0	0	0		ENSBTAG00000008111	9	4	5		ENSBTAG00000008111	0	0	0		ENSBTAG00000008111	3	2	1		ENSBTAG00000008111	4	1	3
	ENSBTAG00000001497	547	264	283		ENSBTAG00000001497	488	252	236		ENSBTAG00000001497	549	259	290		ENSBTAG00000001497	277	138	139		ENSBTAG00000001497	258	138	120		ENSBTAG00000001497	643	306	337		ENSBTAG00000001497	548	289	259		ENSBTAG00000001497	435	221	214		ENSBTAG00000001497	569	299	270		ENSBTAG00000001497	768	400	368
	ENSBTAG00000012850	0	0	0		ENSBTAG00000012850	0	0	0		ENSBTAG00000012850	0	0	0		ENSBTAG00000012850	1	1	0		ENSBTAG00000012850	3	2	1		ENSBTAG00000012850	2	1	1		ENSBTAG00000012850	0	0	0		ENSBTAG00000012850	0	0	0		ENSBTAG00000012850	2	0	2		ENSBTAG00000012850	0	0	0
	ENSBTAG00000019952	215	96	119		ENSBTAG00000019952	229	128	101		ENSBTAG00000019952	235	105	130		ENSBTAG00000019952	199	98	101		ENSBTAG00000019952	236	124	112		ENSBTAG00000019952	307	154	153		ENSBTAG00000019952	261	127	134		ENSBTAG00000019952	234	120	114		ENSBTAG00000019952	274	129	145		ENSBTAG00000019952	290	147	143
	ENSBTAG00000019949	101	50	51		ENSBTAG00000019949	115	55	60		ENSBTAG00000019949	135	61	74		ENSBTAG00000019949	88	38	50		ENSBTAG00000019949	175	97	78		ENSBTAG00000019949	185	82	103		ENSBTAG00000019949	123	62	61		ENSBTAG00000019949	100	48	52		ENSBTAG00000019949	106	54	52		ENSBTAG00000019949	123	65	58
	ENSBTAG00000001451	12	6	6		ENSBTAG00000001451	0	0	0		ENSBTAG00000001451	1	1	0		ENSBTAG00000001451	15	6	9		ENSBTAG00000001451	78	35	43		ENSBTAG00000001451	0	0	0		ENSBTAG00000001451	11	6	5		ENSBTAG00000001451	0	0	0		ENSBTAG00000001451	0	0	0		ENSBTAG00000001451	0	0	0
	ENSBTAG00000015198	7	4	3		ENSBTAG00000015198	4	2	2		ENSBTAG00000015198	2	1	1		ENSBTAG00000015198	14	5	9		ENSBTAG00000015198	86	37	49		ENSBTAG00000015198	12	6	6		ENSBTAG00000015198	12	3	9		ENSBTAG00000015198	9	5	4		ENSBTAG00000015198	10	3	7		ENSBTAG00000015198	18	9	9
	ENSBTAG00000014589	0	0	0		ENSBTAG00000014589	0	0	0		ENSBTAG00000014589	0	0	0		ENSBTAG00000014589	0	0	0		ENSBTAG00000014589	0	0	0		ENSBTAG00000014589	0	0	0		ENSBTAG00000014589	0	0	0		ENSBTAG00000014589	0	0	0		ENSBTAG00000014589	0	0	0		ENSBTAG00000014589	0	0	0
	ENSBTAG00000019535	0	0	0		ENSBTAG00000019535	0	0	0		ENSBTAG00000019535	0	0	0		ENSBTAG00000019535	0	0	0		ENSBTAG00000019535	0	0	0		ENSBTAG00000019535	0	0	0		ENSBTAG00000019535	0	0	0		ENSBTAG00000019535	0	0	0		ENSBTAG00000019535	0	0	0		ENSBTAG00000019535	0	0	0
	ENSBTAG00000043591	0	0	0		ENSBTAG00000043591	0	0	0		ENSBTAG00000043591	0	0	0		ENSBTAG00000043591	0	0	0		ENSBTAG00000043591	0	0	0		ENSBTAG00000043591	0	0	0		ENSBTAG00000043591	0	0	0		ENSBTAG00000043591	0	0	0		ENSBTAG00000043591	0	0	0		ENSBTAG00000043591	0	0	0
	ENSBTAG00000020378	320	160	160		ENSBTAG00000020378	314	158	156		ENSBTAG00000020378	287	149	138		ENSBTAG00000020378	358	180	178		ENSBTAG00000020378	458	241	217		ENSBTAG00000020378	490	268	222		ENSBTAG00000020378	386	207	179		ENSBTAG00000020378	309	140	169		ENSBTAG00000020378	314	154	160		ENSBTAG00000020378	325	162	163
	ENSBTAG00000008299	27	11	16		ENSBTAG00000008299	7	3	4		ENSBTAG00000008299	10	7	3		ENSBTAG00000008299	24	11	13		ENSBTAG00000008299	269	128	141		ENSBTAG00000008299	15	8	7		ENSBTAG00000008299	21	7	14		ENSBTAG00000008299	10	4	6		ENSBTAG00000008299	4	2	2		ENSBTAG00000008299	68	40	28
	ENSBTAG00000018427	252	146	106		ENSBTAG00000018427	271	142	129		ENSBTAG00000018427	325	168	157		ENSBTAG00000018427	281	140	141		ENSBTAG00000018427	285	126	159		ENSBTAG00000018427	306	152	154		ENSBTAG00000018427	270	138	132		ENSBTAG00000018427	217	97	120		ENSBTAG00000018427	291	153	138		ENSBTAG00000018427	278	123	155
	ENSBTAG00000003833	3	1	2		ENSBTAG00000003833	7	3	4		ENSBTAG00000003833	4	2	2		ENSBTAG00000003833	2	0	2		ENSBTAG00000003833	4	1	3		ENSBTAG00000003833	1	1	0		ENSBTAG00000003833	4	3	1		ENSBTAG00000003833	1	0	1		ENSBTAG00000003833	3	2	1		ENSBTAG00000003833	7	3	4
	ENSBTAG00000054797	79	38	41		ENSBTAG00000054797	75	36	39		ENSBTAG00000054797	74	46	28		ENSBTAG00000054797	96	48	48		ENSBTAG00000054797	70	46	24		ENSBTAG00000054797	128	63	65		ENSBTAG00000054797	96	52	44		ENSBTAG00000054797	70	42	28		ENSBTAG00000054797	83	41	42		ENSBTAG00000054797	103	53	50
	ENSBTAG00000016306	0	0	0		ENSBTAG00000016306	0	0	0		ENSBTAG00000016306	0	0	0		ENSBTAG00000016306	0	0	0		ENSBTAG00000016306	0	0	0		ENSBTAG00000016306	0	0	0		ENSBTAG00000016306	2	2	0		ENSBTAG00000016306	0	0	0		ENSBTAG00000016306	0	0	0		ENSBTAG00000016306	0	0	0
	ENSBTAG00000035437	368	185	213		ENSBTAG00000035437	311	173	176		ENSBTAG00000035437	347	183	191		ENSBTAG00000035437	439	219	270		ENSBTAG00000035437	315	197	157		ENSBTAG00000035437	511	255	312		ENSBTAG00000035437	365	193	207		ENSBTAG00000035437	361	198	202		ENSBTAG00000035437	397	211	220		ENSBTAG00000035437	327	187	181
	ENSBTAG00000015221	1589	792	827		ENSBTAG00000015221	1201	627	612		ENSBTAG00000015221	1757	842	942		ENSBTAG00000015221	1736	934	852		ENSBTAG00000015221	1129	596	572		ENSBTAG00000015221	1457	744	769		ENSBTAG00000015221	865	459	441		ENSBTAG00000015221	1268	673	634		ENSBTAG00000015221	1298	662	670		ENSBTAG00000015221	1141	624	558
	ENSBTAG00000052750	33	14	19		ENSBTAG00000052750	23	13	10		ENSBTAG00000052750	17	8	9		ENSBTAG00000052750	44	15	29		ENSBTAG00000052750	35	19	16		ENSBTAG00000052750	37	20	17		ENSBTAG00000052750	26	12	14		ENSBTAG00000052750	24	14	10		ENSBTAG00000052750	31	14	17		ENSBTAG00000052750	21	11	10
	ENSBTAG00000000750	268	135	133		ENSBTAG00000000750	205	109	96		ENSBTAG00000000750	252	118	134		ENSBTAG00000000750	561	292	269		ENSBTAG00000000750	308	158	150		ENSBTAG00000000750	364	191	173		ENSBTAG00000000750	207	108	99		ENSBTAG00000000750	205	97	108		ENSBTAG00000000750	233	111	122		ENSBTAG00000000750	210	110	100
	ENSBTAG00000023416	33	14	19		ENSBTAG00000023416	20	11	9		ENSBTAG00000023416	17	13	4		ENSBTAG00000023416	37	16	21		ENSBTAG00000023416	151	65	86		ENSBTAG00000023416	24	12	12		ENSBTAG00000023416	51	23	28		ENSBTAG00000023416	13	10	3		ENSBTAG00000023416	12	5	7		ENSBTAG00000023416	25	14	11
	ENSBTAG00000051032	0	0	0		ENSBTAG00000051032	0	0	0		ENSBTAG00000051032	0	0	0		ENSBTAG00000051032	0	0	0		ENSBTAG00000051032	0	0	0		ENSBTAG00000051032	0	0	0		ENSBTAG00000051032	0	0	0		ENSBTAG00000051032	0	0	0		ENSBTAG00000051032	0	0	0		ENSBTAG00000051032	0	0	0
	ENSBTAG00000042460	0	0	0		ENSBTAG00000042460	0	0	0		ENSBTAG00000042460	0	0	0		ENSBTAG00000042460	0	0	0		ENSBTAG00000042460	0	0	0		ENSBTAG00000042460	0	0	0		ENSBTAG00000042460	0	0	0		ENSBTAG00000042460	0	0	0		ENSBTAG00000042460	0	0	0		ENSBTAG00000042460	0	0	0
	ENSBTAG00000015377	0	0	0		ENSBTAG00000015377	2	1	1		ENSBTAG00000015377	0	0	0		ENSBTAG00000015377	0	0	0		ENSBTAG00000015377	0	0	0		ENSBTAG00000015377	0	0	0		ENSBTAG00000015377	3	3	0		ENSBTAG00000015377	0	0	0		ENSBTAG00000015377	0	0	0		ENSBTAG00000015377	0	0	0
	ENSBTAG00000054179	0	0	0		ENSBTAG00000054179	0	0	0		ENSBTAG00000054179	0	0	0		ENSBTAG00000054179	0	0	0		ENSBTAG00000054179	0	0	0		ENSBTAG00000054179	0	0	0		ENSBTAG00000054179	0	0	0		ENSBTAG00000054179	0	0	0		ENSBTAG00000054179	0	0	0		ENSBTAG00000054179	0	0	0
	ENSBTAG00000051206	0	0	0		ENSBTAG00000051206	0	0	0		ENSBTAG00000051206	0	0	0		ENSBTAG00000051206	0	0	0		ENSBTAG00000051206	0	0	0		ENSBTAG00000051206	0	0	0		ENSBTAG00000051206	0	0	0		ENSBTAG00000051206	0	0	0		ENSBTAG00000051206	0	0	0		ENSBTAG00000051206	0	0	0
	ENSBTAG00000007014	162	64	98		ENSBTAG00000007014	122	64	58		ENSBTAG00000007014	182	97	85		ENSBTAG00000007014	198	98	100		ENSBTAG00000007014	118	59	59		ENSBTAG00000007014	190	98	92		ENSBTAG00000007014	150	80	70		ENSBTAG00000007014	132	64	68		ENSBTAG00000007014	172	90	82		ENSBTAG00000007014	167	90	77
	ENSBTAG00000014461	273	157	116		ENSBTAG00000014461	187	100	87		ENSBTAG00000014461	311	154	157		ENSBTAG00000014461	170	91	79		ENSBTAG00000014461	173	87	86		ENSBTAG00000014461	290	140	150		ENSBTAG00000014461	175	93	82		ENSBTAG00000014461	215	102	113		ENSBTAG00000014461	242	116	126		ENSBTAG00000014461	254	121	133
	ENSBTAG00000000742	440	237	203		ENSBTAG00000000742	416	202	214		ENSBTAG00000000742	387	183	204		ENSBTAG00000000742	767	379	388		ENSBTAG00000000742	673	335	338		ENSBTAG00000000742	366	181	185		ENSBTAG00000000742	572	276	296		ENSBTAG00000000742	452	218	234		ENSBTAG00000000742	513	257	256		ENSBTAG00000000742	619	307	312
	ENSBTAG00000049951	0	0	0		ENSBTAG00000049951	0	0	0		ENSBTAG00000049951	0	0	0		ENSBTAG00000049951	0	0	0		ENSBTAG00000049951	0	0	0		ENSBTAG00000049951	0	0	0		ENSBTAG00000049951	0	0	0		ENSBTAG00000049951	0	0	0		ENSBTAG00000049951	0	0	0		ENSBTAG00000049951	0	0	0
	ENSBTAG00000016999	9215	4558	4657		ENSBTAG00000016999	5764	2934	2830		ENSBTAG00000016999	10132	5068	5064		ENSBTAG00000016999	7179	3719	3460		ENSBTAG00000016999	2512	1274	1238		ENSBTAG00000016999	4794	2356	2438		ENSBTAG00000016999	9041	4587	4454		ENSBTAG00000016999	8294	4157	4137		ENSBTAG00000016999	8853	4417	4436		ENSBTAG00000016999	10629	5341	5288
	ENSBTAG00000048733	0	0	0		ENSBTAG00000048733	0	0	0		ENSBTAG00000048733	0	0	0		ENSBTAG00000048733	0	0	0		ENSBTAG00000048733	0	0	0		ENSBTAG00000048733	0	0	0		ENSBTAG00000048733	0	0	0		ENSBTAG00000048733	0	0	0		ENSBTAG00000048733	0	0	0		ENSBTAG00000048733	0	0	0
	ENSBTAG00000001324	1	0	1		ENSBTAG00000001324	3	2	1		ENSBTAG00000001324	1	0	1		ENSBTAG00000001324	13	8	5		ENSBTAG00000001324	5	3	2		ENSBTAG00000001324	0	0	0		ENSBTAG00000001324	2	2	0		ENSBTAG00000001324	1	0	1		ENSBTAG00000001324	1	1	0		ENSBTAG00000001324	0	0	0
	ENSBTAG00000000905	859	404	455		ENSBTAG00000000905	799	416	383		ENSBTAG00000000905	836	391	445		ENSBTAG00000000905	415	195	220		ENSBTAG00000000905	123	55	68		ENSBTAG00000000905	868	418	450		ENSBTAG00000000905	673	318	355		ENSBTAG00000000905	651	334	317		ENSBTAG00000000905	771	390	381		ENSBTAG00000000905	563	273	290
	ENSBTAG00000044075	1050	516	534		ENSBTAG00000044075	785	381	404		ENSBTAG00000044075	1114	559	555		ENSBTAG00000044075	954	479	475		ENSBTAG00000044075	595	291	304		ENSBTAG00000044075	893	450	443		ENSBTAG00000044075	947	487	460		ENSBTAG00000044075	935	463	472		ENSBTAG00000044075	903	459	444		ENSBTAG00000044075	1063	528	535
	ENSBTAG00000007273	1	0	1		ENSBTAG00000007273	11	3	8		ENSBTAG00000007273	0	0	0		ENSBTAG00000007273	1	1	0		ENSBTAG00000007273	1	0	1		ENSBTAG00000007273	0	0	0		ENSBTAG00000007273	0	0	0		ENSBTAG00000007273	1	0	1		ENSBTAG00000007273	0	0	0		ENSBTAG00000007273	8	3	5
	ENSBTAG00000023411	0	0	0		ENSBTAG00000023411	0	0	0		ENSBTAG00000023411	0	0	0		ENSBTAG00000023411	4	3	1		ENSBTAG00000023411	46	25	21		ENSBTAG00000023411	0	0	0		ENSBTAG00000023411	0	0	0		ENSBTAG00000023411	0	0	0		ENSBTAG00000023411	0	0	0		ENSBTAG00000023411	2	0	2
	ENSBTAG00000000526	1002	493	509		ENSBTAG00000000526	1233	648	585		ENSBTAG00000000526	1113	580	533		ENSBTAG00000000526	875	435	440		ENSBTAG00000000526	885	449	436		ENSBTAG00000000526	2214	1059	1155		ENSBTAG00000000526	1192	584	608		ENSBTAG00000000526	1024	520	504		ENSBTAG00000000526	1188	593	595		ENSBTAG00000000526	1120	563	557
	ENSBTAG00000035556	1121	516	605		ENSBTAG00000035556	1171	577	594		ENSBTAG00000035556	1135	610	525		ENSBTAG00000035556	1595	818	777		ENSBTAG00000035556	1256	648	608		ENSBTAG00000035556	1719	862	857		ENSBTAG00000035556	1294	626	668		ENSBTAG00000035556	998	496	502		ENSBTAG00000035556	1365	661	704		ENSBTAG00000035556	1397	713	684
	ENSBTAG00000043328	0	0	0		ENSBTAG00000043328	0	0	0		ENSBTAG00000043328	0	0	0		ENSBTAG00000043328	0	0	0		ENSBTAG00000043328	0	0	0		ENSBTAG00000043328	0	0	0		ENSBTAG00000043328	0	0	0		ENSBTAG00000043328	0	0	0		ENSBTAG00000043328	0	0	0		ENSBTAG00000043328	0	0	0
	ENSBTAG00000017659	1	1	0		ENSBTAG00000017659	1	1	0		ENSBTAG00000017659	0	0	0		ENSBTAG00000017659	2	0	2		ENSBTAG00000017659	14	8	6		ENSBTAG00000017659	2	1	1		ENSBTAG00000017659	0	0	0		ENSBTAG00000017659	0	0	0		ENSBTAG00000017659	0	0	0		ENSBTAG00000017659	10	7	3
	ENSBTAG00000018508	2	2	0		ENSBTAG00000018508	10	6	4		ENSBTAG00000018508	9	6	3		ENSBTAG00000018508	7	3	4		ENSBTAG00000018508	1	1	0		ENSBTAG00000018508	8	4	4		ENSBTAG00000018508	10	5	5		ENSBTAG00000018508	8	5	3		ENSBTAG00000018508	5	4	1		ENSBTAG00000018508	44	24	20
	ENSBTAG00000049758	0	0	0		ENSBTAG00000049758	0	0	0		ENSBTAG00000049758	0	0	0		ENSBTAG00000049758	0	0	0		ENSBTAG00000049758	0	0	0		ENSBTAG00000049758	0	0	0		ENSBTAG00000049758	0	0	0		ENSBTAG00000049758	0	0	0		ENSBTAG00000049758	0	0	0		ENSBTAG00000049758	0	0	0
	ENSBTAG00000049044	4	2	2		ENSBTAG00000049044	2	1	1		ENSBTAG00000049044	8	5	3		ENSBTAG00000049044	2	2	0		ENSBTAG00000049044	1	0	1		ENSBTAG00000049044	1	0	1		ENSBTAG00000049044	2	0	2		ENSBTAG00000049044	3	2	1		ENSBTAG00000049044	5	2	3		ENSBTAG00000049044	3	0	3
	ENSBTAG00000045260	0	0	0		ENSBTAG00000045260	0	0	0		ENSBTAG00000045260	0	0	0		ENSBTAG00000045260	0	0	0		ENSBTAG00000045260	0	0	0		ENSBTAG00000045260	0	0	0		ENSBTAG00000045260	0	0	0		ENSBTAG00000045260	0	0	0		ENSBTAG00000045260	0	0	0		ENSBTAG00000045260	0	0	0
	ENSBTAG00000049529	0	0	0		ENSBTAG00000049529	0	0	0		ENSBTAG00000049529	0	0	0		ENSBTAG00000049529	0	0	0		ENSBTAG00000049529	1	1	0		ENSBTAG00000049529	0	0	0		ENSBTAG00000049529	0	0	0		ENSBTAG00000049529	0	0	0		ENSBTAG00000049529	0	0	0		ENSBTAG00000049529	1	0	1
	ENSBTAG00000005769	62	32	30		ENSBTAG00000005769	100	45	55		ENSBTAG00000005769	73	27	46		ENSBTAG00000005769	128	72	56		ENSBTAG00000005769	111	57	54		ENSBTAG00000005769	91	47	44		ENSBTAG00000005769	111	58	53		ENSBTAG00000005769	71	36	35		ENSBTAG00000005769	143	65	78		ENSBTAG00000005769	126	63	63
	ENSBTAG00000004495	500	230	270		ENSBTAG00000004495	452	221	231		ENSBTAG00000004495	501	249	252		ENSBTAG00000004495	516	261	255		ENSBTAG00000004495	571	296	275		ENSBTAG00000004495	597	297	300		ENSBTAG00000004495	475	228	247		ENSBTAG00000004495	513	272	241		ENSBTAG00000004495	494	245	249		ENSBTAG00000004495	529	256	273
	ENSBTAG00000031010	173	82	91		ENSBTAG00000031010	144	66	78		ENSBTAG00000031010	115	59	56		ENSBTAG00000031010	181	82	99		ENSBTAG00000031010	159	81	78		ENSBTAG00000031010	205	98	107		ENSBTAG00000031010	141	69	72		ENSBTAG00000031010	135	73	62		ENSBTAG00000031010	128	54	74		ENSBTAG00000031010	166	87	79
	ENSBTAG00000019577	2	0	2		ENSBTAG00000019577	0	0	0		ENSBTAG00000019577	0	0	0		ENSBTAG00000019577	9	4	5		ENSBTAG00000019577	21	14	7		ENSBTAG00000019577	0	0	0		ENSBTAG00000019577	20	9	11		ENSBTAG00000019577	0	0	0		ENSBTAG00000019577	3	3	0		ENSBTAG00000019577	11	9	2
	ENSBTAG00000002966	564	268	296		ENSBTAG00000002966	623	301	322		ENSBTAG00000002966	549	274	275		ENSBTAG00000002966	667	331	336		ENSBTAG00000002966	959	473	486		ENSBTAG00000002966	849	420	429		ENSBTAG00000002966	681	327	354		ENSBTAG00000002966	605	287	318		ENSBTAG00000002966	780	381	399		ENSBTAG00000002966	623	309	314
	ENSBTAG00000011634	1	0	1		ENSBTAG00000011634	1	0	1		ENSBTAG00000011634	1	1	0		ENSBTAG00000011634	0	0	0		ENSBTAG00000011634	26	18	8		ENSBTAG00000011634	0	0	0		ENSBTAG00000011634	12	4	8		ENSBTAG00000011634	0	0	0		ENSBTAG00000011634	0	0	0		ENSBTAG00000011634	12	8	4
	ENSBTAG00000054801	0	0	0		ENSBTAG00000054801	0	0	0		ENSBTAG00000054801	0	0	0		ENSBTAG00000054801	0	0	0		ENSBTAG00000054801	0	0	0		ENSBTAG00000054801	0	0	0		ENSBTAG00000054801	0	0	0		ENSBTAG00000054801	0	0	0		ENSBTAG00000054801	0	0	0		ENSBTAG00000054801	0	0	0
	ENSBTAG00000049430	0	0	0		ENSBTAG00000049430	0	0	0		ENSBTAG00000049430	0	0	0		ENSBTAG00000049430	0	0	0		ENSBTAG00000049430	1	1	0		ENSBTAG00000049430	0	0	0		ENSBTAG00000049430	0	0	0		ENSBTAG00000049430	0	0	0		ENSBTAG00000049430	0	0	0		ENSBTAG00000049430	0	0	0
	ENSBTAG00000054913	0	0	0		ENSBTAG00000054913	0	0	0		ENSBTAG00000054913	0	0	0		ENSBTAG00000054913	0	0	0		ENSBTAG00000054913	0	0	0		ENSBTAG00000054913	0	0	0		ENSBTAG00000054913	1	0	1		ENSBTAG00000054913	2	1	1		ENSBTAG00000054913	1	0	1		ENSBTAG00000054913	0	0	0
	ENSBTAG00000053823	0	0	0		ENSBTAG00000053823	0	0	0		ENSBTAG00000053823	0	0	0		ENSBTAG00000053823	0	0	0		ENSBTAG00000053823	0	0	0		ENSBTAG00000053823	0	0	0		ENSBTAG00000053823	0	0	0		ENSBTAG00000053823	0	0	0		ENSBTAG00000053823	0	0	0		ENSBTAG00000053823	0	0	0
	ENSBTAG00000054550	0	0	0		ENSBTAG00000054550	0	0	0		ENSBTAG00000054550	0	0	0		ENSBTAG00000054550	0	0	0		ENSBTAG00000054550	0	0	0		ENSBTAG00000054550	0	0	0		ENSBTAG00000054550	0	0	0		ENSBTAG00000054550	0	0	0		ENSBTAG00000054550	0	0	0		ENSBTAG00000054550	0	0	0
	ENSBTAG00000010448	0	0	0		ENSBTAG00000010448	0	0	0		ENSBTAG00000010448	0	0	0		ENSBTAG00000010448	0	0	0		ENSBTAG00000010448	0	0	0		ENSBTAG00000010448	5	4	1		ENSBTAG00000010448	0	0	0		ENSBTAG00000010448	0	0	0		ENSBTAG00000010448	1	1	0		ENSBTAG00000010448	0	0	0
	ENSBTAG00000053358	0	0	0		ENSBTAG00000053358	0	0	0		ENSBTAG00000053358	0	0	0		ENSBTAG00000053358	0	0	0		ENSBTAG00000053358	1	0	1		ENSBTAG00000053358	0	0	0		ENSBTAG00000053358	0	0	0		ENSBTAG00000053358	0	0	0		ENSBTAG00000053358	0	0	0		ENSBTAG00000053358	0	0	0
	ENSBTAG00000030942	1755	883	872		ENSBTAG00000030942	1168	604	564		ENSBTAG00000030942	1537	781	756		ENSBTAG00000030942	2173	1126	1047		ENSBTAG00000030942	858	385	473		ENSBTAG00000030942	1207	627	580		ENSBTAG00000030942	1060	524	536		ENSBTAG00000030942	1217	593	624		ENSBTAG00000030942	1139	561	578		ENSBTAG00000030942	1159	602	557
	ENSBTAG00000018749	382	211	171		ENSBTAG00000018749	184	101	83		ENSBTAG00000018749	540	250	290		ENSBTAG00000018749	306	159	147		ENSBTAG00000018749	258	144	114		ENSBTAG00000018749	493	241	252		ENSBTAG00000018749	215	104	111		ENSBTAG00000018749	266	143	123		ENSBTAG00000018749	361	178	183		ENSBTAG00000018749	316	154	162
	ENSBTAG00000009258	13	6	7		ENSBTAG00000009258	5	2	3		ENSBTAG00000009258	4	1	3		ENSBTAG00000009258	14	6	8		ENSBTAG00000009258	2	1	1		ENSBTAG00000009258	9	4	5		ENSBTAG00000009258	5	2	3		ENSBTAG00000009258	0	0	0		ENSBTAG00000009258	5	1	4		ENSBTAG00000009258	3	2	1
	ENSBTAG00000045294	0	0	0		ENSBTAG00000045294	0	0	0		ENSBTAG00000045294	0	0	0		ENSBTAG00000045294	0	0	0		ENSBTAG00000045294	0	0	0		ENSBTAG00000045294	0	0	0		ENSBTAG00000045294	0	0	0		ENSBTAG00000045294	0	0	0		ENSBTAG00000045294	0	0	0		ENSBTAG00000045294	0	0	0
	ENSBTAG00000007462	126	73	53		ENSBTAG00000007462	71	35	36		ENSBTAG00000007462	115	60	55		ENSBTAG00000007462	131	66	65		ENSBTAG00000007462	89	43	46		ENSBTAG00000007462	121	64	57		ENSBTAG00000007462	117	51	66		ENSBTAG00000007462	93	47	46		ENSBTAG00000007462	98	49	49		ENSBTAG00000007462	76	48	28
	ENSBTAG00000011626	1044	496	548		ENSBTAG00000011626	1000	476	524		ENSBTAG00000011626	1072	537	535		ENSBTAG00000011626	1389	648	741		ENSBTAG00000011626	1127	584	543		ENSBTAG00000011626	1453	748	705		ENSBTAG00000011626	1100	550	550		ENSBTAG00000011626	1050	557	493		ENSBTAG00000011626	1332	652	680		ENSBTAG00000011626	1295	614	681
	ENSBTAG00000050167	0	0	0		ENSBTAG00000050167	0	0	0		ENSBTAG00000050167	0	0	0		ENSBTAG00000050167	0	0	0		ENSBTAG00000050167	0	0	0		ENSBTAG00000050167	0	0	0		ENSBTAG00000050167	0	0	0		ENSBTAG00000050167	0	0	0		ENSBTAG00000050167	0	0	0		ENSBTAG00000050167	0	0	0
	ENSBTAG00000013600	880	428	452		ENSBTAG00000013600	696	358	338		ENSBTAG00000013600	854	428	426		ENSBTAG00000013600	796	381	415		ENSBTAG00000013600	469	241	228		ENSBTAG00000013600	1119	545	574		ENSBTAG00000013600	664	322	342		ENSBTAG00000013600	758	383	375		ENSBTAG00000013600	590	279	311		ENSBTAG00000013600	752	376	376
	ENSBTAG00000013602	466	236	230		ENSBTAG00000013602	529	256	273		ENSBTAG00000013602	428	241	187		ENSBTAG00000013602	501	250	251		ENSBTAG00000013602	666	357	309		ENSBTAG00000013602	609	302	307		ENSBTAG00000013602	656	340	316		ENSBTAG00000013602	521	266	255		ENSBTAG00000013602	677	341	336		ENSBTAG00000013602	543	266	277
	ENSBTAG00000050138	0	0	0		ENSBTAG00000050138	1	0	1		ENSBTAG00000050138	0	0	0		ENSBTAG00000050138	1	1	0		ENSBTAG00000050138	1	0	1		ENSBTAG00000050138	0	0	0		ENSBTAG00000050138	2	1	1		ENSBTAG00000050138	0	0	0		ENSBTAG00000050138	0	0	0		ENSBTAG00000050138	2	0	2
	ENSBTAG00000018768	4520	2301	2219		ENSBTAG00000018768	3202	1519	1683		ENSBTAG00000018768	4182	2088	2094		ENSBTAG00000018768	3061	1526	1535		ENSBTAG00000018768	2239	1131	1108		ENSBTAG00000018768	5382	2666	2716		ENSBTAG00000018768	3836	1907	1929		ENSBTAG00000018768	3933	1909	2024		ENSBTAG00000018768	3849	1923	1926		ENSBTAG00000018768	3252	1620	1632
	ENSBTAG00000023106	553	277	276		ENSBTAG00000023106	411	198	213		ENSBTAG00000023106	556	264	292		ENSBTAG00000023106	467	241	226		ENSBTAG00000023106	197	93	104		ENSBTAG00000023106	490	235	255		ENSBTAG00000023106	464	234	230		ENSBTAG00000023106	475	253	222		ENSBTAG00000023106	450	223	227		ENSBTAG00000023106	491	246	245
	ENSBTAG00000013629	357	189	168		ENSBTAG00000013629	213	98	115		ENSBTAG00000013629	427	213	214		ENSBTAG00000013629	428	213	215		ENSBTAG00000013629	232	109	123		ENSBTAG00000013629	357	187	170		ENSBTAG00000013629	262	139	123		ENSBTAG00000013629	300	146	154		ENSBTAG00000013629	335	155	180		ENSBTAG00000013629	301	143	158
	ENSBTAG00000030993	1	1	0		ENSBTAG00000030993	1	0	1		ENSBTAG00000030993	1	1	0		ENSBTAG00000030993	0	0	0		ENSBTAG00000030993	1	0	1		ENSBTAG00000030993	4	4	0		ENSBTAG00000030993	2	2	0		ENSBTAG00000030993	1	0	1		ENSBTAG00000030993	0	0	0		ENSBTAG00000030993	0	0	0
	ENSBTAG00000043046	0	0	0		ENSBTAG00000043046	0	0	0		ENSBTAG00000043046	0	0	0		ENSBTAG00000043046	0	0	0		ENSBTAG00000043046	0	0	0		ENSBTAG00000043046	0	0	0		ENSBTAG00000043046	0	0	0		ENSBTAG00000043046	0	0	0		ENSBTAG00000043046	0	0	0		ENSBTAG00000043046	0	0	0
	ENSBTAG00000007068	10	6	4		ENSBTAG00000007068	18	5	13		ENSBTAG00000007068	19	3	16		ENSBTAG00000007068	26	10	16		ENSBTAG00000007068	8	5	3		ENSBTAG00000007068	24	17	7		ENSBTAG00000007068	6	2	4		ENSBTAG00000007068	10	6	4		ENSBTAG00000007068	14	8	6		ENSBTAG00000007068	10	4	6
	ENSBTAG00000048819	0	0	0		ENSBTAG00000048819	0	0	0		ENSBTAG00000048819	0	0	0		ENSBTAG00000048819	0	0	0		ENSBTAG00000048819	0	0	0		ENSBTAG00000048819	0	0	0		ENSBTAG00000048819	0	0	0		ENSBTAG00000048819	0	0	0		ENSBTAG00000048819	0	0	0		ENSBTAG00000048819	0	0	0
	ENSBTAG00000023407	10	7	3		ENSBTAG00000023407	0	0	0		ENSBTAG00000023407	3	1	2		ENSBTAG00000023407	14	7	7		ENSBTAG00000023407	60	23	37		ENSBTAG00000023407	0	0	0		ENSBTAG00000023407	41	19	22		ENSBTAG00000023407	0	0	0		ENSBTAG00000023407	0	0	0		ENSBTAG00000023407	0	0	0
	ENSBTAG00000002029	8	3	5		ENSBTAG00000002029	0	0	0		ENSBTAG00000002029	3	2	1		ENSBTAG00000002029	40	16	24		ENSBTAG00000002029	199	111	88		ENSBTAG00000002029	0	0	0		ENSBTAG00000002029	30	21	9		ENSBTAG00000002029	3	2	1		ENSBTAG00000002029	0	0	0		ENSBTAG00000002029	48	17	31
	ENSBTAG00000051421	0	0	0		ENSBTAG00000051421	0	0	0		ENSBTAG00000051421	0	0	0		ENSBTAG00000051421	0	0	0		ENSBTAG00000051421	0	0	0		ENSBTAG00000051421	0	0	0		ENSBTAG00000051421	0	0	0		ENSBTAG00000051421	0	0	0		ENSBTAG00000051421	0	0	0		ENSBTAG00000051421	0	0	0
	ENSBTAG00000004754	0	0	0		ENSBTAG00000004754	0	0	0		ENSBTAG00000004754	0	0	0		ENSBTAG00000004754	0	0	0		ENSBTAG00000004754	2	1	1		ENSBTAG00000004754	0	0	0		ENSBTAG00000004754	0	0	0		ENSBTAG00000004754	0	0	0		ENSBTAG00000004754	0	0	0		ENSBTAG00000004754	0	0	0
	ENSBTAG00000054486	0	0	0		ENSBTAG00000054486	0	0	0		ENSBTAG00000054486	0	0	0		ENSBTAG00000054486	0	0	0		ENSBTAG00000054486	0	0	0		ENSBTAG00000054486	0	0	0		ENSBTAG00000054486	0	0	0		ENSBTAG00000054486	0	0	0		ENSBTAG00000054486	0	0	0		ENSBTAG00000054486	0	0	0
	ENSBTAG00000042467	0	0	0		ENSBTAG00000042467	0	0	0		ENSBTAG00000042467	0	0	0		ENSBTAG00000042467	0	0	0		ENSBTAG00000042467	0	0	0		ENSBTAG00000042467	0	0	0		ENSBTAG00000042467	0	0	0		ENSBTAG00000042467	0	0	0		ENSBTAG00000042467	0	0	0		ENSBTAG00000042467	0	0	0
	ENSBTAG00000043030	0	0	0		ENSBTAG00000043030	0	0	0		ENSBTAG00000043030	0	0	0		ENSBTAG00000043030	0	0	0		ENSBTAG00000043030	0	0	0		ENSBTAG00000043030	0	0	0		ENSBTAG00000043030	0	0	0		ENSBTAG00000043030	0	0	0		ENSBTAG00000043030	0	0	0		ENSBTAG00000043030	0	0	0
	ENSBTAG00000048701	0	0	0		ENSBTAG00000048701	0	0	0		ENSBTAG00000048701	0	0	0		ENSBTAG00000048701	0	0	0		ENSBTAG00000048701	0	0	0		ENSBTAG00000048701	0	0	0		ENSBTAG00000048701	1	1	0		ENSBTAG00000048701	0	0	0		ENSBTAG00000048701	0	0	0		ENSBTAG00000048701	0	0	0
	ENSBTAG00000000394	36	15	21		ENSBTAG00000000394	9	6	3		ENSBTAG00000000394	25	13	12		ENSBTAG00000000394	36	17	19		ENSBTAG00000000394	1162	581	581		ENSBTAG00000000394	10	3	7		ENSBTAG00000000394	71	33	38		ENSBTAG00000000394	4	4	0		ENSBTAG00000000394	6	2	4		ENSBTAG00000000394	157	72	85
	ENSBTAG00000030921	21	14	7		ENSBTAG00000030921	0	0	0		ENSBTAG00000030921	5	3	2		ENSBTAG00000030921	21	10	11		ENSBTAG00000030921	587	297	290		ENSBTAG00000030921	1	0	1		ENSBTAG00000030921	27	12	15		ENSBTAG00000030921	0	0	0		ENSBTAG00000030921	0	0	0		ENSBTAG00000030921	60	30	30
	ENSBTAG00000008471	7	4	3		ENSBTAG00000008471	11	6	5		ENSBTAG00000008471	12	5	7		ENSBTAG00000008471	11	6	5		ENSBTAG00000008471	606	318	288		ENSBTAG00000008471	6	1	5		ENSBTAG00000008471	32	19	13		ENSBTAG00000008471	6	3	3		ENSBTAG00000008471	3	1	2		ENSBTAG00000008471	77	39	38
	ENSBTAG00000030913	74	31	43		ENSBTAG00000030913	138	67	71		ENSBTAG00000030913	188	107	81		ENSBTAG00000030913	448	258	190		ENSBTAG00000030913	351	178	173		ENSBTAG00000030913	6	3	3		ENSBTAG00000030913	521	247	274		ENSBTAG00000030913	14	5	9		ENSBTAG00000030913	161	82	79		ENSBTAG00000030913	148	83	65
	ENSBTAG00000009132	34	17	17		ENSBTAG00000009132	1	0	1		ENSBTAG00000009132	24	12	12		ENSBTAG00000009132	289	140	149		ENSBTAG00000009132	978	493	485		ENSBTAG00000009132	4	3	1		ENSBTAG00000009132	216	105	111		ENSBTAG00000009132	1	1	0		ENSBTAG00000009132	0	0	0		ENSBTAG00000009132	42	19	23
	ENSBTAG00000050235	0	0	0		ENSBTAG00000050235	0	0	0		ENSBTAG00000050235	0	0	0		ENSBTAG00000050235	0	0	0		ENSBTAG00000050235	0	0	0		ENSBTAG00000050235	0	0	0		ENSBTAG00000050235	0	0	0		ENSBTAG00000050235	0	0	0		ENSBTAG00000050235	0	0	0		ENSBTAG00000050235	0	0	0
	ENSBTAG00000045771	0	0	0		ENSBTAG00000045771	0	0	0		ENSBTAG00000045771	0	0	0		ENSBTAG00000045771	0	0	0		ENSBTAG00000045771	0	0	0		ENSBTAG00000045771	0	0	0		ENSBTAG00000045771	0	0	0		ENSBTAG00000045771	0	0	0		ENSBTAG00000045771	0	0	0		ENSBTAG00000045771	0	0	0
	ENSBTAG00000045354	0	0	0		ENSBTAG00000045354	0	0	0		ENSBTAG00000045354	0	0	0		ENSBTAG00000045354	0	0	0		ENSBTAG00000045354	0	0	0		ENSBTAG00000045354	0	0	0		ENSBTAG00000045354	3	3	0		ENSBTAG00000045354	0	0	0		ENSBTAG00000045354	0	0	0		ENSBTAG00000045354	0	0	0
	ENSBTAG00000051739	0	0	0		ENSBTAG00000051739	0	0	0		ENSBTAG00000051739	0	0	0		ENSBTAG00000051739	0	0	0		ENSBTAG00000051739	0	0	0		ENSBTAG00000051739	0	0	0		ENSBTAG00000051739	0	0	0		ENSBTAG00000051739	0	0	0		ENSBTAG00000051739	0	0	0		ENSBTAG00000051739	0	0	0
	ENSBTAG00000048826	0	0	0		ENSBTAG00000048826	0	0	0		ENSBTAG00000048826	0	0	0		ENSBTAG00000048826	0	0	0		ENSBTAG00000048826	0	0	0		ENSBTAG00000048826	0	0	0		ENSBTAG00000048826	0	0	0		ENSBTAG00000048826	0	0	0		ENSBTAG00000048826	1	1	0		ENSBTAG00000048826	0	0	0
	ENSBTAG00000053541	0	0	0		ENSBTAG00000053541	0	0	0		ENSBTAG00000053541	0	0	0		ENSBTAG00000053541	0	0	0		ENSBTAG00000053541	0	0	0		ENSBTAG00000053541	0	0	0		ENSBTAG00000053541	0	0	0		ENSBTAG00000053541	0	0	0		ENSBTAG00000053541	0	0	0		ENSBTAG00000053541	0	0	0
	ENSBTAG00000048225	1	0	1		ENSBTAG00000048225	0	0	0		ENSBTAG00000048225	0	0	0		ENSBTAG00000048225	1	0	1		ENSBTAG00000048225	1	1	0		ENSBTAG00000048225	0	0	0		ENSBTAG00000048225	1	1	0		ENSBTAG00000048225	0	0	0		ENSBTAG00000048225	0	0	0		ENSBTAG00000048225	1	0	1
	ENSBTAG00000000448	7	4	3		ENSBTAG00000000448	4	1	3		ENSBTAG00000000448	13	7	6		ENSBTAG00000000448	63	29	34		ENSBTAG00000000448	47	26	21		ENSBTAG00000000448	37	17	20		ENSBTAG00000000448	33	15	18		ENSBTAG00000000448	8	5	3		ENSBTAG00000000448	14	6	8		ENSBTAG00000000448	8	5	3
	ENSBTAG00000052232	0	0	0		ENSBTAG00000052232	0	0	0		ENSBTAG00000052232	0	0	0		ENSBTAG00000052232	0	0	0		ENSBTAG00000052232	0	0	0		ENSBTAG00000052232	0	0	0		ENSBTAG00000052232	0	0	0		ENSBTAG00000052232	0	0	0		ENSBTAG00000052232	0	0	0		ENSBTAG00000052232	0	0	0
	ENSBTAG00000023600	3	1	2		ENSBTAG00000023600	3	1	2		ENSBTAG00000023600	0	0	0		ENSBTAG00000023600	2	0	2		ENSBTAG00000023600	7	4	3		ENSBTAG00000023600	9	6	3		ENSBTAG00000023600	5	3	2		ENSBTAG00000023600	4	2	2		ENSBTAG00000023600	0	0	0		ENSBTAG00000023600	13	8	5
	ENSBTAG00000050331	0	0	0		ENSBTAG00000050331	0	0	0		ENSBTAG00000050331	0	0	0		ENSBTAG00000050331	0	0	0		ENSBTAG00000050331	0	0	0		ENSBTAG00000050331	0	0	0		ENSBTAG00000050331	0	0	0		ENSBTAG00000050331	0	0	0		ENSBTAG00000050331	0	0	0		ENSBTAG00000050331	0	0	0
	ENSBTAG00000006724	418	223	195		ENSBTAG00000006724	390	197	193		ENSBTAG00000006724	473	231	242		ENSBTAG00000006724	292	155	137		ENSBTAG00000006724	324	143	181		ENSBTAG00000006724	661	334	327		ENSBTAG00000006724	400	211	189		ENSBTAG00000006724	361	168	193		ENSBTAG00000006724	399	212	187		ENSBTAG00000006724	435	218	217
	ENSBTAG00000003378	42	19	23		ENSBTAG00000003378	47	23	24		ENSBTAG00000003378	47	25	22		ENSBTAG00000003378	62	35	27		ENSBTAG00000003378	107	51	56		ENSBTAG00000003378	66	39	27		ENSBTAG00000003378	71	39	32		ENSBTAG00000003378	39	24	15		ENSBTAG00000003378	51	31	20		ENSBTAG00000003378	71	33	38
	ENSBTAG00000036946	0	0	0		ENSBTAG00000036946	0	0	0		ENSBTAG00000036946	0	0	0		ENSBTAG00000036946	0	0	0		ENSBTAG00000036946	0	0	0		ENSBTAG00000036946	0	0	0		ENSBTAG00000036946	0	0	0		ENSBTAG00000036946	0	0	0		ENSBTAG00000036946	0	0	0		ENSBTAG00000036946	0	0	0
	ENSBTAG00000054986	95	52	43		ENSBTAG00000054986	86	45	41		ENSBTAG00000054986	93	47	46		ENSBTAG00000054986	161	85	76		ENSBTAG00000054986	194	98	96		ENSBTAG00000054986	116	59	57		ENSBTAG00000054986	112	59	53		ENSBTAG00000054986	94	55	39		ENSBTAG00000054986	114	54	60		ENSBTAG00000054986	145	85	60
	ENSBTAG00000014564	285	134	151		ENSBTAG00000014564	300	153	147		ENSBTAG00000014564	285	130	155		ENSBTAG00000014564	168	86	82		ENSBTAG00000014564	175	77	98		ENSBTAG00000014564	305	163	142		ENSBTAG00000014564	203	92	111		ENSBTAG00000014564	183	86	97		ENSBTAG00000014564	260	148	112		ENSBTAG00000014564	283	129	154
	ENSBTAG00000008462	4	0	4		ENSBTAG00000008462	4	1	3		ENSBTAG00000008462	2	1	1		ENSBTAG00000008462	4	2	2		ENSBTAG00000008462	43	20	23		ENSBTAG00000008462	3	3	0		ENSBTAG00000008462	2	1	1		ENSBTAG00000008462	0	0	0		ENSBTAG00000008462	1	0	1		ENSBTAG00000008462	16	9	7
	ENSBTAG00000008461	242	116	126		ENSBTAG00000008461	254	131	123		ENSBTAG00000008461	258	131	127		ENSBTAG00000008461	256	117	139		ENSBTAG00000008461	239	120	119		ENSBTAG00000008461	350	168	182		ENSBTAG00000008461	279	140	139		ENSBTAG00000008461	261	136	125		ENSBTAG00000008461	306	153	153		ENSBTAG00000008461	317	148	169
	ENSBTAG00000002394	8	3	5		ENSBTAG00000002394	4	1	3		ENSBTAG00000002394	2	0	2		ENSBTAG00000002394	18	12	6		ENSBTAG00000002394	62	31	31		ENSBTAG00000002394	2	0	2		ENSBTAG00000002394	9	2	7		ENSBTAG00000002394	1	1	0		ENSBTAG00000002394	1	0	1		ENSBTAG00000002394	17	7	10
	ENSBTAG00000045117	0	0	0		ENSBTAG00000045117	0	0	0		ENSBTAG00000045117	0	0	0		ENSBTAG00000045117	0	0	0		ENSBTAG00000045117	0	0	0		ENSBTAG00000045117	0	0	0		ENSBTAG00000045117	0	0	0		ENSBTAG00000045117	0	0	0		ENSBTAG00000045117	0	0	0		ENSBTAG00000045117	0	0	0
	ENSBTAG00000013204	1144	568	576		ENSBTAG00000013204	1798	912	886		ENSBTAG00000013204	1176	597	579		ENSBTAG00000013204	426	208	218		ENSBTAG00000013204	1070	531	539		ENSBTAG00000013204	734	343	391		ENSBTAG00000013204	4081	2020	2061		ENSBTAG00000013204	881	432	449		ENSBTAG00000013204	2111	1026	1085		ENSBTAG00000013204	2187	1109	1078
	ENSBTAG00000013203	0	0	0		ENSBTAG00000013203	0	0	0		ENSBTAG00000013203	0	0	0		ENSBTAG00000013203	0	0	0		ENSBTAG00000013203	0	0	0		ENSBTAG00000013203	0	0	0		ENSBTAG00000013203	0	0	0		ENSBTAG00000013203	0	0	0		ENSBTAG00000013203	0	0	0		ENSBTAG00000013203	0	0	0
	ENSBTAG00000038600	0	0	0		ENSBTAG00000038600	0	0	0		ENSBTAG00000038600	0	0	0		ENSBTAG00000038600	1	0	1		ENSBTAG00000038600	9	4	5		ENSBTAG00000038600	0	0	0		ENSBTAG00000038600	0	0	0		ENSBTAG00000038600	0	0	0		ENSBTAG00000038600	0	0	0		ENSBTAG00000038600	0	0	0
	ENSBTAG00000032656	0	0	0		ENSBTAG00000032656	0	0	0		ENSBTAG00000032656	0	0	0		ENSBTAG00000032656	0	0	0		ENSBTAG00000032656	0	0	0		ENSBTAG00000032656	0	0	0		ENSBTAG00000032656	0	0	0		ENSBTAG00000032656	0	0	0		ENSBTAG00000032656	0	0	0		ENSBTAG00000032656	0	0	0
	ENSBTAG00000048497	78	34	44		ENSBTAG00000048497	54	26	28		ENSBTAG00000048497	56	30	26		ENSBTAG00000048497	58	27	31		ENSBTAG00000048497	35	18	17		ENSBTAG00000048497	47	22	25		ENSBTAG00000048497	41	21	20		ENSBTAG00000048497	31	18	13		ENSBTAG00000048497	43	21	22		ENSBTAG00000048497	35	14	21
	ENSBTAG00000000569	21	7	14		ENSBTAG00000000569	35	16	19		ENSBTAG00000000569	23	12	11		ENSBTAG00000000569	24	14	10		ENSBTAG00000000569	228	118	110		ENSBTAG00000000569	25	10	15		ENSBTAG00000000569	37	19	18		ENSBTAG00000000569	9	2	7		ENSBTAG00000000569	5	3	2		ENSBTAG00000000569	52	29	23
	ENSBTAG00000019514	630	310	320		ENSBTAG00000019514	630	322	308		ENSBTAG00000019514	612	313	299		ENSBTAG00000019514	542	269	273		ENSBTAG00000019514	468	238	230		ENSBTAG00000019514	846	451	395		ENSBTAG00000019514	648	309	339		ENSBTAG00000019514	578	290	288		ENSBTAG00000019514	624	306	318		ENSBTAG00000019514	682	359	323
	ENSBTAG00000016305	4	3	1		ENSBTAG00000016305	0	0	0		ENSBTAG00000016305	1	1	0		ENSBTAG00000016305	4	2	2		ENSBTAG00000016305	132	68	64		ENSBTAG00000016305	2	1	1		ENSBTAG00000016305	2	1	1		ENSBTAG00000016305	2	0	2		ENSBTAG00000016305	0	0	0		ENSBTAG00000016305	31	14	17
	ENSBTAG00000054354	0	0	0		ENSBTAG00000054354	0	0	0		ENSBTAG00000054354	0	0	0		ENSBTAG00000054354	0	0	0		ENSBTAG00000054354	0	0	0		ENSBTAG00000054354	0	0	0		ENSBTAG00000054354	0	0	0		ENSBTAG00000054354	0	0	0		ENSBTAG00000054354	0	0	0		ENSBTAG00000054354	0	0	0
	ENSBTAG00000018657	0	0	0		ENSBTAG00000018657	0	0	0		ENSBTAG00000018657	0	0	0		ENSBTAG00000018657	0	0	0		ENSBTAG00000018657	29	10	19		ENSBTAG00000018657	0	0	0		ENSBTAG00000018657	0	0	0		ENSBTAG00000018657	0	0	0		ENSBTAG00000018657	0	0	0		ENSBTAG00000018657	1	0	1
	ENSBTAG00000035844	5	3	2		ENSBTAG00000035844	10	3	7		ENSBTAG00000035844	5	3	2		ENSBTAG00000035844	17	4	13		ENSBTAG00000035844	10	4	6		ENSBTAG00000035844	13	6	7		ENSBTAG00000035844	11	6	5		ENSBTAG00000035844	7	3	4		ENSBTAG00000035844	12	7	5		ENSBTAG00000035844	12	2	10
	ENSBTAG00000005430	72	32	40		ENSBTAG00000005430	80	38	42		ENSBTAG00000005430	85	53	32		ENSBTAG00000005430	188	94	94		ENSBTAG00000005430	63	29	34		ENSBTAG00000005430	53	28	25		ENSBTAG00000005430	63	27	36		ENSBTAG00000005430	46	15	31		ENSBTAG00000005430	64	35	29		ENSBTAG00000005430	50	29	21
	ENSBTAG00000053503	0	0	0		ENSBTAG00000053503	3	3	0		ENSBTAG00000053503	0	0	0		ENSBTAG00000053503	0	0	0		ENSBTAG00000053503	0	0	0		ENSBTAG00000053503	0	0	0		ENSBTAG00000053503	0	0	0		ENSBTAG00000053503	0	0	0		ENSBTAG00000053503	0	0	0		ENSBTAG00000053503	0	0	0
	ENSBTAG00000055130	0	0	0		ENSBTAG00000055130	0	0	0		ENSBTAG00000055130	0	0	0		ENSBTAG00000055130	0	0	0		ENSBTAG00000055130	0	0	0		ENSBTAG00000055130	0	0	0		ENSBTAG00000055130	0	0	0		ENSBTAG00000055130	0	0	0		ENSBTAG00000055130	0	0	0		ENSBTAG00000055130	0	0	0
	ENSBTAG00000012413	252	113	139		ENSBTAG00000012413	282	153	129		ENSBTAG00000012413	288	145	143		ENSBTAG00000012413	287	156	131		ENSBTAG00000012413	123	66	57		ENSBTAG00000012413	231	102	129		ENSBTAG00000012413	260	136	124		ENSBTAG00000012413	242	120	122		ENSBTAG00000012413	241	129	112		ENSBTAG00000012413	268	146	122
	ENSBTAG00000054301	0	0	0		ENSBTAG00000054301	0	0	0		ENSBTAG00000054301	0	0	0		ENSBTAG00000054301	0	0	0		ENSBTAG00000054301	0	0	0		ENSBTAG00000054301	0	0	0		ENSBTAG00000054301	0	0	0		ENSBTAG00000054301	0	0	0		ENSBTAG00000054301	0	0	0		ENSBTAG00000054301	0	0	0
	ENSBTAG00000006945	260	124	136		ENSBTAG00000006945	223	108	115		ENSBTAG00000006945	314	151	163		ENSBTAG00000006945	277	156	121		ENSBTAG00000006945	278	133	145		ENSBTAG00000006945	272	134	138		ENSBTAG00000006945	227	113	114		ENSBTAG00000006945	265	147	118		ENSBTAG00000006945	270	149	121		ENSBTAG00000006945	271	150	121
	ENSBTAG00000044148	0	0	0		ENSBTAG00000044148	0	0	0		ENSBTAG00000044148	0	0	0		ENSBTAG00000044148	0	0	0		ENSBTAG00000044148	0	0	0		ENSBTAG00000044148	0	0	0		ENSBTAG00000044148	0	0	0		ENSBTAG00000044148	0	0	0		ENSBTAG00000044148	0	0	0		ENSBTAG00000044148	0	0	0
	ENSBTAG00000018703	0	0	0		ENSBTAG00000018703	0	0	0		ENSBTAG00000018703	0	0	0		ENSBTAG00000018703	1	0	1		ENSBTAG00000018703	0	0	0		ENSBTAG00000018703	0	0	0		ENSBTAG00000018703	0	0	0		ENSBTAG00000018703	0	0	0		ENSBTAG00000018703	0	0	0		ENSBTAG00000018703	1	1	0
	ENSBTAG00000048495	0	0	0		ENSBTAG00000048495	0	0	0		ENSBTAG00000048495	0	0	0		ENSBTAG00000048495	0	0	0		ENSBTAG00000048495	0	0	0		ENSBTAG00000048495	0	0	0		ENSBTAG00000048495	0	0	0		ENSBTAG00000048495	0	0	0		ENSBTAG00000048495	0	0	0		ENSBTAG00000048495	0	0	0
	ENSBTAG00000047416	19	9	10		ENSBTAG00000047416	4	0	4		ENSBTAG00000047416	5	2	3		ENSBTAG00000047416	66	39	27		ENSBTAG00000047416	133	66	67		ENSBTAG00000047416	8	2	6		ENSBTAG00000047416	47	26	21		ENSBTAG00000047416	4	2	2		ENSBTAG00000047416	5	3	2		ENSBTAG00000047416	4	2	2
	ENSBTAG00000038815	3	2	1		ENSBTAG00000038815	9	6	3		ENSBTAG00000038815	9	2	7		ENSBTAG00000038815	16	7	9		ENSBTAG00000038815	12	7	5		ENSBTAG00000038815	14	6	8		ENSBTAG00000038815	13	5	8		ENSBTAG00000038815	11	4	7		ENSBTAG00000038815	12	4	8		ENSBTAG00000038815	7	2	5
	ENSBTAG00000015769	2	2	0		ENSBTAG00000015769	5	3	2		ENSBTAG00000015769	0	0	0		ENSBTAG00000015769	5	4	1		ENSBTAG00000015769	192	92	100		ENSBTAG00000015769	1	1	0		ENSBTAG00000015769	4	2	2		ENSBTAG00000015769	0	0	0		ENSBTAG00000015769	0	0	0		ENSBTAG00000015769	21	11	10
	ENSBTAG00000042743	0	0	0		ENSBTAG00000042743	0	0	0		ENSBTAG00000042743	0	0	0		ENSBTAG00000042743	0	0	0		ENSBTAG00000042743	0	0	0		ENSBTAG00000042743	0	0	0		ENSBTAG00000042743	0	0	0		ENSBTAG00000042743	0	0	0		ENSBTAG00000042743	0	0	0		ENSBTAG00000042743	0	0	0
	ENSBTAG00000050709	33	17	16		ENSBTAG00000050709	57	32	25		ENSBTAG00000050709	34	16	18		ENSBTAG00000050709	99	49	50		ENSBTAG00000050709	90	48	42		ENSBTAG00000050709	42	18	24		ENSBTAG00000050709	59	26	33		ENSBTAG00000050709	45	20	25		ENSBTAG00000050709	41	24	17		ENSBTAG00000050709	66	38	28
	ENSBTAG00000036418	0	0	0		ENSBTAG00000036418	0	0	0		ENSBTAG00000036418	0	0	0		ENSBTAG00000036418	0	0	0		ENSBTAG00000036418	1	0	1		ENSBTAG00000036418	0	0	0		ENSBTAG00000036418	0	0	0		ENSBTAG00000036418	0	0	0		ENSBTAG00000036418	0	0	0		ENSBTAG00000036418	0	0	0
	ENSBTAG00000003418	710	371	339		ENSBTAG00000003418	822	419	403		ENSBTAG00000003418	739	417	322		ENSBTAG00000003418	549	276	273		ENSBTAG00000003418	1565	808	757		ENSBTAG00000003418	1169	614	555		ENSBTAG00000003418	745	389	356		ENSBTAG00000003418	705	350	355		ENSBTAG00000003418	801	386	415		ENSBTAG00000003418	871	448	423
	ENSBTAG00000002210	872	458	414		ENSBTAG00000002210	801	414	387		ENSBTAG00000002210	845	400	445		ENSBTAG00000002210	762	373	389		ENSBTAG00000002210	892	460	432		ENSBTAG00000002210	1084	552	532		ENSBTAG00000002210	926	459	467		ENSBTAG00000002210	815	409	406		ENSBTAG00000002210	897	435	462		ENSBTAG00000002210	803	396	407
	ENSBTAG00000002206	15	7	8		ENSBTAG00000002206	36	19	17		ENSBTAG00000002206	18	6	12		ENSBTAG00000002206	62	27	35		ENSBTAG00000002206	38	15	23		ENSBTAG00000002206	17	7	10		ENSBTAG00000002206	28	17	11		ENSBTAG00000002206	15	7	8		ENSBTAG00000002206	28	14	14		ENSBTAG00000002206	25	10	15
	ENSBTAG00000052467	0	0	0		ENSBTAG00000052467	0	0	0		ENSBTAG00000052467	0	0	0		ENSBTAG00000052467	1	0	1		ENSBTAG00000052467	1	0	1		ENSBTAG00000052467	0	0	0		ENSBTAG00000052467	0	0	0		ENSBTAG00000052467	0	0	0		ENSBTAG00000052467	0	0	0		ENSBTAG00000052467	0	0	0
	ENSBTAG00000048330	2	2	0		ENSBTAG00000048330	0	0	0		ENSBTAG00000048330	0	0	0		ENSBTAG00000048330	2	2	0		ENSBTAG00000048330	10	6	4		ENSBTAG00000048330	2	1	1		ENSBTAG00000048330	0	0	0		ENSBTAG00000048330	3	3	0		ENSBTAG00000048330	1	1	0		ENSBTAG00000048330	0	0	0
	ENSBTAG00000003779	84	46	38		ENSBTAG00000003779	64	31	33		ENSBTAG00000003779	73	32	41		ENSBTAG00000003779	195	99	96		ENSBTAG00000003779	129	73	56		ENSBTAG00000003779	62	35	27		ENSBTAG00000003779	51	29	22		ENSBTAG00000003779	91	50	41		ENSBTAG00000003779	91	44	47		ENSBTAG00000003779	76	41	35
	ENSBTAG00000045736	0	0	0		ENSBTAG00000045736	0	0	0		ENSBTAG00000045736	0	0	0		ENSBTAG00000045736	0	0	0		ENSBTAG00000045736	0	0	0		ENSBTAG00000045736	0	0	0		ENSBTAG00000045736	0	0	0		ENSBTAG00000045736	0	0	0		ENSBTAG00000045736	0	0	0		ENSBTAG00000045736	0	0	0
	ENSBTAG00000035705	25	18	7		ENSBTAG00000035705	33	14	19		ENSBTAG00000035705	49	30	19		ENSBTAG00000035705	35	15	20		ENSBTAG00000035705	23	13	10		ENSBTAG00000035705	38	19	19		ENSBTAG00000035705	29	12	17		ENSBTAG00000035705	25	8	17		ENSBTAG00000035705	36	17	19		ENSBTAG00000035705	35	26	9
	ENSBTAG00000045464	0	0	0		ENSBTAG00000045464	1	0	1		ENSBTAG00000045464	0	0	0		ENSBTAG00000045464	0	0	0		ENSBTAG00000045464	0	0	0		ENSBTAG00000045464	0	0	0		ENSBTAG00000045464	0	0	0		ENSBTAG00000045464	0	0	0		ENSBTAG00000045464	0	0	0		ENSBTAG00000045464	0	0	0
	ENSBTAG00000046004	3	1	2		ENSBTAG00000046004	3	2	1		ENSBTAG00000046004	6	2	4		ENSBTAG00000046004	0	0	0		ENSBTAG00000046004	3	0	3		ENSBTAG00000046004	6	0	6		ENSBTAG00000046004	1	0	1		ENSBTAG00000046004	4	2	2		ENSBTAG00000046004	2	0	2		ENSBTAG00000046004	3	1	2
	ENSBTAG00000005395	4	3	1		ENSBTAG00000005395	0	0	0		ENSBTAG00000005395	0	0	0		ENSBTAG00000005395	6	3	3		ENSBTAG00000005395	5	3	2		ENSBTAG00000005395	4	3	1		ENSBTAG00000005395	1	0	1		ENSBTAG00000005395	4	1	3		ENSBTAG00000005395	4	1	3		ENSBTAG00000005395	7	5	2
	ENSBTAG00000007211	10	6	4		ENSBTAG00000007211	9	7	2		ENSBTAG00000007211	8	2	6		ENSBTAG00000007211	14	6	8		ENSBTAG00000007211	8	4	4		ENSBTAG00000007211	1	0	1		ENSBTAG00000007211	7	2	5		ENSBTAG00000007211	8	2	6		ENSBTAG00000007211	5	2	3		ENSBTAG00000007211	13	6	7
	ENSBTAG00000048028	0	0	0		ENSBTAG00000048028	0	0	0		ENSBTAG00000048028	0	0	0		ENSBTAG00000048028	0	0	0		ENSBTAG00000048028	0	0	0		ENSBTAG00000048028	0	0	0		ENSBTAG00000048028	0	0	0		ENSBTAG00000048028	0	0	0		ENSBTAG00000048028	0	0	0		ENSBTAG00000048028	0	0	0
	ENSBTAG00000008839	93	46	47		ENSBTAG00000008839	80	40	40		ENSBTAG00000008839	62	37	25		ENSBTAG00000008839	96	37	59		ENSBTAG00000008839	124	67	57		ENSBTAG00000008839	154	84	70		ENSBTAG00000008839	95	49	46		ENSBTAG00000008839	84	38	46		ENSBTAG00000008839	117	56	61		ENSBTAG00000008839	94	36	58
	ENSBTAG00000016019	0	0	0		ENSBTAG00000016019	0	0	0		ENSBTAG00000016019	0	0	0		ENSBTAG00000016019	0	0	0		ENSBTAG00000016019	0	0	0		ENSBTAG00000016019	0	0	0		ENSBTAG00000016019	0	0	0		ENSBTAG00000016019	0	0	0		ENSBTAG00000016019	0	0	0		ENSBTAG00000016019	0	0	0
	ENSBTAG00000012729	104	58	46		ENSBTAG00000012729	85	38	47		ENSBTAG00000012729	92	47	45		ENSBTAG00000012729	176	95	81		ENSBTAG00000012729	65	34	31		ENSBTAG00000012729	87	48	39		ENSBTAG00000012729	97	53	44		ENSBTAG00000012729	90	48	42		ENSBTAG00000012729	93	51	42		ENSBTAG00000012729	125	60	65
	ENSBTAG00000032923	1	1	0		ENSBTAG00000032923	0	0	0		ENSBTAG00000032923	0	0	0		ENSBTAG00000032923	1	1	0		ENSBTAG00000032923	0	0	0		ENSBTAG00000032923	0	0	0		ENSBTAG00000032923	0	0	0		ENSBTAG00000032923	0	0	0		ENSBTAG00000032923	0	0	0		ENSBTAG00000032923	0	0	0
	ENSBTAG00000014169	0	0	0		ENSBTAG00000014169	2	2	0		ENSBTAG00000014169	1	0	1		ENSBTAG00000014169	2	1	1		ENSBTAG00000014169	1	0	1		ENSBTAG00000014169	3	2	1		ENSBTAG00000014169	7	5	2		ENSBTAG00000014169	1	0	1		ENSBTAG00000014169	5	3	2		ENSBTAG00000014169	1	0	1
	ENSBTAG00000021059	0	0	0		ENSBTAG00000021059	0	0	0		ENSBTAG00000021059	0	0	0		ENSBTAG00000021059	0	0	0		ENSBTAG00000021059	0	0	0		ENSBTAG00000021059	0	0	0		ENSBTAG00000021059	0	0	0		ENSBTAG00000021059	0	0	0		ENSBTAG00000021059	0	0	0		ENSBTAG00000021059	0	0	0
	ENSBTAG00000045550	872	454	418		ENSBTAG00000045550	602	280	322		ENSBTAG00000045550	926	475	451		ENSBTAG00000045550	757	364	393		ENSBTAG00000045550	408	194	214		ENSBTAG00000045550	926	476	450		ENSBTAG00000045550	702	360	342		ENSBTAG00000045550	888	471	417		ENSBTAG00000045550	813	434	379		ENSBTAG00000045550	790	398	392
	ENSBTAG00000043869	0	0	0		ENSBTAG00000043869	0	0	0		ENSBTAG00000043869	0	0	0		ENSBTAG00000043869	0	0	0		ENSBTAG00000043869	0	0	0		ENSBTAG00000043869	0	0	0		ENSBTAG00000043869	0	0	0		ENSBTAG00000043869	0	0	0		ENSBTAG00000043869	0	0	0		ENSBTAG00000043869	0	0	0
	ENSBTAG00000017948	31	18	13		ENSBTAG00000017948	28	17	11		ENSBTAG00000017948	24	11	13		ENSBTAG00000017948	23	13	10		ENSBTAG00000017948	10	5	5		ENSBTAG00000017948	62	31	31		ENSBTAG00000017948	34	15	19		ENSBTAG00000017948	27	13	14		ENSBTAG00000017948	31	15	16		ENSBTAG00000017948	45	25	20
	ENSBTAG00000004151	0	0	0		ENSBTAG00000004151	0	0	0		ENSBTAG00000004151	0	0	0		ENSBTAG00000004151	0	0	0		ENSBTAG00000004151	0	0	0		ENSBTAG00000004151	0	0	0		ENSBTAG00000004151	0	0	0		ENSBTAG00000004151	0	0	0		ENSBTAG00000004151	0	0	0		ENSBTAG00000004151	0	0	0
	ENSBTAG00000008911	37	25	13		ENSBTAG00000008911	34	11	24		ENSBTAG00000008911	67	32	35		ENSBTAG00000008911	93	46	47		ENSBTAG00000008911	53	29	24		ENSBTAG00000008911	50	25	25		ENSBTAG00000008911	61	31	30		ENSBTAG00000008911	42	21	21		ENSBTAG00000008911	69	30	39		ENSBTAG00000008911	53	27	27
	ENSBTAG00000037686	7	6	1		ENSBTAG00000037686	19	9	10		ENSBTAG00000037686	17	9	8		ENSBTAG00000037686	6	5	1		ENSBTAG00000037686	5	2	3		ENSBTAG00000037686	51	29	22		ENSBTAG00000037686	15	6	9		ENSBTAG00000037686	56	32	24		ENSBTAG00000037686	29	11	18		ENSBTAG00000037686	46	26	20
	ENSBTAG00000031523	27	12	16		ENSBTAG00000031523	10	8	3		ENSBTAG00000031523	28	17	11		ENSBTAG00000031523	29	15	14		ENSBTAG00000031523	25	10	15		ENSBTAG00000031523	19	9	10		ENSBTAG00000031523	29	14	15		ENSBTAG00000031523	19	13	6		ENSBTAG00000031523	26	13	13		ENSBTAG00000031523	30	17	14
	ENSBTAG00000016186	0	0	0		ENSBTAG00000016186	0	0	0		ENSBTAG00000016186	0	0	0		ENSBTAG00000016186	0	0	0		ENSBTAG00000016186	0	0	0		ENSBTAG00000016186	0	0	0		ENSBTAG00000016186	0	0	0		ENSBTAG00000016186	0	0	0		ENSBTAG00000016186	0	0	0		ENSBTAG00000016186	0	0	0
	ENSBTAG00000049686	0	0	0		ENSBTAG00000049686	0	0	0		ENSBTAG00000049686	0	0	0		ENSBTAG00000049686	0	0	0		ENSBTAG00000049686	0	0	0		ENSBTAG00000049686	0	0	0		ENSBTAG00000049686	0	0	0		ENSBTAG00000049686	0	0	0		ENSBTAG00000049686	0	0	0		ENSBTAG00000049686	0	0	0
	ENSBTAG00000053725	0	0	0		ENSBTAG00000053725	0	0	0		ENSBTAG00000053725	0	0	0		ENSBTAG00000053725	0	0	0		ENSBTAG00000053725	0	0	0		ENSBTAG00000053725	0	0	0		ENSBTAG00000053725	3	2	1		ENSBTAG00000053725	0	0	0		ENSBTAG00000053725	0	0	0		ENSBTAG00000053725	0	0	0
	ENSBTAG00000040255	0	0	0		ENSBTAG00000040255	0	0	0		ENSBTAG00000040255	0	0	0		ENSBTAG00000040255	0	0	0		ENSBTAG00000040255	0	0	0		ENSBTAG00000040255	0	0	0		ENSBTAG00000040255	0	0	0		ENSBTAG00000040255	0	0	0		ENSBTAG00000040255	0	0	0		ENSBTAG00000040255	0	0	0
	ENSBTAG00000002956	65	32	33		ENSBTAG00000002956	39	16	23		ENSBTAG00000002956	37	20	17		ENSBTAG00000002956	40	23	17		ENSBTAG00000002956	45	28	17		ENSBTAG00000002956	61	35	26		ENSBTAG00000002956	35	19	16		ENSBTAG00000002956	52	26	26		ENSBTAG00000002956	54	26	28		ENSBTAG00000002956	41	18	23
	ENSBTAG00000032875	969	487	482		ENSBTAG00000032875	620	316	304		ENSBTAG00000032875	1870	1025	845		ENSBTAG00000032875	291	143	148		ENSBTAG00000032875	143	73	70		ENSBTAG00000032875	862	453	409		ENSBTAG00000032875	1905	993	912		ENSBTAG00000032875	1728	885	843		ENSBTAG00000032875	2666	1365	1301		ENSBTAG00000032875	7123	3545	3578
	ENSBTAG00000022502	0	0	0		ENSBTAG00000022502	0	0	0		ENSBTAG00000022502	0	0	0		ENSBTAG00000022502	0	0	0		ENSBTAG00000022502	0	0	0		ENSBTAG00000022502	0	0	0		ENSBTAG00000022502	0	0	0		ENSBTAG00000022502	0	0	0		ENSBTAG00000022502	1	0	1		ENSBTAG00000022502	0	0	0
	ENSBTAG00000042934	0	0	0		ENSBTAG00000042934	0	0	0		ENSBTAG00000042934	0	0	0		ENSBTAG00000042934	0	0	0		ENSBTAG00000042934	0	0	0		ENSBTAG00000042934	0	0	0		ENSBTAG00000042934	0	0	0		ENSBTAG00000042934	0	0	0		ENSBTAG00000042934	0	0	0		ENSBTAG00000042934	0	0	0
	ENSBTAG00000029904	1	1	0		ENSBTAG00000029904	0	0	0		ENSBTAG00000029904	0	0	0		ENSBTAG00000029904	0	0	0		ENSBTAG00000029904	2	1	1		ENSBTAG00000029904	0	0	0		ENSBTAG00000029904	0	0	0		ENSBTAG00000029904	0	0	0		ENSBTAG00000029904	0	0	0		ENSBTAG00000029904	0	0	0
	ENSBTAG00000029803	0	0	0		ENSBTAG00000029803	0	0	0		ENSBTAG00000029803	0	0	0		ENSBTAG00000029803	0	0	0		ENSBTAG00000029803	0	0	0		ENSBTAG00000029803	0	0	0		ENSBTAG00000029803	0	0	0		ENSBTAG00000029803	0	0	0		ENSBTAG00000029803	0	0	0		ENSBTAG00000029803	0	0	0
	ENSBTAG00000048265	0	0	0		ENSBTAG00000048265	0	0	0		ENSBTAG00000048265	0	0	0		ENSBTAG00000048265	0	0	0		ENSBTAG00000048265	0	0	0		ENSBTAG00000048265	0	0	0		ENSBTAG00000048265	0	0	0		ENSBTAG00000048265	0	0	0		ENSBTAG00000048265	2	1	1		ENSBTAG00000048265	0	0	0
	ENSBTAG00000046608	26	9	17		ENSBTAG00000046608	27	13	14		ENSBTAG00000046608	46	21	25		ENSBTAG00000046608	71	31	40		ENSBTAG00000046608	52	34	18		ENSBTAG00000046608	45	23	22		ENSBTAG00000046608	47	21	26		ENSBTAG00000046608	54	29	25		ENSBTAG00000046608	54	26	28		ENSBTAG00000046608	40	18	22
	ENSBTAG00000050607	9	2	7		ENSBTAG00000050607	11	5	6		ENSBTAG00000050607	5	3	2		ENSBTAG00000050607	14	5	9		ENSBTAG00000050607	10	5	5		ENSBTAG00000050607	9	3	6		ENSBTAG00000050607	8	3	5		ENSBTAG00000050607	9	6	3		ENSBTAG00000050607	14	4	10		ENSBTAG00000050607	12	6	6
	ENSBTAG00000032852	81	28	53		ENSBTAG00000032852	76	32	44		ENSBTAG00000032852	100	57	43		ENSBTAG00000032852	112	53	59		ENSBTAG00000032852	53	30	23		ENSBTAG00000032852	94	45	49		ENSBTAG00000032852	76	39	37		ENSBTAG00000032852	78	39	39		ENSBTAG00000032852	90	40	50		ENSBTAG00000032852	84	42	42
	ENSBTAG00000047213	85	44	41		ENSBTAG00000047213	66	39	27		ENSBTAG00000047213	72	39	33		ENSBTAG00000047213	102	60	42		ENSBTAG00000047213	75	38	37		ENSBTAG00000047213	134	74	60		ENSBTAG00000047213	79	38	41		ENSBTAG00000047213	62	31	31		ENSBTAG00000047213	120	59	61		ENSBTAG00000047213	106	50	56
	ENSBTAG00000010114	249	119	130		ENSBTAG00000010114	186	101	85		ENSBTAG00000010114	177	76	101		ENSBTAG00000010114	247	124	123		ENSBTAG00000010114	153	80	73		ENSBTAG00000010114	185	91	94		ENSBTAG00000010114	221	117	104		ENSBTAG00000010114	209	98	111		ENSBTAG00000010114	239	119	120		ENSBTAG00000010114	197	99	98
	ENSBTAG00000020522	0	0	0		ENSBTAG00000020522	0	0	0		ENSBTAG00000020522	0	0	0		ENSBTAG00000020522	0	0	0		ENSBTAG00000020522	0	0	0		ENSBTAG00000020522	0	0	0		ENSBTAG00000020522	0	0	0		ENSBTAG00000020522	0	0	0		ENSBTAG00000020522	0	0	0		ENSBTAG00000020522	0	0	0
	ENSBTAG00000027978	0	0	0		ENSBTAG00000027978	0	0	0		ENSBTAG00000027978	0	0	0		ENSBTAG00000027978	0	0	0		ENSBTAG00000027978	0	0	0		ENSBTAG00000027978	0	0	0		ENSBTAG00000027978	0	0	0		ENSBTAG00000027978	0	0	0		ENSBTAG00000027978	0	0	0		ENSBTAG00000027978	0	0	0
	ENSBTAG00000045481	0	0	0		ENSBTAG00000045481	0	0	0		ENSBTAG00000045481	0	0	0		ENSBTAG00000045481	0	0	0		ENSBTAG00000045481	0	0	0		ENSBTAG00000045481	0	0	0		ENSBTAG00000045481	0	0	0		ENSBTAG00000045481	0	0	0		ENSBTAG00000045481	0	0	0		ENSBTAG00000045481	0	0	0
	ENSBTAG00000037637	0	0	0		ENSBTAG00000037637	0	0	0		ENSBTAG00000037637	0	0	0		ENSBTAG00000037637	0	0	0		ENSBTAG00000037637	0	0	0		ENSBTAG00000037637	0	0	0		ENSBTAG00000037637	0	0	0		ENSBTAG00000037637	0	0	0		ENSBTAG00000037637	0	0	0		ENSBTAG00000037637	0	0	0
	ENSBTAG00000014670	367	182	185		ENSBTAG00000014670	181	89	92		ENSBTAG00000014670	381	201	180		ENSBTAG00000014670	408	209	199		ENSBTAG00000014670	85	44	41		ENSBTAG00000014670	108	46	62		ENSBTAG00000014670	183	94	89		ENSBTAG00000014670	149	77	72		ENSBTAG00000014670	201	103	98		ENSBTAG00000014670	177	98	79
	ENSBTAG00000020717	0	0	0		ENSBTAG00000020717	0	0	0		ENSBTAG00000020717	0	0	0		ENSBTAG00000020717	0	0	0		ENSBTAG00000020717	2	0	2		ENSBTAG00000020717	1	1	0		ENSBTAG00000020717	1	1	0		ENSBTAG00000020717	0	0	0		ENSBTAG00000020717	0	0	0		ENSBTAG00000020717	0	0	0
	ENSBTAG00000003740	464	225	239		ENSBTAG00000003740	460	214	246		ENSBTAG00000003740	437	215	222		ENSBTAG00000003740	680	347	333		ENSBTAG00000003740	551	267	284		ENSBTAG00000003740	503	266	237		ENSBTAG00000003740	552	283	269		ENSBTAG00000003740	435	208	227		ENSBTAG00000003740	603	295	308		ENSBTAG00000003740	511	259	252
	ENSBTAG00000003601	50	25	25		ENSBTAG00000003601	23	9	14		ENSBTAG00000003601	21	7	14		ENSBTAG00000003601	67	29	38		ENSBTAG00000003601	38	24	14		ENSBTAG00000003601	17	10	7		ENSBTAG00000003601	37	19	18		ENSBTAG00000003601	33	16	17		ENSBTAG00000003601	48	25	23		ENSBTAG00000003601	28	15	13
	ENSBTAG00000005319	0	0	0		ENSBTAG00000005319	0	0	0		ENSBTAG00000005319	0	0	0		ENSBTAG00000005319	0	0	0		ENSBTAG00000005319	0	0	0		ENSBTAG00000005319	0	0	0		ENSBTAG00000005319	0	0	0		ENSBTAG00000005319	0	0	0		ENSBTAG00000005319	0	0	0		ENSBTAG00000005319	0	0	0
	ENSBTAG00000001809	0	0	0		ENSBTAG00000001809	0	0	0		ENSBTAG00000001809	0	0	0		ENSBTAG00000001809	0	0	0		ENSBTAG00000001809	0	0	0		ENSBTAG00000001809	0	0	0		ENSBTAG00000001809	0	0	0		ENSBTAG00000001809	0	0	0		ENSBTAG00000001809	0	0	0		ENSBTAG00000001809	0	0	0
	ENSBTAG00000046794	0	0	0		ENSBTAG00000046794	1	1	0		ENSBTAG00000046794	0	0	0		ENSBTAG00000046794	0	0	0		ENSBTAG00000046794	1	1	0		ENSBTAG00000046794	2	1	1		ENSBTAG00000046794	0	0	0		ENSBTAG00000046794	0	0	0		ENSBTAG00000046794	2	2	0		ENSBTAG00000046794	0	0	0
	ENSBTAG00000019417	108	63	45		ENSBTAG00000019417	114	57	57		ENSBTAG00000019417	135	64	71		ENSBTAG00000019417	158	87	71		ENSBTAG00000019417	104	51	53		ENSBTAG00000019417	139	77	62		ENSBTAG00000019417	111	62	49		ENSBTAG00000019417	147	71	76		ENSBTAG00000019417	124	63	61		ENSBTAG00000019417	121	67	54
	ENSBTAG00000050056	28	29	26		ENSBTAG00000050056	27	23	21		ENSBTAG00000050056	37	33	23		ENSBTAG00000050056	33	28	28		ENSBTAG00000050056	44	34	37		ENSBTAG00000050056	25	21	15		ENSBTAG00000050056	34	37	27		ENSBTAG00000050056	27	25	29		ENSBTAG00000050056	45	39	31		ENSBTAG00000050056	35	29	41
	ENSBTAG00000037996	377	201	203		ENSBTAG00000037996	350	163	204		ENSBTAG00000037996	416	237	198		ENSBTAG00000037996	394	201	216		ENSBTAG00000037996	652	330	349		ENSBTAG00000037996	336	164	183		ENSBTAG00000037996	519	261	288		ENSBTAG00000037996	435	237	225		ENSBTAG00000037996	479	266	238		ENSBTAG00000037996	515	279	271
	ENSBTAG00000026139	172	78	94		ENSBTAG00000026139	96	47	49		ENSBTAG00000026139	179	91	88		ENSBTAG00000026139	196	99	97		ENSBTAG00000026139	102	54	48		ENSBTAG00000026139	97	45	52		ENSBTAG00000026139	149	73	76		ENSBTAG00000026139	161	84	77		ENSBTAG00000026139	190	90	100		ENSBTAG00000026139	123	43	80
	ENSBTAG00000038204	0	0	0		ENSBTAG00000038204	0	0	0		ENSBTAG00000038204	0	0	0		ENSBTAG00000038204	0	0	0		ENSBTAG00000038204	1	0	1		ENSBTAG00000038204	0	0	0		ENSBTAG00000038204	0	0	0		ENSBTAG00000038204	0	0	0		ENSBTAG00000038204	0	0	0		ENSBTAG00000038204	0	0	0
	ENSBTAG00000052983	100	47	53		ENSBTAG00000052983	90	41	49		ENSBTAG00000052983	71	37	34		ENSBTAG00000052983	145	60	85		ENSBTAG00000052983	104	37	67		ENSBTAG00000052983	103	49	54		ENSBTAG00000052983	106	51	55		ENSBTAG00000052983	79	42	37		ENSBTAG00000052983	120	65	55		ENSBTAG00000052983	78	38	40
	ENSBTAG00000050068	3	1	2		ENSBTAG00000050068	5	1	4		ENSBTAG00000050068	9	4	5		ENSBTAG00000050068	4	1	3		ENSBTAG00000050068	1	1	0		ENSBTAG00000050068	7	4	3		ENSBTAG00000050068	5	3	2		ENSBTAG00000050068	1	1	0		ENSBTAG00000050068	3	2	1		ENSBTAG00000050068	2	1	1
	ENSBTAG00000007499	831	405	426		ENSBTAG00000007499	844	406	438		ENSBTAG00000007499	840	432	408		ENSBTAG00000007499	505	276	229		ENSBTAG00000007499	587	285	303		ENSBTAG00000007499	939	454	485		ENSBTAG00000007499	778	394	384		ENSBTAG00000007499	822	413	409		ENSBTAG00000007499	824	416	408		ENSBTAG00000007499	798	374	424
	ENSBTAG00000019256	415	214	201		ENSBTAG00000019256	483	231	252		ENSBTAG00000019256	418	209	209		ENSBTAG00000019256	363	196	167		ENSBTAG00000019256	451	232	219		ENSBTAG00000019256	543	253	290		ENSBTAG00000019256	553	278	275		ENSBTAG00000019256	429	220	209		ENSBTAG00000019256	406	215	191		ENSBTAG00000019256	505	255	250
	ENSBTAG00000019253	3317	1636	1681		ENSBTAG00000019253	2069	1093	976		ENSBTAG00000019253	2916	1470	1446		ENSBTAG00000019253	4491	2272	2219		ENSBTAG00000019253	1762	865	897		ENSBTAG00000019253	2319	1174	1145		ENSBTAG00000019253	2316	1201	1115		ENSBTAG00000019253	2220	1150	1070		ENSBTAG00000019253	2113	1086	1027		ENSBTAG00000019253	2546	1258	1288
	ENSBTAG00000001637	540	278	262		ENSBTAG00000001637	486	256	230		ENSBTAG00000001637	573	299	274		ENSBTAG00000001637	429	198	231		ENSBTAG00000001637	303	154	149		ENSBTAG00000001637	700	357	343		ENSBTAG00000001637	553	261	292		ENSBTAG00000001637	465	246	219		ENSBTAG00000001637	531	246	285		ENSBTAG00000001637	482	236	246
	ENSBTAG00000019250	2	1	1		ENSBTAG00000019250	5	4	1		ENSBTAG00000019250	0	0	0		ENSBTAG00000019250	11	5	6		ENSBTAG00000019250	117	62	55		ENSBTAG00000019250	2	0	2		ENSBTAG00000019250	1	1	0		ENSBTAG00000019250	0	0	0		ENSBTAG00000019250	0	0	0		ENSBTAG00000019250	26	6	20
	ENSBTAG00000053072	3	2	1		ENSBTAG00000053072	2	1	1		ENSBTAG00000053072	6	2	4		ENSBTAG00000053072	5	1	4		ENSBTAG00000053072	10	8	2		ENSBTAG00000053072	15	5	10		ENSBTAG00000053072	5	3	2		ENSBTAG00000053072	5	2	3		ENSBTAG00000053072	5	1	4		ENSBTAG00000053072	7	5	2
	ENSBTAG00000052660	0	0	0		ENSBTAG00000052660	0	0	0		ENSBTAG00000052660	0	0	0		ENSBTAG00000052660	0	0	0		ENSBTAG00000052660	0	0	0		ENSBTAG00000052660	0	0	0		ENSBTAG00000052660	0	0	0		ENSBTAG00000052660	0	0	0		ENSBTAG00000052660	0	0	0		ENSBTAG00000052660	0	0	0
	ENSBTAG00000012623	0	0	0		ENSBTAG00000012623	0	0	0		ENSBTAG00000012623	1	1	0		ENSBTAG00000012623	6	2	4		ENSBTAG00000012623	22	9	13		ENSBTAG00000012623	1	0	1		ENSBTAG00000012623	0	0	0		ENSBTAG00000012623	0	0	0		ENSBTAG00000012623	0	0	0		ENSBTAG00000012623	2	0	2
	ENSBTAG00000055248	0	0	0		ENSBTAG00000055248	0	0	0		ENSBTAG00000055248	0	0	0		ENSBTAG00000055248	0	0	0		ENSBTAG00000055248	0	0	0		ENSBTAG00000055248	0	0	0		ENSBTAG00000055248	0	0	0		ENSBTAG00000055248	0	0	0		ENSBTAG00000055248	0	0	0		ENSBTAG00000055248	0	0	0
	ENSBTAG00000050517	0	0	0		ENSBTAG00000050517	0	0	0		ENSBTAG00000050517	0	0	0		ENSBTAG00000050517	0	0	0		ENSBTAG00000050517	1	1	0		ENSBTAG00000050517	0	0	0		ENSBTAG00000050517	0	0	0		ENSBTAG00000050517	0	0	0		ENSBTAG00000050517	0	0	0		ENSBTAG00000050517	0	0	0
	ENSBTAG00000022292	153	76	77		ENSBTAG00000022292	151	82	69		ENSBTAG00000022292	192	116	76		ENSBTAG00000022292	113	63	50		ENSBTAG00000022292	129	67	62		ENSBTAG00000022292	206	92	114		ENSBTAG00000022292	211	92	119		ENSBTAG00000022292	136	81	55		ENSBTAG00000022292	161	78	83		ENSBTAG00000022292	201	97	104
	ENSBTAG00000001979	0	0	0		ENSBTAG00000001979	0	0	0		ENSBTAG00000001979	0	0	0		ENSBTAG00000001979	0	0	0		ENSBTAG00000001979	1	2	0		ENSBTAG00000001979	0	0	0		ENSBTAG00000001979	0	0	0		ENSBTAG00000001979	0	0	0		ENSBTAG00000001979	0	0	0		ENSBTAG00000001979	1	1	0
	ENSBTAG00000001975	0	0	0		ENSBTAG00000001975	0	0	0		ENSBTAG00000001975	0	0	0		ENSBTAG00000001975	1	1	0		ENSBTAG00000001975	1	0	1		ENSBTAG00000001975	0	0	0		ENSBTAG00000001975	1	1	0		ENSBTAG00000001975	2	1	1		ENSBTAG00000001975	0	0	0		ENSBTAG00000001975	18	11	7
	ENSBTAG00000001288	2	0	2		ENSBTAG00000001288	2	1	1		ENSBTAG00000001288	3	1	2		ENSBTAG00000001288	20	11	9		ENSBTAG00000001288	24	12	12		ENSBTAG00000001288	21	12	9		ENSBTAG00000001288	3	2	1		ENSBTAG00000001288	1	1	0		ENSBTAG00000001288	4	0	4		ENSBTAG00000001288	6	2	4
	ENSBTAG00000021254	386	207	179		ENSBTAG00000021254	329	172	157		ENSBTAG00000021254	503	266	237		ENSBTAG00000021254	177	85	92		ENSBTAG00000021254	203	113	90		ENSBTAG00000021254	606	314	292		ENSBTAG00000021254	418	206	212		ENSBTAG00000021254	328	175	153		ENSBTAG00000021254	375	182	193		ENSBTAG00000021254	396	189	207
	ENSBTAG00000016206	374	191	183		ENSBTAG00000016206	229	106	123		ENSBTAG00000016206	243	121	122		ENSBTAG00000016206	364	175	189		ENSBTAG00000016206	256	115	141		ENSBTAG00000016206	257	125	132		ENSBTAG00000016206	306	167	139		ENSBTAG00000016206	267	145	122		ENSBTAG00000016206	285	140	145		ENSBTAG00000016206	554	292	262
	ENSBTAG00000021252	67	38	29		ENSBTAG00000021252	89	49	40		ENSBTAG00000021252	109	53	56		ENSBTAG00000021252	278	124	154		ENSBTAG00000021252	148	87	61		ENSBTAG00000021252	56	30	26		ENSBTAG00000021252	78	39	39		ENSBTAG00000021252	85	41	44		ENSBTAG00000021252	93	46	47		ENSBTAG00000021252	104	42	62
	ENSBTAG00000053172	4	1	3		ENSBTAG00000053172	9	6	3		ENSBTAG00000053172	2	2	0		ENSBTAG00000053172	5	3	2		ENSBTAG00000053172	4	2	2		ENSBTAG00000053172	3	1	2		ENSBTAG00000053172	12	5	7		ENSBTAG00000053172	7	4	3		ENSBTAG00000053172	5	3	2		ENSBTAG00000053172	0	0	0
	ENSBTAG00000037883	0	0	0		ENSBTAG00000037883	0	0	0		ENSBTAG00000037883	0	0	0		ENSBTAG00000037883	0	0	0		ENSBTAG00000037883	0	0	0		ENSBTAG00000037883	0	0	0		ENSBTAG00000037883	0	0	0		ENSBTAG00000037883	0	0	0		ENSBTAG00000037883	0	0	0		ENSBTAG00000037883	0	0	0
	ENSBTAG00000045107	0	0	0		ENSBTAG00000045107	0	0	0		ENSBTAG00000045107	0	0	0		ENSBTAG00000045107	0	0	0		ENSBTAG00000045107	0	0	0		ENSBTAG00000045107	0	0	0		ENSBTAG00000045107	0	0	0		ENSBTAG00000045107	0	0	0		ENSBTAG00000045107	0	0	0		ENSBTAG00000045107	0	0	0
	ENSBTAG00000020390	2	1	1		ENSBTAG00000020390	1	1	0		ENSBTAG00000020390	5	2	3		ENSBTAG00000020390	1	1	0		ENSBTAG00000020390	1	0	1		ENSBTAG00000020390	1	1	0		ENSBTAG00000020390	4	1	3		ENSBTAG00000020390	1	0	1		ENSBTAG00000020390	6	4	2		ENSBTAG00000020390	0	0	0
	ENSBTAG00000005378	0	0	0		ENSBTAG00000005378	0	0	0		ENSBTAG00000005378	1	1	0		ENSBTAG00000005378	0	0	0		ENSBTAG00000005378	10	3	7		ENSBTAG00000005378	0	0	0		ENSBTAG00000005378	3	3	0		ENSBTAG00000005378	0	0	0		ENSBTAG00000005378	2	1	1		ENSBTAG00000005378	1	0	1
	ENSBTAG00000016761	0	0	0		ENSBTAG00000016761	0	0	0		ENSBTAG00000016761	0	0	0		ENSBTAG00000016761	0	0	0		ENSBTAG00000016761	0	0	0		ENSBTAG00000016761	0	0	0		ENSBTAG00000016761	0	0	0		ENSBTAG00000016761	0	0	0		ENSBTAG00000016761	0	0	0		ENSBTAG00000016761	0	0	0
	ENSBTAG00000020136	801	412	389		ENSBTAG00000020136	998	495	503		ENSBTAG00000020136	1022	502	520		ENSBTAG00000020136	761	373	388		ENSBTAG00000020136	644	314	330		ENSBTAG00000020136	1171	579	592		ENSBTAG00000020136	1306	676	630		ENSBTAG00000020136	1139	587	552		ENSBTAG00000020136	1141	582	560		ENSBTAG00000020136	1282	659	623
	ENSBTAG00000003547	273	147	126		ENSBTAG00000003547	269	132	137		ENSBTAG00000003547	302	151	151		ENSBTAG00000003547	166	77	89		ENSBTAG00000003547	256	127	129		ENSBTAG00000003547	338	169	169		ENSBTAG00000003547	305	151	155		ENSBTAG00000003547	253	143	110		ENSBTAG00000003547	277	140	137		ENSBTAG00000003547	311	159	153
	ENSBTAG00000005724	105	51	54		ENSBTAG00000005724	83	45	38		ENSBTAG00000005724	85	34	51		ENSBTAG00000005724	112	58	54		ENSBTAG00000005724	162	81	81		ENSBTAG00000005724	127	63	64		ENSBTAG00000005724	94	49	46		ENSBTAG00000005724	71	30	41		ENSBTAG00000005724	114	59	55		ENSBTAG00000005724	131	69	63
	ENSBTAG00000044503	0	0	0		ENSBTAG00000044503	0	0	0		ENSBTAG00000044503	0	0	0		ENSBTAG00000044503	0	0	0		ENSBTAG00000044503	0	0	0		ENSBTAG00000044503	0	0	0		ENSBTAG00000044503	0	0	0		ENSBTAG00000044503	0	0	0		ENSBTAG00000044503	0	0	0		ENSBTAG00000044503	0	0	0
	ENSBTAG00000045934	1	0	1		ENSBTAG00000045934	0	0	0		ENSBTAG00000045934	0	0	0		ENSBTAG00000045934	1	0	1		ENSBTAG00000045934	8	2	6		ENSBTAG00000045934	1	0	1		ENSBTAG00000045934	1	0	1		ENSBTAG00000045934	1	1	0		ENSBTAG00000045934	1	1	1		ENSBTAG00000045934	1	1	0
	ENSBTAG00000020144	3	2	1		ENSBTAG00000020144	4	3	1		ENSBTAG00000020144	0	0	0		ENSBTAG00000020144	7	4	3		ENSBTAG00000020144	70	32	38		ENSBTAG00000020144	0	0	0		ENSBTAG00000020144	1	0	1		ENSBTAG00000020144	1	0	1		ENSBTAG00000020144	0	0	0		ENSBTAG00000020144	6	4	2
	ENSBTAG00000046407	0	0	0		ENSBTAG00000046407	1	0	1		ENSBTAG00000046407	1	0	1		ENSBTAG00000046407	0	0	0		ENSBTAG00000046407	1	0	1		ENSBTAG00000046407	0	0	0		ENSBTAG00000046407	0	0	0		ENSBTAG00000046407	0	0	0		ENSBTAG00000046407	0	0	0		ENSBTAG00000046407	2	0	2
	ENSBTAG00000035907	1677	860	817		ENSBTAG00000035907	2055	1040	1015		ENSBTAG00000035907	1608	788	820		ENSBTAG00000035907	1700	846	854		ENSBTAG00000035907	2629	1328	1301		ENSBTAG00000035907	2240	1135	1105		ENSBTAG00000035907	2287	1135	1152		ENSBTAG00000035907	1605	798	807		ENSBTAG00000035907	1949	969	980		ENSBTAG00000035907	2167	1084	1083
	ENSBTAG00000006026	1546	769	777		ENSBTAG00000006026	1152	550	602		ENSBTAG00000006026	1561	790	771		ENSBTAG00000006026	901	465	436		ENSBTAG00000006026	303	150	153		ENSBTAG00000006026	1935	1004	931		ENSBTAG00000006026	1045	524	521		ENSBTAG00000006026	1438	744	694		ENSBTAG00000006026	1174	589	585		ENSBTAG00000006026	1229	633	596
	ENSBTAG00000048143	37	19	18		ENSBTAG00000048143	79	33	46		ENSBTAG00000048143	26	12	14		ENSBTAG00000048143	21	11	10		ENSBTAG00000048143	29	12	17		ENSBTAG00000048143	109	52	57		ENSBTAG00000048143	66	27	39		ENSBTAG00000048143	98	49	49		ENSBTAG00000048143	44	22	22		ENSBTAG00000048143	79	47	32
	ENSBTAG00000046707	0	0	0		ENSBTAG00000046707	0	0	0		ENSBTAG00000046707	0	0	0		ENSBTAG00000046707	0	0	0		ENSBTAG00000046707	0	0	0		ENSBTAG00000046707	0	0	0		ENSBTAG00000046707	0	0	0		ENSBTAG00000046707	0	0	0		ENSBTAG00000046707	0	0	0		ENSBTAG00000046707	0	0	0
	ENSBTAG00000036028	1277	638	639		ENSBTAG00000036028	841	424	417		ENSBTAG00000036028	1334	654	680		ENSBTAG00000036028	1018	513	505		ENSBTAG00000036028	355	165	190		ENSBTAG00000036028	1036	511	525		ENSBTAG00000036028	870	412	458		ENSBTAG00000036028	935	455	480		ENSBTAG00000036028	1059	524	535		ENSBTAG00000036028	663	337	326
	ENSBTAG00000046972	0	0	0		ENSBTAG00000046972	0	0	0		ENSBTAG00000046972	0	0	0		ENSBTAG00000046972	0	0	0		ENSBTAG00000046972	0	0	0		ENSBTAG00000046972	0	0	0		ENSBTAG00000046972	0	0	0		ENSBTAG00000046972	0	0	0		ENSBTAG00000046972	0	0	0		ENSBTAG00000046972	0	0	0
	ENSBTAG00000049653	0	0	0		ENSBTAG00000049653	0	0	0		ENSBTAG00000049653	0	0	0		ENSBTAG00000049653	0	0	0		ENSBTAG00000049653	0	0	0		ENSBTAG00000049653	0	0	0		ENSBTAG00000049653	0	0	0		ENSBTAG00000049653	0	0	0		ENSBTAG00000049653	0	0	0		ENSBTAG00000049653	0	0	0
	ENSBTAG00000027843	474	247	227		ENSBTAG00000027843	387	190	198		ENSBTAG00000027843	499	249	250		ENSBTAG00000027843	288	160	128		ENSBTAG00000027843	225	128	97		ENSBTAG00000027843	449	205	244		ENSBTAG00000027843	434	217	218		ENSBTAG00000027843	447	217	230		ENSBTAG00000027843	397	190	207		ENSBTAG00000027843	438	228	210
	ENSBTAG00000051378	1	0	1		ENSBTAG00000051378	14	7	7		ENSBTAG00000051378	3	2	1		ENSBTAG00000051378	12	7	5		ENSBTAG00000051378	5	1	4		ENSBTAG00000051378	5	3	2		ENSBTAG00000051378	8	6	2		ENSBTAG00000051378	3	1	2		ENSBTAG00000051378	1	0	1		ENSBTAG00000051378	12	6	6
	ENSBTAG00000050869	0	0	0		ENSBTAG00000050869	0	1	0		ENSBTAG00000050869	0	0	0		ENSBTAG00000050869	0	0	0		ENSBTAG00000050869	0	0	0		ENSBTAG00000050869	0	0	0		ENSBTAG00000050869	0	0	1		ENSBTAG00000050869	0	0	0		ENSBTAG00000050869	0	0	0		ENSBTAG00000050869	0	0	0
	ENSBTAG00000014223	1	0	1		ENSBTAG00000014223	1	0	1		ENSBTAG00000014223	0	0	0		ENSBTAG00000014223	0	0	0		ENSBTAG00000014223	1	0	1		ENSBTAG00000014223	5	2	3		ENSBTAG00000014223	0	0	0		ENSBTAG00000014223	1	1	0		ENSBTAG00000014223	2	0	2		ENSBTAG00000014223	4	3	1
	ENSBTAG00000032450	2	2	0		ENSBTAG00000032450	1	0	1		ENSBTAG00000032450	1	0	1		ENSBTAG00000032450	1	0	1		ENSBTAG00000032450	0	0	0		ENSBTAG00000032450	5	3	2		ENSBTAG00000032450	4	3	1		ENSBTAG00000032450	2	1	1		ENSBTAG00000032450	3	2	1		ENSBTAG00000032450	3	1	2
	ENSBTAG00000022204	1191	610	581		ENSBTAG00000022204	925	471	454		ENSBTAG00000022204	1291	665	626		ENSBTAG00000022204	1391	723	668		ENSBTAG00000022204	608	320	288		ENSBTAG00000022204	1007	520	487		ENSBTAG00000022204	1155	597	558		ENSBTAG00000022204	1212	621	591		ENSBTAG00000022204	1121	565	556		ENSBTAG00000022204	1182	616	566
	ENSBTAG00000049730	373	169	204		ENSBTAG00000049730	270	147	123		ENSBTAG00000049730	273	128	145		ENSBTAG00000049730	540	279	261		ENSBTAG00000049730	165	92	73		ENSBTAG00000049730	232	116	116		ENSBTAG00000049730	202	115	87		ENSBTAG00000049730	260	126	134		ENSBTAG00000049730	214	121	93		ENSBTAG00000049730	297	155	142
	ENSBTAG00000053853	0	0	0		ENSBTAG00000053853	0	0	0		ENSBTAG00000053853	0	0	0		ENSBTAG00000053853	0	0	0		ENSBTAG00000053853	0	0	0		ENSBTAG00000053853	0	0	0		ENSBTAG00000053853	1	1	0		ENSBTAG00000053853	0	0	0		ENSBTAG00000053853	0	0	0		ENSBTAG00000053853	0	0	0
	ENSBTAG00000006242	2287	1125	1162		ENSBTAG00000006242	2625	1313	1312		ENSBTAG00000006242	2086	1063	1023		ENSBTAG00000006242	1753	861	892		ENSBTAG00000006242	2401	1134	1268		ENSBTAG00000006242	3758	1934	1824		ENSBTAG00000006242	3410	1660	1750		ENSBTAG00000006242	2762	1375	1387		ENSBTAG00000006242	3643	1834	1809		ENSBTAG00000006242	3338	1717	1621
	ENSBTAG00000001311	3280	1670	1610		ENSBTAG00000001311	3035	1550	1485		ENSBTAG00000001311	4130	2075	2055		ENSBTAG00000001311	2177	1125	1052		ENSBTAG00000001311	1969	987	982		ENSBTAG00000001311	4187	2108	2079		ENSBTAG00000001311	3362	1703	1659		ENSBTAG00000001311	3497	1799	1698		ENSBTAG00000001311	3323	1675	1648		ENSBTAG00000001311	3902	1948	1954
	ENSBTAG00000003320	0	0	0		ENSBTAG00000003320	0	0	0		ENSBTAG00000003320	0	0	0		ENSBTAG00000003320	0	0	0		ENSBTAG00000003320	0	0	0		ENSBTAG00000003320	0	0	0		ENSBTAG00000003320	0	0	0		ENSBTAG00000003320	0	0	0		ENSBTAG00000003320	0	0	0		ENSBTAG00000003320	0	0	0
	ENSBTAG00000006977	0	0	0		ENSBTAG00000006977	0	0	0		ENSBTAG00000006977	0	0	0		ENSBTAG00000006977	0	0	0		ENSBTAG00000006977	0	0	0		ENSBTAG00000006977	0	0	0		ENSBTAG00000006977	0	0	0		ENSBTAG00000006977	0	0	0		ENSBTAG00000006977	0	0	0		ENSBTAG00000006977	0	0	0
	ENSBTAG00000049862	2	1	1		ENSBTAG00000049862	1	0	1		ENSBTAG00000049862	3	2	1		ENSBTAG00000049862	1	1	0		ENSBTAG00000049862	1	1	1		ENSBTAG00000049862	2	1	1		ENSBTAG00000049862	1	0	1		ENSBTAG00000049862	1	1	0		ENSBTAG00000049862	2	0	2		ENSBTAG00000049862	1	0	1
	ENSBTAG00000019820	1	0	1		ENSBTAG00000019820	1	0	1		ENSBTAG00000019820	2	0	2		ENSBTAG00000019820	0	0	0		ENSBTAG00000019820	0	0	0		ENSBTAG00000019820	0	0	0		ENSBTAG00000019820	3	2	1		ENSBTAG00000019820	2	2	0		ENSBTAG00000019820	2	0	2		ENSBTAG00000019820	1	0	1
	ENSBTAG00000047211	0	0	0		ENSBTAG00000047211	0	0	0		ENSBTAG00000047211	0	0	0		ENSBTAG00000047211	0	0	0		ENSBTAG00000047211	0	0	0		ENSBTAG00000047211	0	0	0		ENSBTAG00000047211	0	0	0		ENSBTAG00000047211	0	0	0		ENSBTAG00000047211	0	0	0		ENSBTAG00000047211	0	0	0
	ENSBTAG00000052155	88	44	44		ENSBTAG00000052155	71	33	38		ENSBTAG00000052155	100	59	41		ENSBTAG00000052155	88	49	39		ENSBTAG00000052155	60	33	27		ENSBTAG00000052155	80	42	38		ENSBTAG00000052155	94	48	46		ENSBTAG00000052155	72	41	31		ENSBTAG00000052155	84	43	41		ENSBTAG00000052155	69	37	32
	ENSBTAG00000053141	0	0	0		ENSBTAG00000053141	0	0	0		ENSBTAG00000053141	0	0	0		ENSBTAG00000053141	0	0	0		ENSBTAG00000053141	0	0	0		ENSBTAG00000053141	0	0	0		ENSBTAG00000053141	0	0	0		ENSBTAG00000053141	0	0	0		ENSBTAG00000053141	0	0	0		ENSBTAG00000053141	0	0	0
	ENSBTAG00000030490	1	0	1		ENSBTAG00000030490	0	0	0		ENSBTAG00000030490	0	0	0		ENSBTAG00000030490	2	1	1		ENSBTAG00000030490	0	0	0		ENSBTAG00000030490	0	0	0		ENSBTAG00000030490	0	0	0		ENSBTAG00000030490	0	0	0		ENSBTAG00000030490	0	0	0		ENSBTAG00000030490	0	0	0
	ENSBTAG00000014287	0	0	0		ENSBTAG00000014287	0	0	0		ENSBTAG00000014287	0	0	0		ENSBTAG00000014287	0	0	0		ENSBTAG00000014287	0	0	0		ENSBTAG00000014287	0	0	0		ENSBTAG00000014287	0	0	0		ENSBTAG00000014287	0	0	0		ENSBTAG00000014287	0	0	0		ENSBTAG00000014287	0	0	0
	ENSBTAG00000046436	0	0	0		ENSBTAG00000046436	0	0	0		ENSBTAG00000046436	0	0	0		ENSBTAG00000046436	0	0	0		ENSBTAG00000046436	0	0	0		ENSBTAG00000046436	0	0	0		ENSBTAG00000046436	0	0	0		ENSBTAG00000046436	0	0	0		ENSBTAG00000046436	0	0	0		ENSBTAG00000046436	0	0	0
	ENSBTAG00000054469	17	13	4		ENSBTAG00000054469	21	7	14		ENSBTAG00000054469	23	11	12		ENSBTAG00000054469	35	17	18		ENSBTAG00000054469	37	16	21		ENSBTAG00000054469	47	15	32		ENSBTAG00000054469	27	11	16		ENSBTAG00000054469	13	6	7		ENSBTAG00000054469	42	27	15		ENSBTAG00000054469	30	16	14
	ENSBTAG00000052647	11	1	10		ENSBTAG00000052647	8	5	3		ENSBTAG00000052647	17	10	7		ENSBTAG00000052647	23	11	12		ENSBTAG00000052647	33	16	17		ENSBTAG00000052647	16	5	11		ENSBTAG00000052647	10	5	5		ENSBTAG00000052647	5	1	4		ENSBTAG00000052647	11	5	6		ENSBTAG00000052647	10	6	4
	ENSBTAG00000004008	60	35	25		ENSBTAG00000004008	80	38	42		ENSBTAG00000004008	95	42	53		ENSBTAG00000004008	89	46	43		ENSBTAG00000004008	115	57	58		ENSBTAG00000004008	85	39	46		ENSBTAG00000004008	77	34	43		ENSBTAG00000004008	60	29	31		ENSBTAG00000004008	108	49	59		ENSBTAG00000004008	67	37	30
	ENSBTAG00000011790	479	257	222		ENSBTAG00000011790	444	222	222		ENSBTAG00000011790	460	244	216		ENSBTAG00000011790	494	243	251		ENSBTAG00000011790	467	233	234		ENSBTAG00000011790	658	333	325		ENSBTAG00000011790	561	291	270		ENSBTAG00000011790	488	235	253		ENSBTAG00000011790	604	301	303		ENSBTAG00000011790	578	288	290
	ENSBTAG00000011788	52	26	26		ENSBTAG00000011788	43	23	20		ENSBTAG00000011788	54	28	26		ENSBTAG00000011788	79	43	36		ENSBTAG00000011788	83	47	36		ENSBTAG00000011788	43	20	23		ENSBTAG00000011788	53	29	24		ENSBTAG00000011788	55	23	32		ENSBTAG00000011788	66	31	35		ENSBTAG00000011788	80	44	36
	ENSBTAG00000011783	1	0	1		ENSBTAG00000011783	0	0	0		ENSBTAG00000011783	0	0	0		ENSBTAG00000011783	0	0	0		ENSBTAG00000011783	0	0	0		ENSBTAG00000011783	0	0	0		ENSBTAG00000011783	0	0	0		ENSBTAG00000011783	0	0	0		ENSBTAG00000011783	0	0	0		ENSBTAG00000011783	0	0	0
	ENSBTAG00000017801	1476	690	786		ENSBTAG00000017801	1269	647	622		ENSBTAG00000017801	1622	768	854		ENSBTAG00000017801	1213	635	578		ENSBTAG00000017801	1344	645	699		ENSBTAG00000017801	1359	659	700		ENSBTAG00000017801	1607	796	811		ENSBTAG00000017801	1322	673	649		ENSBTAG00000017801	1299	663	636		ENSBTAG00000017801	1534	770	764
	ENSBTAG00000005953	0	0	0		ENSBTAG00000005953	0	0	0		ENSBTAG00000005953	0	0	0		ENSBTAG00000005953	0	0	0		ENSBTAG00000005953	0	0	0		ENSBTAG00000005953	0	0	0		ENSBTAG00000005953	0	0	0		ENSBTAG00000005953	0	0	0		ENSBTAG00000005953	0	0	0		ENSBTAG00000005953	0	0	0
	ENSBTAG00000051736	1	0	1		ENSBTAG00000051736	6	3	3		ENSBTAG00000051736	5	4	1		ENSBTAG00000051736	3	0	3		ENSBTAG00000051736	4	3	1		ENSBTAG00000051736	6	3	3		ENSBTAG00000051736	0	0	0		ENSBTAG00000051736	3	3	0		ENSBTAG00000051736	5	3	2		ENSBTAG00000051736	2	2	0
	ENSBTAG00000055097	0	0	0		ENSBTAG00000055097	0	0	0		ENSBTAG00000055097	0	0	0		ENSBTAG00000055097	0	0	0		ENSBTAG00000055097	0	0	0		ENSBTAG00000055097	0	0	0		ENSBTAG00000055097	0	0	0		ENSBTAG00000055097	0	0	0		ENSBTAG00000055097	0	0	0		ENSBTAG00000055097	0	0	0
	ENSBTAG00000052740	2	2	2		ENSBTAG00000052740	3	5	2		ENSBTAG00000052740	9	3	8		ENSBTAG00000052740	0	0	0		ENSBTAG00000052740	2	2	1		ENSBTAG00000052740	10	9	3		ENSBTAG00000052740	0	1	2		ENSBTAG00000052740	5	5	1		ENSBTAG00000052740	5	2	5		ENSBTAG00000052740	0	0	0
	ENSBTAG00000047339	735	389	348		ENSBTAG00000047339	771	391	384		ENSBTAG00000047339	693	348	347		ENSBTAG00000047339	353	180	173		ENSBTAG00000047339	516	259	258		ENSBTAG00000047339	861	430	433		ENSBTAG00000047339	908	434	477		ENSBTAG00000047339	738	363	376		ENSBTAG00000047339	1145	539	608		ENSBTAG00000047339	802	383	419
	ENSBTAG00000051797	2	1	1		ENSBTAG00000051797	3	0	3		ENSBTAG00000051797	3	2	1		ENSBTAG00000051797	1	1	0		ENSBTAG00000051797	1	0	1		ENSBTAG00000051797	4	3	1		ENSBTAG00000051797	3	1	2		ENSBTAG00000051797	1	0	1		ENSBTAG00000051797	1	1	0		ENSBTAG00000051797	1	1	0
	ENSBTAG00000053380	1	1	0		ENSBTAG00000053380	0	0	0		ENSBTAG00000053380	0	0	0		ENSBTAG00000053380	0	0	0		ENSBTAG00000053380	0	0	0		ENSBTAG00000053380	0	0	0		ENSBTAG00000053380	0	0	0		ENSBTAG00000053380	1	0	1		ENSBTAG00000053380	1	0	1		ENSBTAG00000053380	0	0	0
	ENSBTAG00000011463	705	334	371		ENSBTAG00000011463	373	199	174		ENSBTAG00000011463	731	363	368		ENSBTAG00000011463	378	193	185		ENSBTAG00000011463	625	318	307		ENSBTAG00000011463	613	279	334		ENSBTAG00000011463	462	219	243		ENSBTAG00000011463	586	300	286		ENSBTAG00000011463	677	326	351		ENSBTAG00000011463	893	451	442
	ENSBTAG00000051064	1	1	0		ENSBTAG00000051064	0	0	0		ENSBTAG00000051064	0	0	0		ENSBTAG00000051064	0	0	0		ENSBTAG00000051064	0	0	0		ENSBTAG00000051064	0	0	0		ENSBTAG00000051064	0	0	0		ENSBTAG00000051064	0	0	0		ENSBTAG00000051064	0	0	0		ENSBTAG00000051064	0	0	0
	ENSBTAG00000008966	3	3	0		ENSBTAG00000008966	3	0	3		ENSBTAG00000008966	4	0	4		ENSBTAG00000008966	27	17	10		ENSBTAG00000008966	90	45	45		ENSBTAG00000008966	3	2	1		ENSBTAG00000008966	33	19	14		ENSBTAG00000008966	0	0	0		ENSBTAG00000008966	1	0	1		ENSBTAG00000008966	7	3	4
	ENSBTAG00000053054	0	0	0		ENSBTAG00000053054	0	0	0		ENSBTAG00000053054	0	0	0		ENSBTAG00000053054	0	0	0		ENSBTAG00000053054	0	0	0		ENSBTAG00000053054	0	0	0		ENSBTAG00000053054	0	0	0		ENSBTAG00000053054	0	0	0		ENSBTAG00000053054	1	1	0		ENSBTAG00000053054	0	0	0
	ENSBTAG00000046998	0	0	0		ENSBTAG00000046998	0	0	0		ENSBTAG00000046998	0	0	0		ENSBTAG00000046998	0	0	0		ENSBTAG00000046998	0	0	0		ENSBTAG00000046998	0	0	0		ENSBTAG00000046998	0	0	0		ENSBTAG00000046998	0	0	0		ENSBTAG00000046998	0	0	0		ENSBTAG00000046998	0	0	0
	ENSBTAG00000001488	0	0	0		ENSBTAG00000001488	0	0	0		ENSBTAG00000001488	0	0	0		ENSBTAG00000001488	0	0	0		ENSBTAG00000001488	0	0	0		ENSBTAG00000001488	0	0	0		ENSBTAG00000001488	0	0	0		ENSBTAG00000001488	0	0	0		ENSBTAG00000001488	0	0	0		ENSBTAG00000001488	0	0	0
	ENSBTAG00000009457	10	7	3		ENSBTAG00000009457	0	0	0		ENSBTAG00000009457	4	1	3		ENSBTAG00000009457	5	3	2		ENSBTAG00000009457	1	0	1		ENSBTAG00000009457	6	6	0		ENSBTAG00000009457	5	2	3		ENSBTAG00000009457	11	6	5		ENSBTAG00000009457	6	3	3		ENSBTAG00000009457	0	0	0
	ENSBTAG00000045867	107	52	55		ENSBTAG00000045867	109	58	51		ENSBTAG00000045867	134	76	58		ENSBTAG00000045867	108	61	47		ENSBTAG00000045867	72	42	30		ENSBTAG00000045867	176	84	92		ENSBTAG00000045867	104	52	52		ENSBTAG00000045867	92	41	51		ENSBTAG00000045867	109	60	49		ENSBTAG00000045867	94	43	51
	ENSBTAG00000045756	0	0	0		ENSBTAG00000045756	0	0	0		ENSBTAG00000045756	0	0	0		ENSBTAG00000045756	1	1	0		ENSBTAG00000045756	0	0	0		ENSBTAG00000045756	0	0	0		ENSBTAG00000045756	0	0	0		ENSBTAG00000045756	0	0	0		ENSBTAG00000045756	1	1	0		ENSBTAG00000045756	0	0	0
	ENSBTAG00000044025	8	5	3		ENSBTAG00000044025	11	6	5		ENSBTAG00000044025	11	5	6		ENSBTAG00000044025	29	13	16		ENSBTAG00000044025	3	2	1		ENSBTAG00000044025	3	3	0		ENSBTAG00000044025	20	8	12		ENSBTAG00000044025	11	2	9		ENSBTAG00000044025	14	6	8		ENSBTAG00000044025	8	3	5
	ENSBTAG00000004280	17	5	12		ENSBTAG00000004280	23	13	10		ENSBTAG00000004280	34	15	19		ENSBTAG00000004280	24	15	9		ENSBTAG00000004280	73	44	29		ENSBTAG00000004280	33	16	17		ENSBTAG00000004280	40	23	17		ENSBTAG00000004280	21	11	10		ENSBTAG00000004280	36	20	16		ENSBTAG00000004280	28	12	16
	ENSBTAG00000004836	15	5	10		ENSBTAG00000004836	11	6	5		ENSBTAG00000004836	6	2	4		ENSBTAG00000004836	4	2	2		ENSBTAG00000004836	1	0	1		ENSBTAG00000004836	17	8	9		ENSBTAG00000004836	17	9	8		ENSBTAG00000004836	7	4	3		ENSBTAG00000004836	17	5	12		ENSBTAG00000004836	9	6	3
	ENSBTAG00000055069	0	0	0		ENSBTAG00000055069	0	0	0		ENSBTAG00000055069	0	0	0		ENSBTAG00000055069	0	0	0		ENSBTAG00000055069	0	0	0		ENSBTAG00000055069	0	0	0		ENSBTAG00000055069	0	0	0		ENSBTAG00000055069	0	0	0		ENSBTAG00000055069	0	0	0		ENSBTAG00000055069	0	0	0
	ENSBTAG00000004955	0	0	0		ENSBTAG00000004955	0	0	0		ENSBTAG00000004955	1	1	0		ENSBTAG00000004955	3	2	1		ENSBTAG00000004955	63	32	31		ENSBTAG00000004955	0	0	0		ENSBTAG00000004955	2	1	1		ENSBTAG00000004955	0	0	0		ENSBTAG00000004955	1	0	1		ENSBTAG00000004955	4	2	2
	ENSBTAG00000047655	0	0	0		ENSBTAG00000047655	0	0	0		ENSBTAG00000047655	0	0	0		ENSBTAG00000047655	0	0	0		ENSBTAG00000047655	0	0	0		ENSBTAG00000047655	0	0	0		ENSBTAG00000047655	0	0	0		ENSBTAG00000047655	0	0	0		ENSBTAG00000047655	0	0	0		ENSBTAG00000047655	1	1	0
	ENSBTAG00000053716	0	0	0		ENSBTAG00000053716	0	0	0		ENSBTAG00000053716	0	0	0		ENSBTAG00000053716	0	0	0		ENSBTAG00000053716	0	0	0		ENSBTAG00000053716	0	0	0		ENSBTAG00000053716	0	0	0		ENSBTAG00000053716	0	0	0		ENSBTAG00000053716	0	0	0		ENSBTAG00000053716	0	0	0
	ENSBTAG00000048881	50	27	23		ENSBTAG00000048881	37	15	22		ENSBTAG00000048881	35	14	21		ENSBTAG00000048881	32	18	14		ENSBTAG00000048881	34	17	17		ENSBTAG00000048881	55	31	24		ENSBTAG00000048881	53	26	27		ENSBTAG00000048881	34	17	17		ENSBTAG00000048881	58	29	29		ENSBTAG00000048881	33	15	18
	ENSBTAG00000050958	44	21	23		ENSBTAG00000050958	45	25	20		ENSBTAG00000050958	49	29	20		ENSBTAG00000050958	41	19	22		ENSBTAG00000050958	22	6	16		ENSBTAG00000050958	49	19	30		ENSBTAG00000050958	56	31	25		ENSBTAG00000050958	48	28	20		ENSBTAG00000050958	84	55	29		ENSBTAG00000050958	72	36	36
	ENSBTAG00000040132	186	99	87		ENSBTAG00000040132	177	70	107		ENSBTAG00000040132	230	105	125		ENSBTAG00000040132	195	93	102		ENSBTAG00000040132	92	50	42		ENSBTAG00000040132	202	114	88		ENSBTAG00000040132	249	120	129		ENSBTAG00000040132	217	123	94		ENSBTAG00000040132	251	115	136		ENSBTAG00000040132	208	106	102
	ENSBTAG00000003668	10	5	5		ENSBTAG00000003668	3	1	2		ENSBTAG00000003668	20	13	12		ENSBTAG00000003668	15	10	8		ENSBTAG00000003668	29	24	8		ENSBTAG00000003668	6	5	2		ENSBTAG00000003668	2	0	2		ENSBTAG00000003668	46	26	24		ENSBTAG00000003668	24	19	8		ENSBTAG00000003668	2	1	3
	ENSBTAG00000055181	0	0	0		ENSBTAG00000055181	0	0	0		ENSBTAG00000055181	0	3	2		ENSBTAG00000055181	0	1	2		ENSBTAG00000055181	0	1	2		ENSBTAG00000055181	0	0	1		ENSBTAG00000055181	0	0	0		ENSBTAG00000055181	0	4	0		ENSBTAG00000055181	0	1	2		ENSBTAG00000055181	0	2	0
	ENSBTAG00000022920	259	126	133		ENSBTAG00000022920	94	53	41		ENSBTAG00000022920	128	70	58		ENSBTAG00000022920	82	40	42		ENSBTAG00000022920	293	159	134		ENSBTAG00000022920	88	41	47		ENSBTAG00000022920	365	185	180		ENSBTAG00000022920	164	82	82		ENSBTAG00000022920	198	99	99		ENSBTAG00000022920	303	149	154
	ENSBTAG00000046314	263	123	140		ENSBTAG00000046314	261	129	132		ENSBTAG00000046314	276	126	150		ENSBTAG00000046314	97	52	45		ENSBTAG00000046314	276	127	149		ENSBTAG00000046314	400	179	221		ENSBTAG00000046314	424	212	212		ENSBTAG00000046314	302	150	152		ENSBTAG00000046314	378	183	195		ENSBTAG00000046314	326	173	153
	ENSBTAG00000044115	0	0	0		ENSBTAG00000044115	0	0	0		ENSBTAG00000044115	0	0	0		ENSBTAG00000044115	0	0	0		ENSBTAG00000044115	3	3	0		ENSBTAG00000044115	0	0	0		ENSBTAG00000044115	0	0	0		ENSBTAG00000044115	0	0	0		ENSBTAG00000044115	0	0	0		ENSBTAG00000044115	0	0	0
	ENSBTAG00000005294	135	80	70		ENSBTAG00000005294	75	41	49		ENSBTAG00000005294	114	72	51		ENSBTAG00000005294	118	72	60		ENSBTAG00000005294	118	103	84		ENSBTAG00000005294	187	99	108		ENSBTAG00000005294	128	67	78		ENSBTAG00000005294	117	64	63		ENSBTAG00000005294	131	78	66		ENSBTAG00000005294	120	60	69
	ENSBTAG00000052113	0	0	0		ENSBTAG00000052113	0	0	0		ENSBTAG00000052113	0	0	0		ENSBTAG00000052113	0	0	0		ENSBTAG00000052113	2	0	2		ENSBTAG00000052113	0	0	0		ENSBTAG00000052113	0	0	0		ENSBTAG00000052113	0	0	0		ENSBTAG00000052113	0	0	0		ENSBTAG00000052113	0	0	0
	ENSBTAG00000051660	0	0	0		ENSBTAG00000051660	0	0	0		ENSBTAG00000051660	0	0	0		ENSBTAG00000051660	0	0	0		ENSBTAG00000051660	0	0	0		ENSBTAG00000051660	0	0	0		ENSBTAG00000051660	0	0	0		ENSBTAG00000051660	0	0	0		ENSBTAG00000051660	0	0	0		ENSBTAG00000051660	0	0	0
	ENSBTAG00000055282	19	18	16		ENSBTAG00000055282	0	10	5		ENSBTAG00000055282	4	6	7		ENSBTAG00000055282	24	19	19		ENSBTAG00000055282	408	218	259		ENSBTAG00000055282	1	13	8		ENSBTAG00000055282	20	22	15		ENSBTAG00000055282	0	5	5		ENSBTAG00000055282	0	6	7		ENSBTAG00000055282	0	3	6
	ENSBTAG00000045876	39	13	26		ENSBTAG00000045876	49	24	25		ENSBTAG00000045876	52	25	27		ENSBTAG00000045876	39	18	21		ENSBTAG00000045876	25	14	11		ENSBTAG00000045876	71	33	38		ENSBTAG00000045876	35	20	15		ENSBTAG00000045876	36	17	19		ENSBTAG00000045876	44	19	25		ENSBTAG00000045876	36	13	23
	ENSBTAG00000038156	318	162	156		ENSBTAG00000038156	253	131	122		ENSBTAG00000038156	270	146	124		ENSBTAG00000038156	376	192	184		ENSBTAG00000038156	466	227	239		ENSBTAG00000038156	344	178	166		ENSBTAG00000038156	265	125	140		ENSBTAG00000038156	268	135	133		ENSBTAG00000038156	264	133	131		ENSBTAG00000038156	360	188	172
	ENSBTAG00000000955	48	22	26		ENSBTAG00000000955	57	39	18		ENSBTAG00000000955	42	21	21		ENSBTAG00000000955	76	35	41		ENSBTAG00000000955	46	23	23		ENSBTAG00000000955	85	33	52		ENSBTAG00000000955	70	38	32		ENSBTAG00000000955	47	29	18		ENSBTAG00000000955	73	38	35		ENSBTAG00000000955	46	30	16
	ENSBTAG00000005219	0	0	0		ENSBTAG00000005219	0	0	0		ENSBTAG00000005219	5	4	1		ENSBTAG00000005219	16	8	8		ENSBTAG00000005219	11	6	5		ENSBTAG00000005219	0	0	0		ENSBTAG00000005219	2	1	1		ENSBTAG00000005219	1	0	1		ENSBTAG00000005219	5	3	2		ENSBTAG00000005219	0	0	0
	ENSBTAG00000052886	44	23	21		ENSBTAG00000052886	32	21	11		ENSBTAG00000052886	39	22	17		ENSBTAG00000052886	46	27	20		ENSBTAG00000052886	27	12	15		ENSBTAG00000052886	46	22	24		ENSBTAG00000052886	44	24	20		ENSBTAG00000052886	25	13	12		ENSBTAG00000052886	34	17	17		ENSBTAG00000052886	36	17	19
	ENSBTAG00000050901	0	0	0		ENSBTAG00000050901	0	0	0		ENSBTAG00000050901	0	0	0		ENSBTAG00000050901	0	0	0		ENSBTAG00000050901	0	0	0		ENSBTAG00000050901	0	0	0		ENSBTAG00000050901	0	0	0		ENSBTAG00000050901	0	0	0		ENSBTAG00000050901	0	0	0		ENSBTAG00000050901	0	0	0
	ENSBTAG00000053288	18	22	12		ENSBTAG00000053288	11	9	8		ENSBTAG00000053288	17	13	13		ENSBTAG00000053288	13	16	15		ENSBTAG00000053288	10	7	8		ENSBTAG00000053288	17	16	15		ENSBTAG00000053288	20	14	13		ENSBTAG00000053288	14	8	12		ENSBTAG00000053288	10	11	11		ENSBTAG00000053288	1	2	0
	ENSBTAG00000054028	4	9	11		ENSBTAG00000054028	2	3	5		ENSBTAG00000054028	1	5	5		ENSBTAG00000054028	3	11	10		ENSBTAG00000054028	9	6	8		ENSBTAG00000054028	5	6	13		ENSBTAG00000054028	5	6	6		ENSBTAG00000054028	4	8	2		ENSBTAG00000054028	1	7	6		ENSBTAG00000054028	3	1	3
	ENSBTAG00000019953	292	140	152		ENSBTAG00000019953	218	109	109		ENSBTAG00000019953	562	281	281		ENSBTAG00000019953	383	176	207		ENSBTAG00000019953	781	381	400		ENSBTAG00000019953	69	41	28		ENSBTAG00000019953	337	176	161		ENSBTAG00000019953	446	205	241		ENSBTAG00000019953	792	412	380		ENSBTAG00000019953	1067	533	534
	ENSBTAG00000003321	4	3	1		ENSBTAG00000003321	2	1	1		ENSBTAG00000003321	9	5	4		ENSBTAG00000003321	2	2	1		ENSBTAG00000003321	6	2	4		ENSBTAG00000003321	8	6	2		ENSBTAG00000003321	4	2	2		ENSBTAG00000003321	3	2	1		ENSBTAG00000003321	4	2	2		ENSBTAG00000003321	3	2	1
	ENSBTAG00000044506	0	0	0		ENSBTAG00000044506	0	0	0		ENSBTAG00000044506	0	0	0		ENSBTAG00000044506	0	0	0		ENSBTAG00000044506	0	0	0		ENSBTAG00000044506	0	0	0		ENSBTAG00000044506	0	0	0		ENSBTAG00000044506	0	0	0		ENSBTAG00000044506	0	0	0		ENSBTAG00000044506	0	0	0
	ENSBTAG00000044745	0	0	0		ENSBTAG00000044745	0	0	0		ENSBTAG00000044745	0	0	0		ENSBTAG00000044745	0	0	0		ENSBTAG00000044745	0	0	0		ENSBTAG00000044745	0	0	0		ENSBTAG00000044745	0	0	0		ENSBTAG00000044745	0	0	0		ENSBTAG00000044745	0	0	0		ENSBTAG00000044745	0	0	0
	ENSBTAG00000040386	7	3	4		ENSBTAG00000040386	9	7	2		ENSBTAG00000040386	8	4	4		ENSBTAG00000040386	0	0	0		ENSBTAG00000040386	7	0	7		ENSBTAG00000040386	9	6	3		ENSBTAG00000040386	27	12	15		ENSBTAG00000040386	25	15	10		ENSBTAG00000040386	18	12	6		ENSBTAG00000040386	7	6	1
	ENSBTAG00000052354	1	1	0		ENSBTAG00000052354	0	0	0		ENSBTAG00000052354	0	0	0		ENSBTAG00000052354	0	0	0		ENSBTAG00000052354	0	0	0		ENSBTAG00000052354	0	0	0		ENSBTAG00000052354	1	0	1		ENSBTAG00000052354	1	1	0		ENSBTAG00000052354	3	0	3		ENSBTAG00000052354	2	1	1
	ENSBTAG00000003088	1	1	0		ENSBTAG00000003088	0	0	0		ENSBTAG00000003088	0	0	0		ENSBTAG00000003088	1	0	1		ENSBTAG00000003088	1	0	1		ENSBTAG00000003088	2	1	1		ENSBTAG00000003088	0	0	0		ENSBTAG00000003088	0	0	0		ENSBTAG00000003088	1	1	0		ENSBTAG00000003088	0	0	0
	ENSBTAG00000003121	0	0	0		ENSBTAG00000003121	0	0	0		ENSBTAG00000003121	0	0	0		ENSBTAG00000003121	0	0	0		ENSBTAG00000003121	0	0	0		ENSBTAG00000003121	1	1	0		ENSBTAG00000003121	0	0	0		ENSBTAG00000003121	0	0	0		ENSBTAG00000003121	1	1	0		ENSBTAG00000003121	0	0	0
	ENSBTAG00000019703	730	333	397		ENSBTAG00000019703	803	401	402		ENSBTAG00000019703	949	479	470		ENSBTAG00000019703	386	189	197		ENSBTAG00000019703	309	139	170		ENSBTAG00000019703	1108	547	561		ENSBTAG00000019703	693	335	358		ENSBTAG00000019703	671	321	350		ENSBTAG00000019703	735	374	361		ENSBTAG00000019703	923	463	460
	ENSBTAG00000000185	73	34	39		ENSBTAG00000000185	11	8	3		ENSBTAG00000000185	30	11	19		ENSBTAG00000000185	71	34	37		ENSBTAG00000000185	2753	1374	1379		ENSBTAG00000000185	28	9	19		ENSBTAG00000000185	26	14	12		ENSBTAG00000000185	18	9	9		ENSBTAG00000000185	5	4	1		ENSBTAG00000000185	544	263	281
	ENSBTAG00000055305	0	0	0		ENSBTAG00000055305	0	0	0		ENSBTAG00000055305	0	0	0		ENSBTAG00000055305	0	0	0		ENSBTAG00000055305	0	0	0		ENSBTAG00000055305	0	0	0		ENSBTAG00000055305	0	0	0		ENSBTAG00000055305	0	0	0		ENSBTAG00000055305	0	0	0		ENSBTAG00000055305	0	0	0
	ENSBTAG00000046589	0	0	0		ENSBTAG00000046589	0	0	0		ENSBTAG00000046589	0	0	0		ENSBTAG00000046589	0	0	0		ENSBTAG00000046589	0	0	0		ENSBTAG00000046589	0	0	0		ENSBTAG00000046589	0	0	0		ENSBTAG00000046589	0	0	0		ENSBTAG00000046589	0	0	0		ENSBTAG00000046589	0	0	0
	ENSBTAG00000045877	148	74	74		ENSBTAG00000045877	164	67	97		ENSBTAG00000045877	214	102	112		ENSBTAG00000045877	601	301	300		ENSBTAG00000045877	656	328	328		ENSBTAG00000045877	276	126	150		ENSBTAG00000045877	215	97	118		ENSBTAG00000045877	171	92	79		ENSBTAG00000045877	156	76	80		ENSBTAG00000045877	488	253	235
	ENSBTAG00000050604	0	0	0		ENSBTAG00000050604	0	0	0		ENSBTAG00000050604	0	0	0		ENSBTAG00000050604	0	0	0		ENSBTAG00000050604	0	0	0		ENSBTAG00000050604	0	0	0		ENSBTAG00000050604	0	0	0		ENSBTAG00000050604	0	0	0		ENSBTAG00000050604	0	0	0		ENSBTAG00000050604	0	0	0
	ENSBTAG00000021968	6	5	1		ENSBTAG00000021968	1	1	0		ENSBTAG00000021968	5	1	4		ENSBTAG00000021968	13	7	6		ENSBTAG00000021968	49	17	32		ENSBTAG00000021968	5	3	2		ENSBTAG00000021968	3	2	1		ENSBTAG00000021968	7	3	4		ENSBTAG00000021968	6	3	3		ENSBTAG00000021968	13	6	7
	ENSBTAG00000049868	0	0	0		ENSBTAG00000049868	0	0	0		ENSBTAG00000049868	0	0	0		ENSBTAG00000049868	0	0	0		ENSBTAG00000049868	2	2	0		ENSBTAG00000049868	1	0	1		ENSBTAG00000049868	0	0	0		ENSBTAG00000049868	0	0	0		ENSBTAG00000049868	0	0	0		ENSBTAG00000049868	1	0	1
	ENSBTAG00000045338	0	0	0		ENSBTAG00000045338	0	0	0		ENSBTAG00000045338	0	0	0		ENSBTAG00000045338	0	0	0		ENSBTAG00000045338	0	0	0		ENSBTAG00000045338	0	0	0		ENSBTAG00000045338	0	0	0		ENSBTAG00000045338	0	0	0		ENSBTAG00000045338	0	0	0		ENSBTAG00000045338	0	0	0
	ENSBTAG00000050233	92	44	48		ENSBTAG00000050233	63	35	28		ENSBTAG00000050233	136	57	79		ENSBTAG00000050233	633	287	346		ENSBTAG00000050233	272	111	161		ENSBTAG00000050233	137	79	58		ENSBTAG00000050233	108	59	49		ENSBTAG00000050233	116	56	60		ENSBTAG00000050233	141	68	73		ENSBTAG00000050233	164	84	80
	ENSBTAG00000048086	0	0	0		ENSBTAG00000048086	2	1	1		ENSBTAG00000048086	1	1	0		ENSBTAG00000048086	0	0	0		ENSBTAG00000048086	2	1	1		ENSBTAG00000048086	3	3	0		ENSBTAG00000048086	2	1	1		ENSBTAG00000048086	2	2	0		ENSBTAG00000048086	2	0	2		ENSBTAG00000048086	2	2	0
	ENSBTAG00000050715	2	1	1		ENSBTAG00000050715	0	0	0		ENSBTAG00000050715	6	1	5		ENSBTAG00000050715	9	3	6		ENSBTAG00000050715	3	1	2		ENSBTAG00000050715	5	4	1		ENSBTAG00000050715	2	1	1		ENSBTAG00000050715	1	1	0		ENSBTAG00000050715	1	1	0		ENSBTAG00000050715	1	0	1
	ENSBTAG00000050369	0	0	0		ENSBTAG00000050369	0	0	0		ENSBTAG00000050369	0	0	0		ENSBTAG00000050369	0	0	0		ENSBTAG00000050369	0	0	0		ENSBTAG00000050369	0	0	0		ENSBTAG00000050369	0	0	0		ENSBTAG00000050369	0	0	0		ENSBTAG00000050369	0	0	0		ENSBTAG00000050369	0	0	0
	ENSBTAG00000048419	0	0	0		ENSBTAG00000048419	0	0	0		ENSBTAG00000048419	0	0	0		ENSBTAG00000048419	0	0	0		ENSBTAG00000048419	0	0	0		ENSBTAG00000048419	0	0	0		ENSBTAG00000048419	0	0	0		ENSBTAG00000048419	0	0	0		ENSBTAG00000048419	0	0	0		ENSBTAG00000048419	0	0	0
	ENSBTAG00000000501	343	155	188		ENSBTAG00000000501	291	137	154		ENSBTAG00000000501	318	153	165		ENSBTAG00000000501	309	152	157		ENSBTAG00000000501	127	58	69		ENSBTAG00000000501	300	152	148		ENSBTAG00000000501	283	151	132		ENSBTAG00000000501	358	185	173		ENSBTAG00000000501	249	116	133		ENSBTAG00000000501	300	146	154
	ENSBTAG00000007859	4	3	1		ENSBTAG00000007859	0	0	0		ENSBTAG00000007859	0	0	0		ENSBTAG00000007859	7	4	3		ENSBTAG00000007859	1	0	1		ENSBTAG00000007859	0	0	0		ENSBTAG00000007859	0	0	0		ENSBTAG00000007859	0	0	0		ENSBTAG00000007859	0	0	0		ENSBTAG00000007859	0	0	0
	ENSBTAG00000013721	166	127	117		ENSBTAG00000013721	152	129	102		ENSBTAG00000013721	193	160	138		ENSBTAG00000013721	155	103	103		ENSBTAG00000013721	127	102	92		ENSBTAG00000013721	237	162	168		ENSBTAG00000013721	187	123	142		ENSBTAG00000013721	163	119	126		ENSBTAG00000013721	170	123	134		ENSBTAG00000013721	203	158	154
	ENSBTAG00000049451	0	0	0		ENSBTAG00000049451	0	0	0		ENSBTAG00000049451	0	0	0		ENSBTAG00000049451	0	0	0		ENSBTAG00000049451	0	0	0		ENSBTAG00000049451	0	0	0		ENSBTAG00000049451	0	0	0		ENSBTAG00000049451	0	0	0		ENSBTAG00000049451	0	0	0		ENSBTAG00000049451	0	0	0
	ENSBTAG00000005749	0	0	0		ENSBTAG00000005749	0	0	0		ENSBTAG00000005749	0	0	0		ENSBTAG00000005749	0	0	0		ENSBTAG00000005749	0	0	0		ENSBTAG00000005749	0	0	0		ENSBTAG00000005749	0	0	0		ENSBTAG00000005749	0	0	0		ENSBTAG00000005749	0	0	0		ENSBTAG00000005749	0	0	0
	ENSBTAG00000045525	0	0	0		ENSBTAG00000045525	0	0	0		ENSBTAG00000045525	0	0	0		ENSBTAG00000045525	0	0	0		ENSBTAG00000045525	0	0	0		ENSBTAG00000045525	0	0	0		ENSBTAG00000045525	0	0	0		ENSBTAG00000045525	0	0	0		ENSBTAG00000045525	0	0	0		ENSBTAG00000045525	0	0	0
	ENSBTAG00000046978	0	0	0		ENSBTAG00000046978	0	0	0		ENSBTAG00000046978	0	0	0		ENSBTAG00000046978	0	0	0		ENSBTAG00000046978	0	0	0		ENSBTAG00000046978	0	0	0		ENSBTAG00000046978	0	0	0		ENSBTAG00000046978	0	0	0		ENSBTAG00000046978	0	0	0		ENSBTAG00000046978	0	0	0
	ENSBTAG00000042204	0	0	0		ENSBTAG00000042204	0	0	0		ENSBTAG00000042204	0	0	0		ENSBTAG00000042204	0	0	0		ENSBTAG00000042204	0	0	0		ENSBTAG00000042204	0	0	0		ENSBTAG00000042204	0	0	0		ENSBTAG00000042204	0	0	0		ENSBTAG00000042204	0	0	0		ENSBTAG00000042204	0	0	0
	ENSBTAG00000054281	0	0	0		ENSBTAG00000054281	0	0	0		ENSBTAG00000054281	0	0	0		ENSBTAG00000054281	0	0	0		ENSBTAG00000054281	0	0	0		ENSBTAG00000054281	0	0	0		ENSBTAG00000054281	0	0	0		ENSBTAG00000054281	0	0	0		ENSBTAG00000054281	0	0	0		ENSBTAG00000054281	0	0	0
	ENSBTAG00000013724	47	61	64		ENSBTAG00000013724	47	57	69		ENSBTAG00000013724	44	72	77		ENSBTAG00000013724	70	73	48		ENSBTAG00000013724	58	61	64		ENSBTAG00000013724	62	82	73		ENSBTAG00000013724	44	55	67		ENSBTAG00000013724	51	68	65		ENSBTAG00000013724	64	81	70		ENSBTAG00000013724	52	82	79
	ENSBTAG00000054471	0	0	0		ENSBTAG00000054471	0	0	0		ENSBTAG00000054471	0	0	0		ENSBTAG00000054471	0	0	0		ENSBTAG00000054471	0	0	0		ENSBTAG00000054471	0	0	0		ENSBTAG00000054471	0	0	0		ENSBTAG00000054471	0	0	0		ENSBTAG00000054471	0	0	0		ENSBTAG00000054471	0	0	0
	ENSBTAG00000018697	120	54	66		ENSBTAG00000018697	84	47	37		ENSBTAG00000018697	159	82	77		ENSBTAG00000018697	198	94	104		ENSBTAG00000018697	237	116	121		ENSBTAG00000018697	130	64	66		ENSBTAG00000018697	135	66	69		ENSBTAG00000018697	121	59	62		ENSBTAG00000018697	139	61	78		ENSBTAG00000018697	178	92	86
	ENSBTAG00000013760	8	1	7		ENSBTAG00000013760	6	0	6		ENSBTAG00000013760	5	2	3		ENSBTAG00000013760	18	11	7		ENSBTAG00000013760	61	26	35		ENSBTAG00000013760	24	7	17		ENSBTAG00000013760	4	3	1		ENSBTAG00000013760	13	9	4		ENSBTAG00000013760	12	7	5		ENSBTAG00000013760	6	6	0
	ENSBTAG00000047410	7	2	5		ENSBTAG00000047410	3	2	1		ENSBTAG00000047410	10	6	4		ENSBTAG00000047410	23	12	11		ENSBTAG00000047410	7	5	2		ENSBTAG00000047410	5	3	2		ENSBTAG00000047410	15	6	9		ENSBTAG00000047410	11	5	6		ENSBTAG00000047410	11	7	4		ENSBTAG00000047410	6	4	2
	ENSBTAG00000048711	1	0	1		ENSBTAG00000048711	0	0	0		ENSBTAG00000048711	1	0	1		ENSBTAG00000048711	0	0	0		ENSBTAG00000048711	0	0	0		ENSBTAG00000048711	0	0	0		ENSBTAG00000048711	0	0	0		ENSBTAG00000048711	0	0	0		ENSBTAG00000048711	0	0	0		ENSBTAG00000048711	0	0	0
	ENSBTAG00000043692	0	0	0		ENSBTAG00000043692	0	0	0		ENSBTAG00000043692	0	0	0		ENSBTAG00000043692	0	0	0		ENSBTAG00000043692	0	0	0		ENSBTAG00000043692	0	0	0		ENSBTAG00000043692	0	0	0		ENSBTAG00000043692	0	0	0		ENSBTAG00000043692	0	0	0		ENSBTAG00000043692	0	0	0
	ENSBTAG00000006439	62	32	30		ENSBTAG00000006439	60	22	38		ENSBTAG00000006439	35	17	18		ENSBTAG00000006439	113	62	51		ENSBTAG00000006439	275	118	157		ENSBTAG00000006439	61	30	31		ENSBTAG00000006439	72	37	35		ENSBTAG00000006439	43	24	19		ENSBTAG00000006439	37	17	20		ENSBTAG00000006439	91	33	58
	ENSBTAG00000048038	0	0	0		ENSBTAG00000048038	0	0	0		ENSBTAG00000048038	0	0	0		ENSBTAG00000048038	0	0	0		ENSBTAG00000048038	0	0	0		ENSBTAG00000048038	0	0	0		ENSBTAG00000048038	0	0	0		ENSBTAG00000048038	0	0	0		ENSBTAG00000048038	0	0	0		ENSBTAG00000048038	0	0	0
	ENSBTAG00000053537	0	0	0		ENSBTAG00000053537	0	0	0		ENSBTAG00000053537	0	0	0		ENSBTAG00000053537	3	3	0		ENSBTAG00000053537	6	2	4		ENSBTAG00000053537	0	0	0		ENSBTAG00000053537	2	0	2		ENSBTAG00000053537	1	0	1		ENSBTAG00000053537	1	0	1		ENSBTAG00000053537	8	5	3
	ENSBTAG00000014575	77	39	38		ENSBTAG00000014575	178	94	84		ENSBTAG00000014575	66	38	28		ENSBTAG00000014575	308	166	142		ENSBTAG00000014575	374	206	168		ENSBTAG00000014575	233	119	114		ENSBTAG00000014575	86	36	50		ENSBTAG00000014575	139	69	70		ENSBTAG00000014575	127	59	68		ENSBTAG00000014575	94	51	43
	ENSBTAG00000051458	0	0	0		ENSBTAG00000051458	0	0	0		ENSBTAG00000051458	0	0	0		ENSBTAG00000051458	0	0	0		ENSBTAG00000051458	0	0	0		ENSBTAG00000051458	0	0	0		ENSBTAG00000051458	0	0	0		ENSBTAG00000051458	0	0	0		ENSBTAG00000051458	0	0	0		ENSBTAG00000051458	0	0	0
	ENSBTAG00000038595	0	0	0		ENSBTAG00000038595	0	0	0		ENSBTAG00000038595	0	0	0		ENSBTAG00000038595	0	0	0		ENSBTAG00000038595	0	0	0		ENSBTAG00000038595	0	0	0		ENSBTAG00000038595	0	0	0		ENSBTAG00000038595	0	0	0		ENSBTAG00000038595	0	0	0		ENSBTAG00000038595	0	0	0
	ENSBTAG00000042426	0	0	0		ENSBTAG00000042426	0	0	0		ENSBTAG00000042426	0	0	0		ENSBTAG00000042426	0	0	0		ENSBTAG00000042426	0	0	0		ENSBTAG00000042426	0	0	0		ENSBTAG00000042426	0	0	0		ENSBTAG00000042426	0	0	0		ENSBTAG00000042426	0	0	0		ENSBTAG00000042426	0	0	0
	ENSBTAG00000036929	0	0	0		ENSBTAG00000036929	0	0	0		ENSBTAG00000036929	0	0	0		ENSBTAG00000036929	0	0	0		ENSBTAG00000036929	0	0	0		ENSBTAG00000036929	0	0	0		ENSBTAG00000036929	0	0	0		ENSBTAG00000036929	0	0	0		ENSBTAG00000036929	0	0	0		ENSBTAG00000036929	0	0	0
	ENSBTAG00000019338	232	119	113		ENSBTAG00000019338	188	95	93		ENSBTAG00000019338	219	110	109		ENSBTAG00000019338	466	233	233		ENSBTAG00000019338	797	377	420		ENSBTAG00000019338	202	87	115		ENSBTAG00000019338	271	153	118		ENSBTAG00000019338	338	160	178		ENSBTAG00000019338	190	97	93		ENSBTAG00000019338	388	184	204
	ENSBTAG00000043696	0	0	0		ENSBTAG00000043696	0	0	0		ENSBTAG00000043696	0	0	0		ENSBTAG00000043696	0	0	0		ENSBTAG00000043696	0	0	0		ENSBTAG00000043696	0	0	0		ENSBTAG00000043696	0	0	0		ENSBTAG00000043696	0	0	0		ENSBTAG00000043696	0	0	0		ENSBTAG00000043696	0	0	0
	ENSBTAG00000054161	0	0	0		ENSBTAG00000054161	0	0	0		ENSBTAG00000054161	0	0	0		ENSBTAG00000054161	0	0	0		ENSBTAG00000054161	0	0	0		ENSBTAG00000054161	0	0	0		ENSBTAG00000054161	0	0	0		ENSBTAG00000054161	0	0	0		ENSBTAG00000054161	0	0	0		ENSBTAG00000054161	0	0	0
	ENSBTAG00000040406	8	5	3		ENSBTAG00000040406	24	12	12		ENSBTAG00000040406	1	0	1		ENSBTAG00000040406	12	6	6		ENSBTAG00000040406	6	4	2		ENSBTAG00000040406	10	4	6		ENSBTAG00000040406	32	21	11		ENSBTAG00000040406	14	5	9		ENSBTAG00000040406	0	0	0		ENSBTAG00000040406	42	26	16
	ENSBTAG00000035018	1	1	0		ENSBTAG00000035018	0	0	0		ENSBTAG00000035018	0	0	0		ENSBTAG00000035018	4	1	3		ENSBTAG00000035018	26	16	10		ENSBTAG00000035018	4	3	1		ENSBTAG00000035018	0	0	0		ENSBTAG00000035018	0	0	0		ENSBTAG00000035018	2	2	0		ENSBTAG00000035018	0	0	0
	ENSBTAG00000051018	1	0	1		ENSBTAG00000051018	4	1	3		ENSBTAG00000051018	6	4	2		ENSBTAG00000051018	4	1	3		ENSBTAG00000051018	0	0	0		ENSBTAG00000051018	5	0	5		ENSBTAG00000051018	3	2	1		ENSBTAG00000051018	5	2	3		ENSBTAG00000051018	7	4	3		ENSBTAG00000051018	2	0	2
	ENSBTAG00000006535	0	0	0		ENSBTAG00000006535	0	0	0		ENSBTAG00000006535	0	0	0		ENSBTAG00000006535	4	0	4		ENSBTAG00000006535	2	2	0		ENSBTAG00000006535	3	0	3		ENSBTAG00000006535	0	0	0		ENSBTAG00000006535	1	0	1		ENSBTAG00000006535	0	0	0		ENSBTAG00000006535	0	0	0
	ENSBTAG00000014304	948	482	466		ENSBTAG00000014304	591	308	283		ENSBTAG00000014304	1141	579	562		ENSBTAG00000014304	1063	504	559		ENSBTAG00000014304	419	221	198		ENSBTAG00000014304	819	406	413		ENSBTAG00000014304	976	473	503		ENSBTAG00000014304	1000	496	504		ENSBTAG00000014304	1107	545	562		ENSBTAG00000014304	609	311	298
	ENSBTAG00000002615	11	5	6		ENSBTAG00000002615	10	1	9		ENSBTAG00000002615	20	13	7		ENSBTAG00000002615	47	26	21		ENSBTAG00000002615	47	25	22		ENSBTAG00000002615	22	14	8		ENSBTAG00000002615	17	9	8		ENSBTAG00000002615	6	4	2		ENSBTAG00000002615	13	9	4		ENSBTAG00000002615	9	2	7
	ENSBTAG00000046820	0	0	0		ENSBTAG00000046820	0	0	0		ENSBTAG00000046820	0	0	0		ENSBTAG00000046820	0	0	0		ENSBTAG00000046820	0	0	0		ENSBTAG00000046820	0	0	0		ENSBTAG00000046820	0	0	0		ENSBTAG00000046820	0	0	0		ENSBTAG00000046820	0	0	0		ENSBTAG00000046820	0	0	0
	ENSBTAG00000032696	0	0	0		ENSBTAG00000032696	0	0	0		ENSBTAG00000032696	0	0	0		ENSBTAG00000032696	0	0	0		ENSBTAG00000032696	0	0	0		ENSBTAG00000032696	0	0	0		ENSBTAG00000032696	0	0	0		ENSBTAG00000032696	0	0	0		ENSBTAG00000032696	0	0	0		ENSBTAG00000032696	0	0	0
	ENSBTAG00000026003	0	0	0		ENSBTAG00000026003	2	0	2		ENSBTAG00000026003	0	0	0		ENSBTAG00000026003	9	1	8		ENSBTAG00000026003	5	2	3		ENSBTAG00000026003	0	0	0		ENSBTAG00000026003	2	0	2		ENSBTAG00000026003	4	1	3		ENSBTAG00000026003	1	1	0		ENSBTAG00000026003	3	3	0
	ENSBTAG00000051093	0	0	0		ENSBTAG00000051093	0	0	0		ENSBTAG00000051093	0	0	0		ENSBTAG00000051093	0	0	0		ENSBTAG00000051093	0	0	0		ENSBTAG00000051093	0	0	0		ENSBTAG00000051093	0	0	0		ENSBTAG00000051093	1	0	1		ENSBTAG00000051093	1	1	0		ENSBTAG00000051093	2	2	0
	ENSBTAG00000019552	1045	548	497		ENSBTAG00000019552	841	468	373		ENSBTAG00000019552	1211	680	531		ENSBTAG00000019552	2853	1502	1351		ENSBTAG00000019552	2044	1072	972		ENSBTAG00000019552	1096	560	536		ENSBTAG00000019552	1023	513	510		ENSBTAG00000019552	964	513	451		ENSBTAG00000019552	959	460	499		ENSBTAG00000019552	1321	650	671
	ENSBTAG00000012533	0	0	0		ENSBTAG00000012533	1	0	1		ENSBTAG00000012533	0	0	0		ENSBTAG00000012533	0	0	0		ENSBTAG00000012533	0	0	0		ENSBTAG00000012533	0	0	0		ENSBTAG00000012533	0	0	0		ENSBTAG00000012533	0	0	0		ENSBTAG00000012533	0	0	0		ENSBTAG00000012533	0	0	0
	ENSBTAG00000040357	0	0	0		ENSBTAG00000040357	0	0	0		ENSBTAG00000040357	0	0	0		ENSBTAG00000040357	0	0	0		ENSBTAG00000040357	0	0	0		ENSBTAG00000040357	0	0	0		ENSBTAG00000040357	0	0	0		ENSBTAG00000040357	0	0	0		ENSBTAG00000040357	0	0	0		ENSBTAG00000040357	0	0	0
	ENSBTAG00000019553	1	0	1		ENSBTAG00000019553	0	0	0		ENSBTAG00000019553	0	0	0		ENSBTAG00000019553	1	1	0		ENSBTAG00000019553	3	2	1		ENSBTAG00000019553	0	0	0		ENSBTAG00000019553	5	4	1		ENSBTAG00000019553	0	0	0		ENSBTAG00000019553	1	1	0		ENSBTAG00000019553	2	2	0
	ENSBTAG00000049636	0	0	0		ENSBTAG00000049636	0	0	0		ENSBTAG00000049636	0	0	0		ENSBTAG00000049636	0	0	0		ENSBTAG00000049636	1	1	0		ENSBTAG00000049636	0	0	0		ENSBTAG00000049636	0	0	0		ENSBTAG00000049636	0	0	0		ENSBTAG00000049636	0	0	0		ENSBTAG00000049636	0	0	0
	ENSBTAG00000054004	0	0	0		ENSBTAG00000054004	0	0	0		ENSBTAG00000054004	0	0	0		ENSBTAG00000054004	0	0	0		ENSBTAG00000054004	0	0	0		ENSBTAG00000054004	0	0	0		ENSBTAG00000054004	0	0	0		ENSBTAG00000054004	0	0	0		ENSBTAG00000054004	0	0	0		ENSBTAG00000054004	0	0	0
	ENSBTAG00000052471	0	0	0		ENSBTAG00000052471	0	0	0		ENSBTAG00000052471	0	0	0		ENSBTAG00000052471	0	0	0		ENSBTAG00000052471	0	0	0		ENSBTAG00000052471	0	0	0		ENSBTAG00000052471	0	0	0		ENSBTAG00000052471	0	0	0		ENSBTAG00000052471	0	0	0		ENSBTAG00000052471	0	0	0
	ENSBTAG00000020739	285	146	139		ENSBTAG00000020739	328	157	171		ENSBTAG00000020739	352	163	189		ENSBTAG00000020739	84	35	49		ENSBTAG00000020739	128	78	50		ENSBTAG00000020739	706	367	339		ENSBTAG00000020739	249	126	123		ENSBTAG00000020739	220	109	111		ENSBTAG00000020739	222	108	114		ENSBTAG00000020739	220	96	124
	ENSBTAG00000012319	491	232	259		ENSBTAG00000012319	677	347	330		ENSBTAG00000012319	430	209	221		ENSBTAG00000012319	251	121	130		ENSBTAG00000012319	56	30	26		ENSBTAG00000012319	1757	890	867		ENSBTAG00000012319	481	226	255		ENSBTAG00000012319	382	193	189		ENSBTAG00000012319	422	194	228		ENSBTAG00000012319	214	104	110
	ENSBTAG00000018986	495	256	239		ENSBTAG00000018986	581	286	295		ENSBTAG00000018986	763	398	365		ENSBTAG00000018986	313	151	162		ENSBTAG00000018986	360	176	184		ENSBTAG00000018986	1695	831	864		ENSBTAG00000018986	561	264	297		ENSBTAG00000018986	579	291	288		ENSBTAG00000018986	742	368	374		ENSBTAG00000018986	743	367	376
	ENSBTAG00000047757	0	0	0		ENSBTAG00000047757	0	0	0		ENSBTAG00000047757	0	0	0		ENSBTAG00000047757	0	0	0		ENSBTAG00000047757	0	0	0		ENSBTAG00000047757	0	0	0		ENSBTAG00000047757	0	0	0		ENSBTAG00000047757	0	0	0		ENSBTAG00000047757	0	0	0		ENSBTAG00000047757	0	0	0
	ENSBTAG00000001007	29	13	16		ENSBTAG00000001007	50	29	21		ENSBTAG00000001007	16	5	11		ENSBTAG00000001007	67	29	38		ENSBTAG00000001007	77	47	30		ENSBTAG00000001007	40	23	17		ENSBTAG00000001007	35	15	20		ENSBTAG00000001007	21	11	10		ENSBTAG00000001007	23	13	10		ENSBTAG00000001007	27	8	19
	ENSBTAG00000046037	1783	892	891		ENSBTAG00000046037	1606	765	841		ENSBTAG00000046037	1922	971	951		ENSBTAG00000046037	2408	1172	1236		ENSBTAG00000046037	2021	994	1027		ENSBTAG00000046037	2297	1145	1152		ENSBTAG00000046037	1789	911	878		ENSBTAG00000046037	1594	804	790		ENSBTAG00000046037	1499	727	772		ENSBTAG00000046037	1731	871	860
	ENSBTAG00000047169	341	188	153		ENSBTAG00000047169	243	119	124		ENSBTAG00000047169	396	202	194		ENSBTAG00000047169	326	176	150		ENSBTAG00000047169	214	110	104		ENSBTAG00000047169	286	142	144		ENSBTAG00000047169	245	119	126		ENSBTAG00000047169	248	142	106		ENSBTAG00000047169	289	142	147		ENSBTAG00000047169	244	131	113
	ENSBTAG00000045779	486	253	254		ENSBTAG00000045779	387	226	199		ENSBTAG00000045779	496	258	264		ENSBTAG00000045779	306	162	165		ENSBTAG00000045779	313	156	185		ENSBTAG00000045779	554	311	306		ENSBTAG00000045779	432	242	220		ENSBTAG00000045779	466	231	265		ENSBTAG00000045779	387	213	201		ENSBTAG00000045779	439	224	247
	ENSBTAG00000045744	28	27	22		ENSBTAG00000045744	65	52	51		ENSBTAG00000045744	49	47	28		ENSBTAG00000045744	50	35	36		ENSBTAG00000045744	36	35	29		ENSBTAG00000045744	101	85	79		ENSBTAG00000045744	44	38	36		ENSBTAG00000045744	45	40	35		ENSBTAG00000045744	58	41	44		ENSBTAG00000045744	32	31	33
	ENSBTAG00000046838	10	6	4		ENSBTAG00000046838	7	5	2		ENSBTAG00000046838	4	4	0		ENSBTAG00000046838	69	31	38		ENSBTAG00000046838	66	31	35		ENSBTAG00000046838	6	4	2		ENSBTAG00000046838	5	3	2		ENSBTAG00000046838	30	15	15		ENSBTAG00000046838	5	3	2		ENSBTAG00000046838	11	4	7
	ENSBTAG00000037413	4845	2335	2510		ENSBTAG00000037413	3375	1638	1737		ENSBTAG00000037413	3485	1733	1752		ENSBTAG00000037413	3547	1779	1768		ENSBTAG00000037413	1926	961	965		ENSBTAG00000037413	3460	1715	1745		ENSBTAG00000037413	4283	2139	2144		ENSBTAG00000037413	4487	2245	2242		ENSBTAG00000037413	4455	2267	2188		ENSBTAG00000037413	4264	2146	2118
	ENSBTAG00000004291	41	19	22		ENSBTAG00000004291	59	25	34		ENSBTAG00000004291	43	23	20		ENSBTAG00000004291	106	53	53		ENSBTAG00000004291	228	116	112		ENSBTAG00000004291	34	19	15		ENSBTAG00000004291	55	27	28		ENSBTAG00000004291	45	24	21		ENSBTAG00000004291	62	33	29		ENSBTAG00000004291	127	61	66
	ENSBTAG00000046985	0	0	0		ENSBTAG00000046985	0	0	0		ENSBTAG00000046985	0	0	0		ENSBTAG00000046985	1	0	1		ENSBTAG00000046985	0	0	0		ENSBTAG00000046985	0	0	0		ENSBTAG00000046985	0	0	0		ENSBTAG00000046985	0	0	0		ENSBTAG00000046985	0	0	0		ENSBTAG00000046985	0	0	0
	ENSBTAG00000042450	0	0	0		ENSBTAG00000042450	0	0	0		ENSBTAG00000042450	0	0	0		ENSBTAG00000042450	0	0	0		ENSBTAG00000042450	0	0	0		ENSBTAG00000042450	0	0	0		ENSBTAG00000042450	0	0	0		ENSBTAG00000042450	0	0	0		ENSBTAG00000042450	0	0	0		ENSBTAG00000042450	0	0	0
	ENSBTAG00000046012	3	2	1		ENSBTAG00000046012	2	1	1		ENSBTAG00000046012	0	0	0		ENSBTAG00000046012	0	0	0		ENSBTAG00000046012	16	7	9		ENSBTAG00000046012	2	0	2		ENSBTAG00000046012	2	1	1		ENSBTAG00000046012	1	1	0		ENSBTAG00000046012	1	0	1		ENSBTAG00000046012	5	4	1
	ENSBTAG00000049833	6118	3162	2956		ENSBTAG00000049833	3333	1746	1587		ENSBTAG00000049833	5378	2763	2615		ENSBTAG00000049833	5850	2973	2877		ENSBTAG00000049833	3153	1677	1476		ENSBTAG00000049833	3591	1826	1765		ENSBTAG00000049833	3451	1761	1690		ENSBTAG00000049833	3286	1660	1626		ENSBTAG00000049833	3118	1577	1541		ENSBTAG00000049833	4553	2347	2206
	ENSBTAG00000051595	0	0	0		ENSBTAG00000051595	0	0	0		ENSBTAG00000051595	0	0	0		ENSBTAG00000051595	0	0	0		ENSBTAG00000051595	0	0	0		ENSBTAG00000051595	0	0	0		ENSBTAG00000051595	0	0	0		ENSBTAG00000051595	0	0	0		ENSBTAG00000051595	0	0	0		ENSBTAG00000051595	0	0	0
	ENSBTAG00000043128	0	0	0		ENSBTAG00000043128	0	0	0		ENSBTAG00000043128	0	0	0		ENSBTAG00000043128	0	0	0		ENSBTAG00000043128	0	0	0		ENSBTAG00000043128	2	1	1		ENSBTAG00000043128	0	0	0		ENSBTAG00000043128	0	0	0		ENSBTAG00000043128	0	0	0		ENSBTAG00000043128	0	0	0
	ENSBTAG00000022288	56	28	28		ENSBTAG00000022288	83	36	47		ENSBTAG00000022288	69	42	27		ENSBTAG00000022288	82	42	40		ENSBTAG00000022288	83	30	53		ENSBTAG00000022288	159	76	83		ENSBTAG00000022288	85	39	46		ENSBTAG00000022288	72	42	30		ENSBTAG00000022288	92	51	41		ENSBTAG00000022288	85	49	36
	ENSBTAG00000053038	1	0	1		ENSBTAG00000053038	1	1	0		ENSBTAG00000053038	0	0	0		ENSBTAG00000053038	0	0	0		ENSBTAG00000053038	0	0	0		ENSBTAG00000053038	1	0	1		ENSBTAG00000053038	0	0	0		ENSBTAG00000053038	0	0	0		ENSBTAG00000053038	0	0	0		ENSBTAG00000053038	0	0	0
	ENSBTAG00000035615	166	90	76		ENSBTAG00000035615	159	73	86		ENSBTAG00000035615	152	89	63		ENSBTAG00000035615	217	91	126		ENSBTAG00000035615	126	67	59		ENSBTAG00000035615	177	96	81		ENSBTAG00000035615	183	99	84		ENSBTAG00000035615	135	66	69		ENSBTAG00000035615	185	95	90		ENSBTAG00000035615	177	88	89
	ENSBTAG00000037650	11	6	5		ENSBTAG00000037650	8	5	3		ENSBTAG00000037650	5	4	1		ENSBTAG00000037650	16	5	11		ENSBTAG00000037650	5	3	2		ENSBTAG00000037650	8	3	5		ENSBTAG00000037650	8	4	4		ENSBTAG00000037650	7	5	2		ENSBTAG00000037650	5	3	2		ENSBTAG00000037650	9	3	6
	ENSBTAG00000017978	0	0	0		ENSBTAG00000017978	0	0	0		ENSBTAG00000017978	0	0	0		ENSBTAG00000017978	0	0	0		ENSBTAG00000017978	0	0	0		ENSBTAG00000017978	0	0	0		ENSBTAG00000017978	0	0	0		ENSBTAG00000017978	0	0	0		ENSBTAG00000017978	0	0	0		ENSBTAG00000017978	0	0	0
	ENSBTAG00000055175	0	0	0		ENSBTAG00000055175	0	0	0		ENSBTAG00000055175	0	0	0		ENSBTAG00000055175	0	0	0		ENSBTAG00000055175	1	0	1		ENSBTAG00000055175	0	0	0		ENSBTAG00000055175	0	0	0		ENSBTAG00000055175	0	0	0		ENSBTAG00000055175	0	0	0		ENSBTAG00000055175	0	0	0
	ENSBTAG00000004432	1380	689	691		ENSBTAG00000004432	1237	640	597		ENSBTAG00000004432	1166	572	594		ENSBTAG00000004432	1449	706	743		ENSBTAG00000004432	537	252	285		ENSBTAG00000004432	1361	658	703		ENSBTAG00000004432	768	402	366		ENSBTAG00000004432	1139	555	584		ENSBTAG00000004432	827	425	402		ENSBTAG00000004432	576	304	272
	ENSBTAG00000047098	0	0	0		ENSBTAG00000047098	0	0	0		ENSBTAG00000047098	0	0	0		ENSBTAG00000047098	0	0	0		ENSBTAG00000047098	1	1	0		ENSBTAG00000047098	0	0	0		ENSBTAG00000047098	0	0	0		ENSBTAG00000047098	0	0	0		ENSBTAG00000047098	0	0	0		ENSBTAG00000047098	0	0	0
	ENSBTAG00000006034	183	108	75		ENSBTAG00000006034	140	80	60		ENSBTAG00000006034	195	105	90		ENSBTAG00000006034	274	139	135		ENSBTAG00000006034	161	82	80		ENSBTAG00000006034	137	71	67		ENSBTAG00000006034	126	64	62		ENSBTAG00000006034	156	82	74		ENSBTAG00000006034	130	81	50		ENSBTAG00000006034	151	80	71
	ENSBTAG00000006033	815	422	393		ENSBTAG00000006033	485	239	246		ENSBTAG00000006033	875	444	431		ENSBTAG00000006033	490	244	246		ENSBTAG00000006033	401	218	184		ENSBTAG00000006033	665	343	323		ENSBTAG00000006033	609	273	336		ENSBTAG00000006033	633	301	332		ENSBTAG00000006033	559	275	285		ENSBTAG00000006033	779	389	390
	ENSBTAG00000010881	4	1	3		ENSBTAG00000010881	0	0	0		ENSBTAG00000010881	0	0	0		ENSBTAG00000010881	1	0	1		ENSBTAG00000010881	1	1	0		ENSBTAG00000010881	3	3	0		ENSBTAG00000010881	3	1	2		ENSBTAG00000010881	3	1	2		ENSBTAG00000010881	1	1	0		ENSBTAG00000010881	0	0	0
	ENSBTAG00000010884	161	70	91		ENSBTAG00000010884	162	89	73		ENSBTAG00000010884	154	75	79		ENSBTAG00000010884	134	65	69		ENSBTAG00000010884	121	59	62		ENSBTAG00000010884	186	99	87		ENSBTAG00000010884	140	64	76		ENSBTAG00000010884	133	63	70		ENSBTAG00000010884	179	79	100		ENSBTAG00000010884	173	91	82
	ENSBTAG00000051760	13	8	5		ENSBTAG00000051760	6	5	1		ENSBTAG00000051760	16	10	6		ENSBTAG00000051760	8	4	4		ENSBTAG00000051760	1	0	1		ENSBTAG00000051760	5	3	2		ENSBTAG00000051760	16	7	9		ENSBTAG00000051760	13	5	8		ENSBTAG00000051760	12	8	4		ENSBTAG00000051760	18	6	12
[truncated: 25,870 more rows]

## Sheet: DEGs DevF2 vs PreDev
Gene ID	baseMean	log2FoldChange	lfcSE	stat	pvalue	padj
[truncated: 219 more rows]

## Sheet: DEGs Dev vs DevF2
Gene ID	baseMean	log2FoldChange	lfcSE	stat	pvalue	padj
[truncated: 271 more rows]

[truncated: 11 more sheets: DEGs PostDev vs Dev, DEGs PreOv vs PostDev, GO DevF2 vs PreDev, GO Dev vs DevF2, GO PostDev vs Dev, GO PreOv vs PostDev, Hub DEGs PostDev, Hub DEGs PreOv, Correlation between samples, Heat Map distance, PCA by comparissons]
